# Supplementary material for: Genome-centric analyses of 165 metagenomes show that mobile genetic elements are crucial for the transmission of antimicrobial resistance genes to pathogens in activated sludge and wastewater
Source: Microbiol Spectr. 2024 Jan 30;12(3):e02918-23. doi: 10.1128/spectrum.02918-23 (PMC10913551; doi:10.1128/spectrum.02918-23)
Supplement: Supplemental tables — Tables S1 and S3 to S12. [file spectrum.02918-23-s0003.xlsx]

## Sheet: Table S1
Table S1. A sample metadata of 165 publicly available metagenomes retrived from sequence reads archieve (SRA). aMetagenomic library ID (run ID for SRA entries) ; bProject ID related to the database of origin (experiment ID for SRA); cSample ID related to the database of origin (sample ID for SRA); dAccession number of sample related to the database of origin (sample ID for SRA); eThe accession nu…
Sample_ida	Bioproject_numberb	Sample_accessionc	Experiment_accessiond	Run_accessione	Tax_idf	Scientific_nameg	Read_counth	First_createdi	PMIDj	Sourcek	Project_namel	Origin	Sample_locationm	Seq_platformn	Source_databaseo	Basepairs_countp	Library_fragment_lengthq	Quality_above_30_SRAr	Mean_quality_SRAs	Sample_latitudet	Sample_longitudeu
EADRX012718	PRJDB2568	SAMD00012616	DRX012718	DRR014187	1594593	bioanode metagenome	34797837	2014-04-30	24852573	Activated sludge	Activated sludge of wastewater treatment plant	Industrial	Japan	ILLUMINA	SRA	6959567400	200	94	35.84	35.44	136.45
EASRX371701	PRJNA225657	SAMN02388835	SRX371701	SRR1022352	1263854	anaerobic digester metagenome	19282148	2014-06-16	24615381	Activated sludge	Active sludge of sewage treatment plant	Aquaculture	Hong Kong	ILLUMINA	SRA	3856429600	200	89	34.85	22.21	114.217
EASRX371702	PRJNA225657	SAMN02388836	SRX371702	SRR1022353	449393	freshwater metagenome	20962171	2014-06-16	24615381	Wastewater	Freshwater fishpond sediment	Fishpond wastewater	Hong Kong	ILLUMINA	SRA	4192434200	200	89	34.9	22.21	114.217
EASRX371699	PRJNA225657	SAMN02388834	SRX371699	SRR1022361	718308	biofilm metagenome	14140264	2014-06-16	24615381	Wastewater	Biofilm of wastewater treatment plant	Biofilm	Hong Kong	ILLUMINA	SRA	2828052800	200	83	32.54	22.21	114.217
EASRX393041	PRJNA231881	SAMN02445066	SRX393041	SRR1051195	1454002	Candidatus Accumulibacter sp. BA-91	63272210	2014-01-21	26279094	Activated sludge	Activated sludge Domestic wastewater treatment plant	Domestic	Australia	ILLUMINA	SRA	12654442000	200	83	32.87	-27.486	153.191
EASRX277355	PRJNA194095	SAMN01990759	SRX277355	SRR1055898	942017	activated sludge metagenome	16543008	2014-05-20		Activated sludge	Foam and foaming activated sludge	Foam and Foaming	China	ILLUMINA	SRA	3308601600	200	88	34.35
EASRX404361	PRJNA231881	SAMN02445067	SRX404361	SRR1068202	412754	bioreactor sludge metagenome	63036813	2014-01-21	26279094	Activated sludge	Activated sludge Domestic wastewater treatment plant	Domestic	Australia	ILLUMINA	SRA	12607362600	200	83	32.79	-27.486	153.191
EASRX425444	PRJNA233578	SAMN02582408	SRX425444	SRR1106691	527639	wastewater metagenome	5229051	2015-06-05		Wastewater	Municipal sewage wastewater treatment plants	Municipal	China	ILLUMINA	SRA	966288800	185	95	36.45
EASRX425468	PRJNA233578	SAMN02582416	SRX425468	SRR1106711	527639	wastewater metagenome	15409456	2015-06-05		Wastewater	Municipal sewage wastewater treatment plants	Municipal	China	ILLUMINA	SRA	2356178939	153	86	34.48
EASRX425523	PRJNA233578	SAMN02582418	SRX425523	SRR1106873	527639	wastewater metagenome	6781772	2015-06-05		Wastewater	Municipal sewage wastewater treatment plants	Municipal	China	ILLUMINA	SRA	2028248306	299	81	33.53
EASRX450092	PRJNA236430	SAMN02596445	SRX450092	SRR1144841	527639	wastewater metagenome	35438248	2014-07-13		Activated sludge	Conventional activated sludge (CAS)	Conventional	China	ILLUMINA	SRA	7141549089	202	89	34.54	31.3	121.5
EASRX451093	PRJNA236430	SAMN02596446	SRX451093	SRR1145849	527639	wastewater metagenome	30702043	2015-06-08		Activated sludge	Conventional activated sludge (CAS)	Conventional	China	ILLUMINA	SRA	6201812686	202	91	35.38	31.3	121.5
EASRX451135	PRJNA236430	SAMN02596447	SRX451135	SRR1145888	527639	wastewater metagenome	29167563	2015-06-08		Activated sludge	Conventional activated sludge (CAS)	Conventional	China	ILLUMINA	SRA	5891847726	202	92	35.61	31.3	121.5
EASRX451165	PRJNA236430	SAMN02596448	SRX451165	SRR1145916	527639	wastewater metagenome	36873995	2015-06-08		Activated sludge	Conventional activated sludge (CAS)	Conventional	China	ILLUMINA	SRA	7448546990	202	91	35.41	31.3	121.5
EASRX468783	PRJNA236782	SAMN02639518	SRX468856	SRR1168486	942017	activated sludge metagenome	8550873	2015-02-12		Activated sludge	Activated sludge of wastewater treatment plant	Domestic	United States of America	ILLUMINA	SRA	5130523800	600	81	33.26	32.6563	-90.2093
EASRX468856	PRJNA236782	SAMN02639521	SRX468857	SRR1168487	942017	activated sludge metagenome	8996868	2015-02-12		Activated sludge	Activated sludge of wastewater treatment plant	Domestic	United States of America	ILLUMINA	SRA	5398120800	600	81	33.24	33.4305	-88.8278
EASRX468857	PRJNA236782	SAMN02639511	SRX468783	SRR1168574	942017	activated sludge metagenome	7569986	2015-02-12		Activated sludge	Activated sludge of wastewater treatment plant	Domestic	United States of America	ILLUMINA	SRA	4541991600	600	81	33.36	33.4783	-88.3918
EASRX645896	PRJNA254356	SAMN02445069	SRX645896	SRR1506951	412754	bioreactor sludge metagenome	63608763	2014-07-29		Wastewater	Lab-scale EBPR reactor sewage treatment	Lab-scale EBPR	Australia	ILLUMINA	SRA	19082628900	300	71	29.08	-27.486	153.191
EASRX646153	PRJNA254356	SAMN02445070	SRX646153	SRR1506983	412754	bioreactor sludge metagenome	82709903	2014-07-29		Wastewater	Lab-scale EBPR reactor sewage treatment	Lab-scale EBPR	Australia	ILLUMINA	SRA	24812970900	300	72	29.13	-27.486	153.191
EASRX668426	PRJNA257236	SAMN02947780	SRX668426	SRR1535019	527639	wastewater metagenome	3787435	2015-06-05		Wastewater	Wastewater sample amended with ammonia ,hydroxylamine, nitrate	Ammended with ammonia	India	ILLUMINA	SRA	1127849576	298	87	34.05	20.27	85.85
EASRX668428	PRJNA257236	SAMN02947780	SRX668428	SRR1535136	527639	wastewater metagenome	4472179	2015-06-05		Wastewater	Wastewater sample amended with ammonia ,hydroxylamine, nitrate	Ammended with ammonia	India	ILLUMINA	SRA	1319006625	295	97	37.06	20.27	85.85
EASRX735613	PRJNA264280	SAMN03120670	SRX735613	SRR1616981	527639	wastewater metagenome	16237318	2015-07-15		Wastewater	Medicalfacilities Wastewater	Medical facilities	Germany	ILLUMINA	SRA	3279938236	202	94	35.8
EASRX736617	PRJNA264280	SAMN03120671	SRX736617	SRR1616982	527639	wastewater metagenome	14147673	2015-07-15		Wastewater	Medicalfacilities Wastewater	Medical facilities	Germany	ILLUMINA	SRA	2857829946	202	93	35.74	48	8
EASRX736619	PRJNA264280	SAMN03120672	SRX736619	SRR1616983	527639	wastewater metagenome	13780988	2015-07-15		Wastewater	Medicalfacilities Wastewater	Medical facilities	Germany	ILLUMINA	SRA	2783759576	202	93	35.71	48	8
EASRX736620	PRJNA264280	SAMN03120673	SRX736620	SRR1616984	527639	wastewater metagenome	12093144	2015-07-15		Wastewater	Medicalfacilities Wastewater	Medical facilities	Germany	ILLUMINA	SRA	2442815088	202	93	35.72	48	8
EASRX736621	PRJNA264280	SAMN03120674	SRX736621	SRR1616985	527639	wastewater metagenome	7634374	2015-07-15		Wastewater	Medicalfacilities Wastewater	Medical facilities	Germany	ILLUMINA	SRA	1542143548	202	93	35.25	48	8
EASRX736622	PRJNA264280	SAMN03120675	SRX736622	SRR1616986	527639	wastewater metagenome	4353001	2015-07-15		Wastewater	Medicalfacilities Wastewater	Medical facilities	Germany	ILLUMINA	SRA	879306202	202	94	36.06	48	8
EASRX736623	PRJNA264280	SAMN03120676	SRX736623	SRR1616987	527639	wastewater metagenome	6182566	2015-07-15		Wastewater	Medicalfacilities Wastewater	Medical facilities	Germany	ILLUMINA	SRA	1248878332	202	94	35.86	48	8
EASRX736624	PRJNA264280	SAMN03120677	SRX736624	SRR1616988	527639	wastewater metagenome	7997967	2015-07-15		Wastewater	Medicalfacilities Wastewater	Medical facilities	Germany	ILLUMINA	SRA	1615589334	202	93	35.55	48	8
EASRX769791	PRJNA268585	SAMN03220275	SRX769791	SRR1763381	942017	activated sludge metagenome	22140268	2015-11-29		Activated sludge	Active sludge of sewage treatment plant	Sewage	Switzerland	ILLUMINA	SRA	4428053600	200	87	33.97	46.1984	6.1423
EASRX835416	PRJNA268638	SAMN03220277	SRX835416	SRR1763383	942017	activated sludge metagenome	26104580	2016-01-10		Activated sludge	Active sludge of sewage treatment plant	Sewage	Switzerland	ILLUMINA	SRA	5220916000	200	88	34.21	46.1984	6.1423
EASRX838045	PRJNA268639	SAMN03220280	SRX838045	SRR1763384	942017	activated sludge metagenome	37995784	2016-01-13		Activated sludge	Activated sludge and aerobic granule	Aerobic granule	Switzerland	ILLUMINA	SRA	7599156800	200	86	33.63	46.1984	6.1423
EASRX838046	PRJNA268643	SAMN03220283	SRX838046	SRR1763385	942017	activated sludge metagenome	29758977	2016-01-13		Activated sludge	Activated sludge and aerobic granule	Aerobic granule	Switzerland	ILLUMINA	SRA	5951795400	200	87	33.81	46.1984	6.1423
EASRX1077579	PRJNA288131	SAMN03792045	SRX1077579	SRR2107128	942017	activated sludge metagenome	15967567	2015-07-21		Activated sludge	Activated sludge of full-scale industrial wastewater treatment plants sludge	Industrial	Argentina	ILLUMINA	SRA	4790270100	300	72	31.16	-34.65	-58.32
EASRX1077605	PRJNA288131	SAMN03792070	SRX1077583	SRR2107171	942017	activated sludge metagenome	12462022	2015-07-21		Activated sludge	Activated sludge of full-scale industrial wastewater treatment plants sludge	Industrial	Argentina	ILLUMINA	SRA	3738606600	300	71	31.08	-34.07	-59.07
EASRX1077606	PRJNA288131	SAMN03792070	SRX1077584	SRR2107173	942017	activated sludge metagenome	14983538	2015-07-21		Activated sludge	Activated sludge of full-scale industrial wastewater treatment plants sludge	Industrial	Argentina	ILLUMINA	SRA	4495061400	300	70	30.9	-34.07	-59.07
EASRX1077597	PRJNA288131	SAMN03792069	SRX1077581	SRR2107174	942017	activated sludge metagenome	12631286	2015-07-21		Activated sludge	Activated sludge of full-scale industrial wastewater treatment plants sludge	Industrial	Argentina	ILLUMINA	SRA	3789385800	300	68	30.38	-34.65	-58.32
EASRX1077604	PRJNA288131	SAMN03792069	SRX1077582	SRR2107175	942017	activated sludge metagenome	11922399	2015-07-21		Activated sludge	Activated sludge of full-scale industrial wastewater treatment plants sludge	Industrial	Argentina	ILLUMINA	SRA	3576719700	300	66	29.94	-34.65	-58.32
EASRX1077586	PRJNA288131	SAMN03792071	SRX1077586	SRR2107177	942017	activated sludge metagenome	14386498	2016-04-02		Activated sludge	Activated sludge of full-scale industrial wastewater treatment plants sludge	Industrial	Argentina	ILLUMINA	SRA	4315949400	300	71	30.97	-34.07	-59.07
EASRX1077594	PRJNA288131	SAMN03794739	SRX1077594	SRR2107178	942017	activated sludge metagenome	10064164	2016-04-02		Activated sludge	Activated sludge of full-scale industrial wastewater treatment plants sludge	Industrial	Argentina	ILLUMINA	SRA	3019249200	300	71	31.07	-34.07	-59.07
EASRX1077595	PRJNA288131	SAMN03794739	SRX1077595	SRR2107179	942017	activated sludge metagenome	10840593	2016-04-02		Activated sludge	Activated sludge of full-scale industrial wastewater treatment plants sludge	Industrial	Argentina	ILLUMINA	SRA	3252177900	300	76	32.11	-34.07	-59.07
EASRX1077607	PRJNA288131	SAMN03794758	SRX1077607	SRR2107210	942017	activated sludge metagenome	12581054	2016-04-02		Activated sludge	Activated sludge of full-scale industrial wastewater treatment plants sludge	Industrial	Argentina	ILLUMINA	SRA	1887158100	150	79	32.66	-34.82	-58.17
EASRX1077609	PRJNA288131	SAMN03794762	SRX1077609	SRR2107212	942017	activated sludge metagenome	8899734	2016-04-02		Activated sludge	Activated sludge of full-scale industrial wastewater treatment plants sludge	Industrial	Argentina	ILLUMINA	SRA	1334960100	150	78	32.44	-34.82	-58.17
EASRX1077610	PRJNA288131	SAMN03794762	SRX1077610	SRR2107213	942017	activated sludge metagenome	12406582	2016-04-02		Activated sludge	Activated sludge of full-scale industrial wastewater treatment plants sludge	Industrial	Argentina	ILLUMINA	SRA	1860987300	150	79	32.68	-34.82	-58.17
EASRX1077611	PRJNA288131	SAMN03794764	SRX1077611	SRR2107215	942017	activated sludge metagenome	15165304	2016-04-02		Activated sludge	Activated sludge of municipal wastewater treatment plants	Municipal	Argentina	ILLUMINA	SRA	2274795600	150	81	33.17	-34.47	-58.59
EASRX1077711	PRJNA288131	SAMN03794765	SRX1077711	SRR2107218	942017	activated sludge metagenome	15517366	2016-04-02		Activated sludge	Activated sludge of municipal wastewater treatment plants	Municipal	Argentina	ILLUMINA	SRA	2327604900	150	84	33.86	-34.47	-58.59
EASRX1077721	PRJNA288131	SAMN03794765	SRX1077712	SRR2107219	942017	activated sludge metagenome	14588543	2016-04-02		Activated sludge	Activated sludge of full-scale industrial wastewater treatment plants sludge	Industrial	Argentina	ILLUMINA	SRA	2188281450	150	84	33.8	-34.47	-58.59
EASRX1209209	PRJNA295114	SAMN04041125	SRX1209209	SRR2308827	942017	activated sludge metagenome	28458869	2015-11-03		Activated sludge	Activated sludge of municipal wastewater treatment plants	Municipal	China	ILLUMINA	SRA	5748691538	202	80	32.03	34.64	119.17
EASRX1209268	PRJNA295114	SAMN04041126	SRX1209268	SRR2308974	942017	activated sludge metagenome	29773313	2015-11-03		Activated sludge	Activated sludge of municipal wastewater treatment plants	Municipal	China	ILLUMINA	SRA	6014209226	202	78	31.39
EASRX1759558	PRJNA320780	SAMN04957382	SRX1759558	SRR3501849	942017	activated sludge metagenome	25818676	2016-05-19	27193869	Activated sludge	Activated sludge Domestic wastewater treatment plant	Domestic	Singapore	ILLUMINA	SRA	7797240152	302	91	34.49	1.33	103.75
EASRX1759559	PRJNA320780	SAMN04957383	SRX1759559	SRR3501850	942017	activated sludge metagenome	31189839	2016-05-19	27193869	Activated sludge	Activated sludge Domestic wastewater treatment plant	Domestic	Singapore	ILLUMINA	SRA	9419331378	302	91	34.46	1.33	103.75
EASRX1759560	PRJNA320780	SAMN04957392	SRX1759560	SRR3501851	942017	activated sludge metagenome	31966019	2016-05-19	27193869	Activated sludge	Activated sludge Domestic wastewater treatment plant	Domestic	Singapore	ILLUMINA	SRA	9653737738	302	92	34.65	1.33	103.75
EASRX1759561	PRJNA320780	SAMN04957393	SRX1759561	SRR3501852	942017	activated sludge metagenome	29331148	2016-05-19	27193869	Activated sludge	Activated sludge Domestic wastewater treatment plant	Domestic	Singapore	ILLUMINA	SRA	8858006696	302	91	34.48	1.33	103.75
EASRX1759562	PRJNA320780	SAMN04957394	SRX1759562	SRR3501853	942017	activated sludge metagenome	34045865	2016-05-19	27193869	Activated sludge	Activated sludge Domestic wastewater treatment plant	Domestic	Singapore	ILLUMINA	SRA	10281851230	302	91	34.39	1.33	103.75
EASRX1759563	PRJNA320780	SAMN04957395	SRX1759563	SRR3501854	942017	activated sludge metagenome	29717524	2016-05-19	27193869	Activated sludge	Activated sludge Domestic wastewater treatment plant	Domestic	Singapore	ILLUMINA	SRA	8974692248	302	90	34.24	1.33	103.75
EASRX1759564	PRJNA320780	SAMN04957396	SRX1759564	SRR3501855	942017	activated sludge metagenome	32655457	2016-05-19	27193869	Activated sludge	Activated sludge Domestic wastewater treatment plant	Domestic	Singapore	ILLUMINA	SRA	9861948014	302	91	34.44	1.33	103.75
EASRX1759565	PRJNA320780	SAMN04957397	SRX1759565	SRR3501856	942017	activated sludge metagenome	30407192	2016-05-19	27193869	Activated sludge	Activated sludge Domestic wastewater treatment plant	Domestic	Singapore	ILLUMINA	SRA	9182971984	302	91	34.37	1.33	103.75
EASRX1759566	PRJNA320780	SAMN04957398	SRX1759566	SRR3501857	942017	activated sludge metagenome	30808036	2016-05-19	27193869	Activated sludge	Activated sludge Domestic wastewater treatment plant	Domestic	Singapore	ILLUMINA	SRA	9304026872	302	90	34.23	1.33	103.75
EASRX1759567	PRJNA320780	SAMN04957399	SRX1759567	SRR3501858	942017	activated sludge metagenome	33362361	2016-05-19	27193869	Activated sludge	Activated sludge Domestic wastewater treatment plant	Domestic	Singapore	ILLUMINA	SRA	10075433022	302	91	34.52	1.33	103.75
EASRX1759568	PRJNA320780	SAMN04957400	SRX1759568	SRR3501859	942017	activated sludge metagenome	28964048	2016-05-19	27193869	Activated sludge	Activated sludge Domestic wastewater treatment plant	Domestic	Singapore	ILLUMINA	SRA	8747142496	302	90	34.25	1.33	103.75
EASRX1759570	PRJNA320780	SAMN04957384	SRX1759570	SRR3501862	942017	activated sludge metagenome	27589138	2016-05-19	27193869	Activated sludge	Activated sludge Domestic wastewater treatment plant	Domestic	Singapore	ILLUMINA	SRA	8331919676	302	91	34.49	1.33	103.75
EASRX1759581	PRJNA320780	SAMN04957385	SRX1759581	SRR3501873	942017	activated sludge metagenome	23199561	2016-05-19	27193869	Activated sludge	Activated sludge Domestic wastewater treatment plant	Domestic	Singapore	ILLUMINA	SRA	7006267422	302	91	34.36	1.33	103.75
EASRX1759592	PRJNA320780	SAMN04957386	SRX1759592	SRR3501884	942017	activated sludge metagenome	30684769	2016-05-19	27193869	Activated sludge	Activated sludge Domestic wastewater treatment plant	Domestic	Singapore	ILLUMINA	SRA	9266800238	302	92	34.62	1.33	103.75
EASRX1759593	PRJNA320780	SAMN04957387	SRX1759593	SRR3501885	942017	activated sludge metagenome	26770643	2016-05-19	27193869	Activated sludge	Activated sludge Domestic wastewater treatment plant	Domestic	Singapore	ILLUMINA	SRA	8084734186	302	91	34.44	1.33	103.75
EASRX1759594	PRJNA320780	SAMN04957388	SRX1759594	SRR3501886	942017	activated sludge metagenome	26707831	2016-05-19	27193869	Activated sludge	Activated sludge Domestic wastewater treatment plant	Domestic	Singapore	ILLUMINA	SRA	8065764962	302	92	34.57	1.33	103.75
EASRX1759595	PRJNA320780	SAMN04957389	SRX1759595	SRR3501887	942017	activated sludge metagenome	28692360	2016-05-19	27193869	Activated sludge	Activated sludge Domestic wastewater treatment plant	Domestic	Singapore	ILLUMINA	SRA	8665092720	302	92	34.74	1.33	103.75
EASRX1759596	PRJNA320780	SAMN04957390	SRX1759596	SRR3501888	942017	activated sludge metagenome	34707951	2016-05-19	27193869	Activated sludge	Activated sludge Domestic wastewater treatment plant	Domestic	Singapore	ILLUMINA	SRA	10481801202	302	92	34.54	1.33	103.75
EASRX1759597	PRJNA320780	SAMN04957391	SRX1759597	SRR3501889	942017	activated sludge metagenome	34283775	2016-05-19	27193869	Activated sludge	Activated sludge Domestic wastewater treatment plant	Domestic	Singapore	ILLUMINA	SRA	10353700050	302	92	34.52	1.33	103.75
EASRX2156183	PRJNA340725	SAMN05720226	SRX2156183	SRR4233898	942017	activated sludge metagenome	16732113	2016-09-11		Activated sludge	Activated sludge of wastewater treatment plant	Sewage	Austria	ILLUMINA	SRA	5053098126	302	91	35.34	48.3	16.2
EASRX2157889	PRJNA340775	SAMN05720218	SRX2157889	SRR4236648	942017	activated sludge metagenome	44634137	2016-09-12		Activated sludge	Activated sludge of municipal wastewater treatment plants	Municipal	United States of America	ILLUMINA	SRA	13479509374	302	95	36.46	39.84	-89
EASRX2157890	PRJNA340777	SAMN05720197	SRX2157890	SRR4236649	942017	activated sludge metagenome	51189161	2016-09-12		Activated sludge	Activated sludge of municipal wastewater treatment plants	Municipal	United States of America	ILLUMINA	SRA	15459126622	302	95	36.38	39.84	-89
EASRX2157901	PRJNA340500	SAMN05720213	SRX2157901	SRR4236660	942017	activated sludge metagenome	44613369	2016-09-12		Activated sludge	Activated sludge of municipal wastewater treatment plants	Municipal	United States of America	ILLUMINA	SRA	13473237438	302	95	36.52	41.84	-87.68
EASRX2157902	PRJNA340762	SAMN05720203	SRX2157902	SRR4236661	942017	activated sludge metagenome	46051688	2016-09-12		Activated sludge	Activated sludge of municipal wastewater treatment plants	Municipal	Japan	ILLUMINA	SRA	13907609776	302	94	36.2	35.92	139.63
EASRX2157903	PRJNA340785	SAMN05720217	SRX2157903	SRR4236662	942017	activated sludge metagenome	52354843	2016-09-12		Activated sludge	Activated sludge of municipal wastewater treatment plants	Municipal	United States of America	ILLUMINA	SRA	15811162586	302	94	36.16	39.88	-75.22
EASRX2157904	PRJNA340773	SAMN05720219	SRX2157904	SRR4236663	942017	activated sludge metagenome	56773432	2016-09-12		Activated sludge	Activated sludge of municipal wastewater treatment plants	Municipal	United States of America	ILLUMINA	SRA	17145576464	302	94	36.07	37.8	-122.27
EASRX2157905	PRJNA340497	SAMN05720196	SRX2157905	SRR4236664	942017	activated sludge metagenome	54183882	2016-09-12		Activated sludge	Activated sludge of municipal wastewater treatment plants	Municipal	United States of America	ILLUMINA	SRA	16363532364	302	95	36.58	41.53	-90.43
EASRX2157906	PRJNA340505	SAMN05720146	SRX2157906	SRR4236665	942017	activated sludge metagenome	45022858	2016-09-12		Activated sludge	Activated sludge of municipal wastewater treatment plants	Municipal	Japan	ILLUMINA	SRA	13596903116	302	94	36.4	43.77	142.37
EASRX2157907	PRJNA340784	SAMN05720159	SRX2157907	SRR4236666	942017	activated sludge metagenome	43499927	2016-09-12		Activated sludge	Activated sludge of municipal wastewater treatment plants	Municipal	United States of America	ILLUMINA	SRA	13136977954	302	93	36.1	39.88	-75.22
EASRX2157908	PRJNA340751	SAMN05720154	SRX2157908	SRR4236667	942017	activated sludge metagenome	44651068	2016-09-12		Activated sludge	Activated sludge of municipal wastewater treatment plants	Municipal	China	ILLUMINA	SRA	13484622536	302	94	36.21	30.66	104.06
EASRX2157909	PRJNA340764	SAMN05720202	SRX2157909	SRR4236668	942017	activated sludge metagenome	51366525	2016-09-12		Activated sludge	Activated sludge of municipal wastewater treatment plants	Municipal	Japan	ILLUMINA	SRA	15512690550	302	95	36.47	36.29	139.38
EASRX2157910	PRJNA340766	SAMN05720166	SRX2157910	SRR4236669	942017	activated sludge metagenome	45019697	2016-09-12		Activated sludge	Activated sludge of municipal wastewater treatment plants	Municipal	Japan	ILLUMINA	SRA	13595948494	302	94	36.32	36.29	139.38
EASRX2157911	PRJNA340757	SAMN05720228	SRX2157911	SRR4236670	942017	activated sludge metagenome	45320063	2016-09-12		Activated sludge	Activated sludge of municipal wastewater treatment plants	Municipal	Japan	ILLUMINA	SRA	13686659026	302	96	36.66	34.65	135.05
EASRX2157913	PRJNA340745	SAMN05720225	SRX2157913	SRR4236672	942017	activated sludge metagenome	52713410	2016-09-12		Activated sludge	Activated sludge of municipal wastewater treatment plants	Municipal	Hong Kong	ILLUMINA	SRA	15919449820	302	95	36.42	22.28	114.17
EASRX2157914	PRJNA340508	SAMN05720170	SRX2157914	SRR4236673	942017	activated sludge metagenome	51414639	2016-09-12		Activated sludge	Activated sludge of municipal wastewater treatment plants	Municipal	Canada	ILLUMINA	SRA	15527220978	302	95	36.41	49.25	-123.1
EASRX2157915	PRJNA340507	SAMN05720147	SRX2157915	SRR4236674	942017	activated sludge metagenome	50504470	2016-09-12		Activated sludge	Activated sludge of municipal wastewater treatment plants	Municipal	Japan	ILLUMINA	SRA	15252349940	302	93	36.09	43.77	142.37
EASRX2158029	PRJNA340769	SAMN05720200	SRX2158029	SRR4236788	942017	activated sludge metagenome	45790492	2016-09-12		Activated sludge	Activated sludge of municipal wastewater treatment plants	Municipal	Japan	ILLUMINA	SRA	13828728584	302	94	36.16	37.43	138.83
EASRX2164571	PRJNA340723	SAMN05720229	SRX2164571	SRR4244063	942017	activated sludge metagenome	11812708	2016-09-16		Activated sludge	Activated sludge of municipal wastewater treatment plants	Municipal	Austria	ILLUMINA	SRA	3567437816	302	88	33.29	48.3	16.2
EASRX2164574	PRJNA340749	SAMN05720207	SRX2164574	SRR4244066	942017	activated sludge metagenome	48718652	2016-09-16		Activated sludge	Activated sludge of municipal wastewater treatment plants	Municipal	Hong Kong	ILLUMINA	SRA	14713032904	302	95	36.61	22.28	114.17
EASRX2165244	PRJNA340787	SAMN05720216	SRX2165244	SRR4244739	942017	activated sludge metagenome	41660540	2016-09-16		Activated sludge	Activated sludge of municipal wastewater treatment plants	Municipal	United States of America	ILLUMINA	SRA	12581483080	302	94	36.21	40.3	-88.15
EASRX2165335	PRJNA340495	SAMN05720194	SRX2165335	SRR4244858	942017	activated sludge metagenome	47415710	2016-09-16		Activated sludge	Activated sludge of municipal wastewater treatment plants	Municipal	United States of America	ILLUMINA	SRA	14319544420	302	95	36.53	41.12	-87.64
EASRX2165351	PRJNA340531	SAMN05720150	SRX2165351	SRR4244875	942017	activated sludge metagenome	36486767	2016-09-16		Activated sludge	Activated sludge of wastewater treatment plant	Sewage	Austria	ILLUMINA	SRA	11019003634	302	85	32.95	48.3	16.2
EASRX2338762	PRJNA340741	SAMN05720153	SRX2338762	SRR5007108	942017	activated sludge metagenome	16996032	2016-11-10		Activated sludge	Activated sludge of wastewater treatment plant	Sewage	Austria	ILLUMINA	SRA	5132801664	302	83	32.48	48.3	16.2
EASRX2338770	PRJNA340755	SAMN05720280	SRX2338770	SRR5007116	942017	activated sludge metagenome	56037839	2016-11-10		Activated sludge	Activated sludge of municipal wastewater treatment plants	Municipal	United States of America	ILLUMINA	SRA	16923427378	302	95	36.47	33.8	-118.28
EASRX2338771	PRJNA340760	SAMN05720221	SRX2338771	SRR5007117	942017	activated sludge metagenome	53682753	2016-11-10		Activated sludge	Activated sludge of municipal wastewater treatment plants	Municipal	Japan	ILLUMINA	SRA	16212191406	302	94	36.2	34.72	135.27
EASRX2338788	PRJNA340759	SAMN05720222	SRX2338788	SRR5007134	942017	activated sludge metagenome	56405419	2016-11-10		Activated sludge	Activated sludge of municipal wastewater treatment plants	Municipal	Japan	ILLUMINA	SRA	17034436538	302	95	36.41	34.72	135.27
EASRX2338792	PRJNA340761	SAMN05720156	SRX2338792	SRR5007140	942017	activated sludge metagenome	61367661	2016-11-10		Activated sludge	Activated sludge of municipal wastewater treatment plants	Municipal	Japan	ILLUMINA	SRA	18533033622	302	95	36.37	34.72	135.27
EASRX2338797	PRJNA340743	SAMN05720284	SRX2338797	SRR5007144	942017	activated sludge metagenome	40375891	2016-11-10		Activated sludge	Activated sludge of municipal wastewater treatment plants	Municipal	Hong Kong	ILLUMINA	SRA	12193519082	302	95	36.57	22.28	114.17
EASRX2338798	PRJNA340788	SAMN05720215	SRX2338798	SRR5007146	942017	activated sludge metagenome	42607398	2016-11-10		Activated sludge	Activated sludge of municipal wastewater treatment plants	Municipal	United States of America	ILLUMINA	SRA	12867434196	302	94	36.12	40.3	-88.15
EASRX2338801	PRJNA340789	SAMN05720283	SRX2338801	SRR5007150	942017	activated sludge metagenome	39318043	2016-11-10		Activated sludge	Activated sludge of municipal wastewater treatment plants	Municipal	United States of America	ILLUMINA	SRA	11874048986	302	94	36.27	40.3	-88.15
EASRX2338803	PRJNA340744	SAMN05720208	SRX2338803	SRR5007151	942017	activated sludge metagenome	51065522	2016-11-10		Activated sludge	Activated sludge of municipal wastewater treatment plants	Municipal	Hong Kong	ILLUMINA	SRA	15421787644	302	95	36.62	22.28	114.17
EASRX2338863	PRJNA340502	SAMN05720227	SRX2338863	SRR5007219	942017	activated sludge metagenome	50607368	2016-11-10		Activated sludge	Activated sludge of municipal wastewater treatment plants	Municipal	United States of America	ILLUMINA	SRA	15283425136	302	95	36.43	42.12	-87.65
EASRX2338864	PRJNA340746	SAMN05720163	SRX2338864	SRR5007222	942017	activated sludge metagenome	49182780	2016-11-10		Activated sludge	Activated sludge of municipal wastewater treatment plants	Municipal	Hong Kong	ILLUMINA	SRA	14853199560	302	95	36.42	22.28	114.17
EASRX2338866	PRJNA340506	SAMN05720210	SRX2338866	SRR5007224	942017	activated sludge metagenome	43919215	2016-11-10		Activated sludge	Activated sludge of municipal wastewater treatment plants	Municipal	Japan	ILLUMINA	SRA	13263602930	302	95	36.56	43.77	142.37
EASRX2338867	PRJNA340786	SAMN05720168	SRX2338867	SRR5007225	942017	activated sludge metagenome	49871108	2016-11-10		Activated sludge	Activated sludge of municipal wastewater treatment plants	Municipal	United States of America	ILLUMINA	SRA	15061074616	302	94	36.32	40.12	-87.63
EASRX2338868	PRJNA340765	SAMN05720157	SRX2338868	SRR5007227	942017	activated sludge metagenome	58780676	2016-11-10		Activated sludge	Activated sludge of municipal wastewater treatment plants	Municipal	Japan	ILLUMINA	SRA	17751764152	302	95	36.5	36.29	139.38
EASRX2338869	PRJNA340747	SAMN05720224	SRX2338869	SRR5007228	942017	activated sludge metagenome	61795564	2016-11-10		Activated sludge	Activated sludge of municipal wastewater treatment plants	Municipal	Hong Kong	ILLUMINA	SRA	18662260328	302	95	36.55	22.28	114.17
EASRX2338885	PRJNA340763	SAMN05720165	SRX2338885	SRR5007244	942017	activated sludge metagenome	45321496	2016-11-10		Activated sludge	Activated sludge of municipal wastewater treatment plants	Municipal	Japan	ILLUMINA	SRA	13687091792	302	93	36.04	35.92	139.63
EASRX2338886	PRJNA340509	SAMN05720195	SRX2338886	SRR5007245	942017	activated sludge metagenome	51165868	2016-11-10		Activated sludge	Activated sludge of municipal wastewater treatment plants	Municipal	Canada	ILLUMINA	SRA	15452092136	302	93	36.07	49.25	-123.1
EASRX2338948	PRJNA340501	SAMN05720145	SRX2338948	SRR5007313	942017	activated sludge metagenome	45409700	2016-11-10		Activated sludge	Activated sludge of municipal wastewater treatment plants	Municipal	United States of America	ILLUMINA	SRA	13713729400	302	95	36.58	41.84	-87.68
EASRX2338984	PRJNA340504	SAMN05720211	SRX2338984	SRR5007348	942017	activated sludge metagenome	54105452	2016-11-10		Activated sludge	Activated sludge of municipal wastewater treatment plants	Municipal	United States of America	ILLUMINA	SRA	16339846504	302	95	36.48	42.35	-70.96
EASRX2338986	PRJNA340772	SAMN05720282	SRX2338986	SRR5007349	942017	activated sludge metagenome	46286631	2016-11-10		Activated sludge	Activated sludge of municipal wastewater treatment plants	Municipal	United States of America	ILLUMINA	SRA	13978562562	302	95	36.61	37.8	-122.27
EASRX2338987	PRJNA340503	SAMN05720212	SRX2338987	SRR5007352	942017	activated sludge metagenome	47848058	2016-11-10		Activated sludge	Activated sludge of municipal wastewater treatment plants	Municipal	United States of America	ILLUMINA	SRA	14450113516	302	95	36.39	42.35	-70.96
EASRX2338989	PRJNA340774	SAMN05720167	SRX2338989	SRR5007354	942017	activated sludge metagenome	55378113	2016-11-10		Activated sludge	Activated sludge of municipal wastewater treatment plants	Municipal	United States of America	ILLUMINA	SRA	16724190126	302	95	36.33	37.8	-122.27
EASRX2338990	PRJNA340770	SAMN05720199	SRX2338990	SRR5007356	942017	activated sludge metagenome	50308117	2016-11-10		Activated sludge	Activated sludge of municipal wastewater treatment plants	Municipal	Japan	ILLUMINA	SRA	15193051334	302	96	36.6	37.43	138.83
EASRX2338991	PRJNA340768	SAMN05720220	SRX2338991	SRR5007357	942017	activated sludge metagenome	53219282	2016-11-10		Activated sludge	Activated sludge of municipal wastewater treatment plants	Municipal	Japan	ILLUMINA	SRA	16072223164	302	95	36.42	37.43	138.83
EASRX2338994	PRJNA340767	SAMN05720201	SRX2338994	SRR5007359	942017	activated sludge metagenome	48768626	2016-11-10		Activated sludge	Activated sludge of municipal wastewater treatment plants	Municipal	Japan	ILLUMINA	SRA	14728125052	302	94	36.33	37.43	138.83
EASRX2485721	PRJNA340498	SAMN05720214	SRX2485721	SRR5168924	942017	activated sludge metagenome	56967015	2017-01-13		Activated sludge	Activated sludge of municipal wastewater treatment plants	Municipal	United States of America	ILLUMINA	SRA	17204038530	302	95	36.46	41.53	-90.43
EASRX2485722	PRJNA340754	SAMN05720205	SRX2485722	SRR5168925	942017	activated sludge metagenome	54546467	2017-01-13		Activated sludge	Activated sludge of municipal wastewater treatment plants	Municipal	United States of America	ILLUMINA	SRA	16473033034	302	95	36.29	33.8	-118.28
EASRX2485723	PRJNA340753	SAMN05720206	SRX2485723	SRR5168926	942017	activated sludge metagenome	54500671	2017-01-13		Activated sludge	Activated sludge of municipal wastewater treatment plants	Municipal	United States of America	ILLUMINA	SRA	16459202642	302	95	36.38	33.8	-118.28
EASRX2582316	PRJNA376229	SAMN06368352	SRX2582316	SRR5278466	527639	wastewater metagenome	18606461	2017-03-01	28852824	Wastewater	Ecological wastewater treatment	Ecological	China	ILLUMINA	SRA	5581938300	300	91	37.94	22.27	113.46
EASRX2582319	PRJNA376229	SAMN06368349	SRX2582319	SRR5278469	527639	wastewater metagenome	28809375	2017-03-01	28852824	Wastewater	Ecological wastewater treatment	Ecological	China	ILLUMINA	SRA	8642812500	300	100	64.95	22.27	113.46
EASRX2582320	PRJNA376229	SAMN06368348	SRX2582320	SRR5278470	527639	wastewater metagenome	11014753	2017-03-01	28852824	Wastewater	Ecological wastewater treatment	Ecological	China	ILLUMINA	SRA	3304425900	300	100	65.37	22.27	113.46
EASRX2648752	PRJNA379596	SAMN06612092	SRX2648752	SRR5352525	410659	mine drainage metagenome	12299467	2017-03-19		Wastewater	Mine wastewater	Mine	Canada	ILLUMINA	SRA	3714439034	302	95	37.86	46.65	-81.32
EASRX2648753	PRJNA379596	SAMN06612091	SRX2648753	SRR5352526	410659	mine drainage metagenome	10168328	2017-03-19		Wastewater	Mine wastewater	Mine	Canada	ILLUMINA	SRA	3070835056	302	94	37.52	46.65	-81.32
EASRX2648755	PRJNA379596	SAMN06612089	SRX2648755	SRR5352528	410659	mine drainage metagenome	13749256	2017-03-19		Wastewater	Mine wastewater	Mine	Canada	ILLUMINA	SRA	4152275312	302	93	37.16	46.65	-81.32
EASRX2648756	PRJNA379596	SAMN06612088	SRX2648756	SRR5352529	410659	mine drainage metagenome	13389269	2017-03-19		Wastewater	Mine wastewater	Mine	Canada	ILLUMINA	SRA	4043559238	302	96	38.04	46.65	-81.32
EASRX2648761	PRJNA379596	SAMN06612083	SRX2648761	SRR5352534	410659	mine drainage metagenome	11129497	2017-03-19		Wastewater	Mine wastewater	Mine	Canada	ILLUMINA	SRA	3361108094	302	94	37.63	46.65	-81.32
EASRX2648762	PRJNA379596	SAMN06612082	SRX2648762	SRR5352535	410659	mine drainage metagenome	8338598	2017-03-19		Wastewater	Mine wastewater	Mine	Canada	ILLUMINA	SRA	2518256596	302	95	37.88	46.65	-81.32
EASRX2648763	PRJNA379596	SAMN06612081	SRX2648763	SRR5352536	410659	mine drainage metagenome	9334037	2017-03-19		Wastewater	Mine wastewater	Mine	Canada	ILLUMINA	SRA	2818879174	302	94	37.64	46.65	-81.32
EASRX2751759	PRJNA383778	SAMN06806498	SRX2751759	SRR5465817	1076179	bioreactor metagenome	1822531	2017-04-22		Activated sludge	Anammox enrichment activated sludge	Annamox	Singapore	ILLUMINA	SRA	1097163662	602	72	30.13	1.3483	103.683
EASRX2838871	PRJNA375320	SAMN06343848	SRX2838871	SRR5580753	942017	activated sludge metagenome	39853770	2017-05-21		Activated sludge	Activated sludge of wastewater treatment plant	Sewage	Austria	ILLUMINA	SRA	12035838540	302	92	35.8	48.3	16.2
EASRX2838875	PRJNA375321	SAMN06343849	SRX2838875	SRR5580757	942017	activated sludge metagenome	39857076	2017-05-21		Activated sludge	Activated sludge of wastewater treatment plant	Sewage	Austria	ILLUMINA	SRA	12036836952	302	92	35.75	48.3	16.2
EASRX2838876	PRJNA375322	SAMN06343850	SRX2838876	SRR5580758	942017	activated sludge metagenome	35228501	2017-05-21		Activated sludge	Activated sludge of wastewater treatment plant	Sewage	Austria	ILLUMINA	SRA	10639007302	302	92	35.65	48.3	16.2
EASRX2838877	PRJNA375323	SAMN06343851	SRX2838877	SRR5580759	942017	activated sludge metagenome	52496081	2017-05-21		Activated sludge	Activated sludge of wastewater treatment plant	Sewage	Austria	ILLUMINA	SRA	15853816462	302	91	35.54	48.3	16.2
EASRX2838878	PRJNA375324	SAMN06343852	SRX2838878	SRR5580760	942017	activated sludge metagenome	31718805	2017-05-21		Activated sludge	Activated sludge of wastewater treatment plant	Sewage	Austria	ILLUMINA	SRA	9579079110	302	91	35.3	48.3	16.2
EASRX2932857	PRJNA375148	SAMN06343679	SRX2932857	SRR5712423	942017	activated sludge metagenome	15158801	2017-06-20		Activated sludge	Activated sludge of wastewater treatment plant	Sewage	Austria	ILLUMINA	SRA	4577957902	302	97	37.34	48.3	16.2
EASRX2935940	PRJNA375263	SAMN06343795	SRX2935940	SRR5715943	942017	activated sludge metagenome	9598511	2017-06-21		Activated sludge	Activated sludge of wastewater treatment plant	Sewage	Austria	ILLUMINA	SRA	2898750322	302	93	34.47	48.3	16.2
EASRX2936043	PRJNA375264	SAMN06343796	SRX2936043	SRR5716159	942017	activated sludge metagenome	5538880	2017-06-21		Activated sludge	Activated sludge of wastewater treatment plant	Sewage	Austria	ILLUMINA	SRA	1672741760	302	94	34.57	48.3	16.2
EASRX2937568	PRJNA375273	SAMN06343805	SRX2937568	SRR5720661	942017	activated sludge metagenome	5485880	2017-06-21		Activated sludge	Activated sludge of wastewater treatment plant	Sewage	Austria	ILLUMINA	SRA	1656735760	302	95	34.73	48.3	16.2
EASRX2938345	PRJNA375285	SAMN06343645	SRX2938345	SRR5721641	942017	activated sludge metagenome	2286930	2017-06-21		Activated sludge	Activated sludge of wastewater treatment plant	Sewage	Austria	ILLUMINA	SRA	690652860	302	94	34.66	48.3	16.2
EASRX2938347	PRJNA375281	SAMN06343641	SRX2938347	SRR5721643	942017	activated sludge metagenome	3928720	2017-06-21		Activated sludge	Activated sludge of wastewater treatment plant	Sewage	Austria	ILLUMINA	SRA	1186473440	302	94	34.59	48.3	16.2
EASRX2938348	PRJNA375279	SAMN06343639	SRX2938348	SRR5721644	942017	activated sludge metagenome	3092349	2017-06-21		Activated sludge	Activated sludge of wastewater treatment plant	Sewage	Austria	ILLUMINA	SRA	933889398	302	94	34.58	48.3	16.2
EASRX2938999	PRJNA375256	SAMN06343788	SRX2938999	SRR5722647	942017	activated sludge metagenome	17613529	2017-06-22		Activated sludge	Activated sludge of wastewater treatment plant	Sewage	Austria	ILLUMINA	SRA	5319285758	302	88	33.44	48.3	16.2
EASRX2939064	PRJNA375262	SAMN06343794	SRX2939064	SRR5722760	942017	activated sludge metagenome	14379870	2017-06-22		Activated sludge	Activated sludge of wastewater treatment plant	Sewage	Austria	ILLUMINA	SRA	4342720740	302	88	33.47	48.3	16.2
EASRX2939116	PRJNA375278	SAMN06343638	SRX2939116	SRR5722844	942017	activated sludge metagenome	8704031	2017-06-22		Activated sludge	Activated sludge of wastewater treatment plant	Sewage	Austria	ILLUMINA	SRA	2628617362	302	88	33.4	48.3	16.2
EASRX2939117	PRJNA375266	SAMN06343798	SRX2939117	SRR5722845	942017	activated sludge metagenome	13409302	2017-06-22		Activated sludge	Activated sludge of wastewater treatment plant	Sewage	Austria	ILLUMINA	SRA	4049609204	302	88	33.37	48.3	16.2
EASRX2939118	PRJNA375274	SAMN06343806	SRX2939118	SRR5722846	942017	activated sludge metagenome	7734988	2017-06-22		Activated sludge	Activated sludge of wastewater treatment plant	Sewage	Austria	ILLUMINA	SRA	2335966376	302	89	33.48	48.3	16.2
EASRX2939120	PRJNA375280	SAMN06343640	SRX2939120	SRR5722848	942017	activated sludge metagenome	10203188	2017-06-22		Activated sludge	Activated sludge of wastewater treatment plant	Sewage	Austria	ILLUMINA	SRA	3081362776	302	89	33.51	48.3	16.2
EASRX2939121	PRJNA375265	SAMN06343797	SRX2939121	SRR5722849	942017	activated sludge metagenome	11890141	2017-06-22		Activated sludge	Activated sludge of wastewater treatment plant	Sewage	Austria	ILLUMINA	SRA	3590822582	302	88	33.42	48.3	16.2
EASRX2939167	PRJNA375284	SAMN06343644	SRX2939167	SRR5722941	942017	activated sludge metagenome	7659077	2017-06-22		Activated sludge	Activated sludge of wastewater treatment plant	Sewage	Austria	ILLUMINA	SRA	2313041254	302	88	33.43	48.3	16.2
EASRX2939169	PRJNA375291	SAMN06343651	SRX2939169	SRR5722943	942017	activated sludge metagenome	5686908	2017-06-22		Activated sludge	Activated sludge of wastewater treatment plant	Sewage	Austria	ILLUMINA	SRA	1717446216	302	88	33.41	48.3	16.2
EASRX2939173	PRJNA375682	SAMN06343655	SRX2939173	SRR5722946	942017	activated sludge metagenome	9145166	2017-06-22		Activated sludge	Activated sludge of wastewater treatment plant	Sewage	Austria	ILLUMINA	SRA	2761840132	302	89	33.51	48.3	16.2
EASRX2939888	PRJNA375159	SAMN06343694	SRX2939888	SRR5723897	942017	activated sludge metagenome	12354676	2017-06-22		Activated sludge	Activated sludge of wastewater treatment plant	Sewage	Austria	ILLUMINA	SRA	3731112152	302	89	33.62	48.3	16.2
EASRX2939889	PRJNA375160	SAMN06343695	SRX2939889	SRR5723898	942017	activated sludge metagenome	12976647	2017-06-22		Activated sludge	Activated sludge of wastewater treatment plant	Sewage	Austria	ILLUMINA	SRA	3918947394	302	89	33.66	48.3	16.2
EASRX2939890	PRJNA375161	SAMN06343696	SRX2939890	SRR5723899	942017	activated sludge metagenome	10355484	2017-06-22		Activated sludge	Activated sludge of wastewater treatment plant	Sewage	Austria	ILLUMINA	SRA	3127356168	302	89	33.56	48.3	16.2
EASRX2939922	PRJNA375169	SAMN06343704	SRX2939922	SRR5723930	942017	activated sludge metagenome	12102331	2017-06-22		Activated sludge	Activated sludge of wastewater treatment plant	Sewage	Austria	ILLUMINA	SRA	3654903962	302	90	33.74	48.3	16.2
EASRX2944526	PRJNA375175	SAMN06343710	SRX2944526	SRR5738143	942017	activated sludge metagenome	9887140	2017-06-23		Activated sludge	Activated sludge of wastewater treatment plant	Sewage	Austria	ILLUMINA	SRA	2985916280	302	90	33.73	48.3	16.2
EASRX2944611	PRJNA375180	SAMN06343715	SRX2944611	SRR5738271	942017	activated sludge metagenome	9286384	2017-06-23		Activated sludge	Activated sludge of wastewater treatment plant	Sewage	Austria	ILLUMINA	SRA	2804487968	302	89	33.66	48.3	16.2
EASRX2944971	PRJNA375139	SAMN06343718	SRX2944971	SRR5738865	942017	activated sludge metagenome	14875024	2017-06-23		Activated sludge	Activated sludge of wastewater treatment plant	Sewage	Austria	ILLUMINA	SRA	4492257248	302	87	33.28	48.3	16.2
EASRX2944973	PRJNA375181	SAMN06343716	SRX2944973	SRR5738867	942017	activated sludge metagenome	18225398	2017-06-23		Activated sludge	Activated sludge of wastewater treatment plant	Sewage	Austria	ILLUMINA	SRA	5504070196	302	87	33.29	48.3	16.2
EASRX201528	PRJNA178295	SAMN01795914	SRX201528	SRR609198	2	Bacteria	16350599	2013-11-11		Activated sludge	Activated sludge of municipal wastewater treatment plants	Municipal	Hong Kong	ILLUMINA	SRA	3270119800	200	84	33.55
EASRX201543	PRJNA178295	SAMN01795917	SRX201543	SRR609293	2	Bacteria	16663946	2013-11-11		Activated sludge	Activated sludge of municipal wastewater treatment plants	Municipal	Hong Kong	ILLUMINA	SRA	3332789200	200	80	32.04
EASRX201702	PRJNA178295	SAMN01795917	SRX201702	SRR609435	2	Bacteria	15000000	2013-11-11		Activated sludge	Activated sludge of municipal wastewater treatment plants	Municipal	Hong Kong	ILLUMINA	SRA	3000000000	200	84	33.12
EASRX277352	PRJNA194095	SAMN01990758	SRX277352	SRR850206	942017	activated sludge metagenome	15508058	2014-05-20		Activated sludge	Foam and foaming activated sludge	Foam and Foaming	Hong Kong	ILLUMINA	SRA	3101611600	200	88	34.38
EASRX357497	PRJNA219165	SAMN02356558	SRX357497	SRR999554	942017	activated sludge metagenome	86815483	2013-11-13		Activated sludge	Activated sludge Domestic wastewater treatment plant	Activated sludge Wastewater	Denmark	ILLUMINA	SRA	26044644900	300	74	29.91

## Sheet: Table S3
Table S3. Genomic features of metagenome-assembled genomes recovered from activated sludge and wastewater metagenomes. aMetagenome assembled genome; bCompleteness is the estimation of genome quality based on the presence or absence of single-copy marker genes ; cContamination is the evaluation of genome quality as revealed by the presence of multiple copies of marker genes; dEstimated strain hete…
MAGa ids	Genome accessionj	Completenessb	Contaminationc	Strain heterogeneityd	Number of contigse	N50f	Quality scoreg	Genome qualityh	Length size (bp)i
AMR_MDS_0001	DAOKXP000000000	92.55	0.354	0	164	63	90.78	High	3472556
AMR_MDS_0002	DAOKXQ000000000	67.49	2.419	0	1351	523	55.395	Medium	3947387
AMR_MDS_0003	DAOKXR000000000	94.12	0.518	0	23	5	91.53	High	3073277
AMR_MDS_0004	DAOKXS000000000	91.81	2	0	215	48	81.81	High	6005190
AMR_MDS_0005	DAOKXT000000000	97.82	0	0	46	10	97.82	High	3437090
AMR_MDS_0006	DAOKXU000000000	95.07	0.41	100	216	74	93.02	High	2660458
AMR_MDS_0007	DAOKXV000000000	75.45	1.09	0	13	3	70	Medium	2695181
AMR_MDS_0008	DAOKXW000000000	90.01	0.022	100	537	111	89.9	High	4076459
AMR_MDS_0009	DAOKXX000000000	100	1.388	50	212	36	93.06	High	4713013
AMR_MDS_0010	DAOKXY000000000	96.59	2.272	0	185	53	85.23	High	4858014
AMR_MDS_0011	DAOKXZ000000000	72.38	0	0	153	73	72.38	Medium	1039998
AMR_MDS_0012	DAOKYA000000000	86.11	1.233	0	316	88	79.945	Medium	3994188
AMR_MDS_0013	DAOKYB000000000	72.33	1.666	0	670	261	64	Medium	3457414
AMR_MDS_0014	DAOKYC000000000	99.36	2.262	0	41	7	88.05	High	4464105
AMR_MDS_0015	DAOKYD000000000	100	4.324	0	26	8	78.38	High	5105588
AMR_MDS_0016	DAOKYE000000000	99.89	0	0	62	9	99.89	High	3551720
AMR_MDS_0017	DAOKYF000000000	99.35	0	0	11	2	99.35	High	3870792
AMR_MDS_0018	DAOKYG000000000	59.21	0	0	792	334	59.21	Medium	1594556
AMR_MDS_0019	DAOKYH000000000	100	0	0	40	6	100	High	4411353
AMR_MDS_0020	DAOKYI000000000	99.23	0.128	0	39	10	98.59	High	4052931
AMR_MDS_0021	DAOKYJ000000000	93.06	0.935	0	27	3	88.385	High	2709589
AMR_MDS_0022	DAOKYK000000000	71.93	0.586	0	1186	481	69	Medium	2803817
AMR_MDS_0023	DAOKYL000000000	86.67	3.5	25	852	228	69.17	Medium	3159193
AMR_MDS_0024	DAOKYM000000000	99.36	4.873	0	19	6	74.995	High	4352044
AMR_MDS_0025	DAOKYN000000000	97.79	0.602	0	12	2	94.78	High	3398096
AMR_MDS_0026	DAOKYO000000000	99.43	1.123	0	3	1	93.815	High	1664158
AMR_MDS_0027	DAOKYP000000000	100	0.546	0	54	10	97.27	High	5136763
AMR_MDS_0028	DAOKYQ000000000	98.15	1.479	33.33	138	19	90.755	High	3312581
AMR_MDS_0029	DAOKYR000000000	89.55	4.327	85.71	574	126	67.915	Medium	2867855
AMR_MDS_0030	DAOKYS000000000	83.86	1.912	0	390	169	74.3	Medium	3279232
AMR_MDS_0031	DAOKYT000000000	96.03	1.98	0	123	31	86.13	High	2851824
AMR_MDS_0032	DAOKYU000000000	98.31	2.521	0	56	5	85.705	High	3399311
AMR_MDS_0033	DAOKYV000000000	83.76	3.846	20	876	305	64.53	Medium	3951750
AMR_MDS_0034	DAOKYW000000000	96.77	0.537	0	87	15	94.085	High	3180222
AMR_MDS_0035	DAOKYX000000000	96.06	1.449	50	62	27	88.815	High	3132894
AMR_MDS_0036	DAOKYY000000000	93.63	0.909	0	227	41	89.085	High	4230033
AMR_MDS_0037	DAOKYZ000000000	96.91	0.757	0	95	29	93.125	High	3215204
AMR_MDS_0038	DAOKZA000000000	96.96	0.116	100	110	22	96.38	High	3984382
AMR_MDS_0039	DAOKZB000000000	85.45	6.545	0	827	215	52.725	High	4859768
AMR_MDS_0040	DAOKZC000000000	86.36	1.272	0	242	61	80	Medium	3998943
AMR_MDS_0041	DAOKZD000000000	82.09	4.618	10	654	209	59	Medium	3064769
AMR_MDS_0042	DAOKZE000000000	99.5	1.395	0	75	25	92.525	High	2343588
AMR_MDS_0043	DAOKZF000000000	80.11	0	0	259	99	80.11	Medium	1785370
AMR_MDS_0044	DAOKZG000000000	94.24	1.023	60	104	19	89.125	High	3440425
AMR_MDS_0045	DAOKZH000000000	97.7	3.296	0	100	32	81.22	High	4313028
AMR_MDS_0046	DAOKZI000000000	97.49	2.71	7.14	54	12	83.94	High	5011197
AMR_MDS_0047	DAOKZJ000000000	70.79	0	0	29	9	70.79	Medium	804190
AMR_MDS_0048	DAOKZK000000000	92.81	0	0	97	22	92.81	High	2470256
AMR_MDS_0049	DAOKZL000000000	94.37	5.661	75	293	46	66.065	Medium	3490789
AMR_MDS_0050	DAOKZM000000000	85.53	1.886	100	574	213	76.1	Medium	3532396
AMR_MDS_0051	DAOKZN000000000	63.92	2.336	54.55	412	112	52.24	Medium	2678183
AMR_MDS_0052	DAOKZO000000000	90.07	1.138	40	129	21	84.38	High	2631244
AMR_MDS_0053	DAOKZP000000000	74.88	0.473	0	24	8	72.515	Medium	1727678
AMR_MDS_0054	DAOKZQ000000000	79.6	2.097	66.67	172	40	69.115	Medium	1739729
AMR_MDS_0055	DAOKZR000000000	98.7	0.302	0	17	5	97.19	High	3500992
AMR_MDS_0056	DAOKZS000000000	95.8	0	0	121	28	95.8	High	3189755
AMR_MDS_0057	DAOKZT000000000	75.86	0	0	94	36	75.86	Medium	2674402
AMR_MDS_0058	DAOKZU000000000	96.08	0	0	19	5	96.08	High	3621686
AMR_MDS_0059	DAOKZV000000000	60.86	0	0	1413	539	60.86	Medium	2585495
AMR_MDS_0060	DAOKZW000000000	99.73	0.268	0	72	19	98.39	High	3723890
AMR_MDS_0061	DAOKZX000000000	92.1	1.302	36.36	248	36	85.59	High	6142970
AMR_MDS_0062	DAOKZY000000000	91.13	1.991	22.22	278	70	81.175	High	4019816
AMR_MDS_0063	DAOKZZ000000000	95.08	0.927	0	46	16	90.445	High	2797198
AMR_MDS_0064	DAOLAA000000000	52.58	0	0	60	18	52.58	Medium	489293
AMR_MDS_0065	DAOLAB000000000	95.72	1.756	0	28	6	86.94	High	3624094
AMR_MDS_0066	DAOLAC000000000	98.91	0.694	33.33	71	25	95.44	High	4186380
AMR_MDS_0067	DAOLAD000000000	79.78	0	0	515	150	79.78	Medium	6307716
AMR_MDS_0068	DAOLAE000000000	96.3	1.136	0	178	32	90.62	High	4481465
AMR_MDS_0069	DAOLAF000000000	60.78	0	0	1462	593	60.78	Medium	4854245
AMR_MDS_0070	DAOLAG000000000	94.33	0.505	100	80	22	91.805	High	2353500
AMR_MDS_0071	DAOLAH000000000	73.47	3.309	42.86	788	277	56.925	Medium	3612452
AMR_MDS_0072	DAOLAI000000000	92.99	4.316	4.35	162	41	71.41	High	5317808
AMR_MDS_0073	DAOLAJ000000000	94.86	1.473	16.67	178	46	87.495	High	3944439
AMR_MDS_0074	DAOLAK000000000	89.24	4.572	100	445	97	66.38	Medium	3512624
AMR_MDS_0075	DAOLAL000000000	86.21	1.785	50	503	153	77.285	Medium	2996851
AMR_MDS_0076	DAOLAM000000000	84.17	2.006	44.44	291	63	74.14	Medium	4251676
AMR_MDS_0077	DAOLAN000000000	98.04	0.186	0	164	42	97.11	High	3319853
AMR_MDS_0078	DAOLAO000000000	79.91	0.744	0	639	183	76.19	Medium	3518796
AMR_MDS_0079	DAOLAP000000000	98.59	0.498	100	165	31	96.1	High	5388183
AMR_MDS_0080	DAOLAQ000000000	86.25	4.727	0	1106	381	62.615	Medium	4190740
AMR_MDS_0081	DAOLAR000000000	74.94	4.112	78.57	707	202	54.38	Medium	2752302
AMR_MDS_0082	DAOLAS000000000	93	3.045	60	122	31	77.775	High	3620156
AMR_MDS_0083	DAOLAT000000000	94.81	0.155	100	84	16	94.035	High	4191639
AMR_MDS_0084	DAOLAU000000000	62.05	0	0	265	100	62.05	Medium	1861109
AMR_MDS_0085	DAOLAV000000000	65.67	0	0	567	180	65.67	Medium	2811215
AMR_MDS_0086	DAOLAW000000000	96.41	4.318	4.55	216	81	74.82	High	3926612
AMR_MDS_0087	DAOLAX000000000	94	1.401	33.33	89	24	86.995	High	3489658
AMR_MDS_0088	DAOLAY000000000	98.78	0.104	0	146	33	98.26	High	5457697
AMR_MDS_0089	DAOLAZ000000000	89.21	0.84	0	3	2	85.01	Medium	1893406
AMR_MDS_0090	DAOLBA000000000	83.45	0.521	0	391	110	80.845	Medium	3694473
AMR_MDS_0091	DAOLBB000000000	100	0.766	0	28	8	96.17	High	3668059
AMR_MDS_0092	DAOLBC000000000	69.48	2.849	0	1922	707	55.235	Medium	4288121
AMR_MDS_0093	DAOLBD000000000	60.67	1.268	0	1054	393	54.33	Medium	2847620
AMR_MDS_0094	DAOLBE000000000	58.55	0.635	0	752	323	55.375	Medium	2079986
AMR_MDS_0095	DAOLBF000000000	99.49	0	0	159	19	99.49	High	5038815
AMR_MDS_0096	DAOLBG000000000	96.21	0.568	0	61	16	93.37	High	4294414
AMR_MDS_0097	DAOLBH000000000	57.49	0.568	0	895	363	54.65	Medium	2696608
AMR_MDS_0098	DAOLBI000000000	91.73	2.1	0	57	15	81.23	High	3397576
AMR_MDS_0099	DAOLBJ000000000	63.23	0.498	0	978	387	60.74	Medium	1954097
AMR_MDS_0100	DAOLBK000000000	96.11	2.056	0	26	7	85.83	High	3789562
AMR_MDS_0101	DAOLBL000000000	60.78	1.46	0	1076	432	53.48	Medium	3011338
AMR_MDS_0102	DAOLBM000000000	99.5	0.246	0	23	7	98.27	High	3935374
AMR_MDS_0103	DAOLBN000000000	63.48	0.715	0	683	255	59.905	Medium	2242124
AMR_MDS_0104	DAOLBO000000000	78.14	1.983	22.22	665	235	68.225	Medium	2566607
AMR_MDS_0105	DAOLBP000000000	96.8	3.773	45	262	39	77.935	High	3992094
AMR_MDS_0106	DAOLBQ000000000	90.88	2.444	25	569	187	78.66	High	5033565
AMR_MDS_0107	DAOLBR000000000	77.01	0	0	24	5	77.01	Medium	593752
AMR_MDS_0108	DAOLBS000000000	96.11	4.759	66.67	156	24	72.315	High	4261461
AMR_MDS_0109	DAOLBT000000000	96.58	2.611	0	35	8	83.525	High	3884487
AMR_MDS_0110	DAOLBU000000000	78.57	1.724	0	53	17	69.95	Medium	980789
AMR_MDS_0111	DAOLBV000000000	88.13	1.136	0	272	106	82.45	Medium	4477419
AMR_MDS_0112	DAOLBW000000000	59.68	0.405	0	995	368	57.655	Medium	3959604
AMR_MDS_0113	DAOLBX000000000	70.68	1.268	0	967	352	64.34	Medium	2913773
AMR_MDS_0114	DAOLBY000000000	93.28	2.383	41.67	292	100	81.365	High	3623690
AMR_MDS_0115	DAOLBZ000000000	70.75	0.99	0	749	276	65.8	Medium	2357893
AMR_MDS_0116	DAOLCA000000000	99.49	0	0	103	16	99.49	High	4977071
AMR_MDS_0117	DAOLCB000000000	95.43	2.056	0	27	7	85.15	High	3886004
AMR_MDS_0118	DAOLCC000000000	98.78	0.104	0	124	26	98.26	High	5444368
AMR_MDS_0119	DAOLCD000000000	75.6	1.994	0	1220	435	65.63	Medium	4572203
AMR_MDS_0120	DAOLCE000000000	55.13	0	0	1213	448	55.13	Medium	4004052
AMR_MDS_0121	DAOLCF000000000	78.73	0	0	29	4	78.73	Medium	609028
AMR_MDS_0122	DAOLCG000000000	71.8	1.903	5.88	1653	532	62.285	Medium	4052771
AMR_MDS_0123	DAOLCH000000000	96.11	1.38	0	173	21	89.21	High	4252062
AMR_MDS_0124	DAOLCI000000000	89.21	0.84	0	8	3	85.01	Medium	1883569
AMR_MDS_0125	DAOLCJ000000000	57.05	0	0	27	8	57.05	Medium	723242
AMR_MDS_0126	DAOLCK000000000	99.5	0.246	0	22	6	98.27	High	3933609
AMR_MDS_0127	DAOLCL000000000	96.33	0.977	66.67	133	31	91.445	High	3733057
AMR_MDS_0128	DAOLCM000000000	86.48	0	0	282	76	86.48	Medium	3782477
AMR_MDS_0129	DAOLCN000000000	97.34	0.671	50	59	14	93.985	High	4294752
AMR_MDS_0130	DAOLCO000000000	91.73	1.733	33.33	56	16	83.065	High	3406362
AMR_MDS_0131	DAOLCP000000000	100	0.766	0	23	8	96.17	High	3656445
AMR_MDS_0132	DAOLCQ000000000	91.18	2.291	41.67	300	58	79.725	High	3692967
AMR_MDS_0133	DAOLCR000000000	72.74	2.265	45.45	573	209	61.415	Medium	2409817
AMR_MDS_0134	DAOLCS000000000	94.23	0	0	550	183	94.23	High	5132931
AMR_MDS_0135	DAOLCT000000000	58.38	0.67	0	926	368	55.03	Medium	1755858
AMR_MDS_0136	DAOLCU000000000	89.73	3.512	25	357	135	72.17	Medium	4277409
AMR_MDS_0137	DAOLCV000000000	94.01	2.564	0	29	7	81.19	High	3630897
AMR_MDS_0138	DAOLCW000000000	95.43	2.732	0	281	44	81.77	High	3679118
AMR_MDS_0139	DAOLCX000000000	81.77	1.149	0	854	244	76.025	Medium	3737526
AMR_MDS_0140	DAOLCY000000000	98.78	0.104	0	163	24	98.26	High	5415608
AMR_MDS_0141	DAOLCZ000000000	92.37	1.563	25	432	96	84.555	High	3398020
AMR_MDS_0142	DAOLDA000000000	89.88	0.15	0	606	161	89.13	Medium	2955614
AMR_MDS_0143	DAOLDB000000000	97.27	0.99	0	119	23	92.32	High	4198853
AMR_MDS_0144	DAOLDC000000000	75.99	0	0	43	9	75.99	Medium	595043
AMR_MDS_0145	DAOLDD000000000	96.79	1.38	0	79	17	89.89	High	3862467
AMR_MDS_0146	DAOLDE000000000	95.72	0.854	0	37	7	91.45	High	3899003
AMR_MDS_0147	DAOLDF000000000	76.69	0	0	62	12	76.69	Medium	569096
AMR_MDS_0148	DAOLDG000000000	66.72	1.237	0	139	33	60.535	Medium	762762
AMR_MDS_0149	DAOLDH000000000	96.11	1.38	0	263	52	89.21	High	3561083
AMR_MDS_0150	DAOLDI000000000	87.78	2.239	10	783	185	76.585	Medium	3208602
AMR_MDS_0151	DAOLDJ000000000	76.31	2.955	28.57	1622	468	61.535	Medium	3934085
AMR_MDS_0152	DAOLDK000000000	68.13	2.421	0	1893	583	56.025	Medium	3983419
AMR_MDS_0153	DAOLDL000000000	95.43	1.38	0	156	35	88.53	High	3326951
AMR_MDS_0154	DAOLDM000000000	73.2	0.133	0	932	266	72.535	Medium	3317925
AMR_MDS_0155	DAOLDN000000000	88.11	2.027	0	777	182	77.975	Medium	4262131
AMR_MDS_0156	DAOLDO000000000	94.96	2.148	25	1381	343	84.22	High	7463530
AMR_MDS_0157	DAOLDP000000000	57.18	1.136	100	1787	631	51.5	Medium	3053336
AMR_MDS_0158	DAOLDQ000000000	91.98	0	0	30	8	91.98	High	2312061
AMR_MDS_0159	DAOLDR000000000	75.86	1.554	14.29	590	166	68.09	Medium	3597731
AMR_MDS_0160	DAOLDS000000000	88.34	2	33.33	1477	382	78.34	Medium	6837935
AMR_MDS_0161	DAOLDT000000000	60.48	0.574	0	471	199	57.61	Medium	2397066
AMR_MDS_0162	DAOLDU000000000	98.48	1.01	0	301	72	93.43	High	6167804
AMR_MDS_0163	DAOLDV000000000	96.53	1.727	66.67	132	29	87.895	High	3237317
AMR_MDS_0164	DAOLDW000000000	54.55	0	0	47	16	54.55	Medium	635271
AMR_MDS_0165	DAOLDX000000000	83.1	2.185	33.33	1083	282	72.175	Medium	3352721
AMR_MDS_0166	DAOLDY000000000	91.24	4.797	14.29	1161	299	67.255	High	6828031
AMR_MDS_0167	DAOLDZ000000000	85.75	6.17	25.81	1049	287	54.9	High	2780134
AMR_MDS_0168	DAOLEA000000000	99.28	0.537	0	127	21	96.595	High	4171599
AMR_MDS_0169	DAOLEB000000000	50.15	0	0	733	271	50.15	Medium	1725891
AMR_MDS_0170	DAOLEC000000000	97.74	0.2	100	417	85	96.74	High	4170779
AMR_MDS_0171	DAOLED000000000	94.26	0.546	0	415	70	91.53	High	4446404
AMR_MDS_0172	DAOLEE000000000	68.15	2.268	16.67	632	181	56.81	Medium	2521749
AMR_MDS_0173	DAOLEF000000000	79.77	2.903	60	3176	954	65.255	Medium	7224994
AMR_MDS_0174	DAOLEG000000000	89.86	1.092	0	279	56	84.4	Medium	3538276
AMR_MDS_0175	DAOLEH000000000	60.64	1.388	0	45	11	53.7	Medium	910968
AMR_MDS_0176	DAOLEI000000000	91.01	2.777	16.67	890	227	77.125	High	6991648
AMR_MDS_0177	DAOLEJ000000000	98.48	1.515	33.33	304	72	90.905	High	6212211
AMR_MDS_0178	DAOLEK000000000	64.35	1.388	0	38	9	57.41	Medium	880374
AMR_MDS_0179	DAOLEL000000000	72.74	2.53	50	651	185	60.09	Medium	2576234
AMR_MDS_0180	DAOLEM000000000	91.62	1.341	0	209	39	84.915	High	3681170
AMR_MDS_0181	DAOLEN000000000	57.54	1.1	0	397	127	52.04	Medium	817690
AMR_MDS_0182	DAOLEO000000000	61.64	0	0	438	187	61.64	Medium	2270732
AMR_MDS_0183	DAOLEP000000000	72.3	1.122	33.33	407	142	66.69	Medium	3160442
AMR_MDS_0184	DAOLEQ000000000	73.74	4.068	0	3202	969	53.4	Medium	7334512
AMR_MDS_0185	DAOLER000000000	57.12	0	0	143	22	57.12	Medium	927101
AMR_MDS_0186	DAOLES000000000	91.98	0	0	15	5	91.98	High	2309140
AMR_MDS_0187	DAOLET000000000	94.99	1.677	66.67	164	33	86.605	High	3453467
AMR_MDS_0188	DAOLEU000000000	82.52	2.769	30.77	676	195	68.675	Medium	2694755
AMR_MDS_0189	DAOLEV000000000	99.28	0.537	0	137	22	96.595	High	4175213
AMR_MDS_0190	DAOLEW000000000	81.76	1.534	55.56	1243	355	74.09	Medium	3487963
AMR_MDS_0191	DAOLEX000000000	93.98	0.546	0	328	67	91.25	High	4312867
AMR_MDS_0192	DAOLEY000000000	89.96	2.909	0	1173	315	75.415	Medium	6754681
AMR_MDS_0193	DAOLEZ000000000	96.17	0.413	33.33	335	70	94.105	High	3592489
AMR_MDS_0194	DAOLFA000000000	74.67	1.742	40	1161	354	65.96	Medium	2528854
AMR_MDS_0195	DAOLFB000000000	100	0.43	50	163	27	97.85	High	4401550
AMR_MDS_0196	DAOLFC000000000	93.63	1.047	50	206	48	88.395	High	3721997
AMR_MDS_0197	DAOLFD000000000	63.14	0.11	0	140	38	62.59	Medium	619813
AMR_MDS_0198	DAOLFE000000000	100	0.476	0	73	13	97.62	High	3104545
AMR_MDS_0199	DAOLFF000000000	54.55	0.094	0	37	10	54.08	Medium	664728
AMR_MDS_0200	DAOLFG000000000	98.09	2.978	9.09	156	32	83.2	High	5653080
AMR_MDS_0201	DAOLFH000000000	64.65	0	0	806	255	64.65	Medium	2814758
AMR_MDS_0202	DAOLFI000000000	81.52	1.732	25	957	265	72.86	Medium	4544877
AMR_MDS_0203	DAOLFJ000000000	95.79	0.99	50	568	120	90.84	High	5182584
AMR_MDS_0204	DAOLFK000000000	78.6	1.685	0	1481	425	70.175	Medium	3717703
AMR_MDS_0205	DAOLFL000000000	68.11	2.38	33.33	1305	399	56.21	Medium	2684804
AMR_MDS_0206	DAOLFM000000000	64.28	0.099	0	914	291	63.785	Medium	2786651
AMR_MDS_0207	DAOLFN000000000	56.67	0.288	0	283	69	55.23	Medium	914764
AMR_MDS_0208	DAOLFO000000000	90.57	1.072	60	492	114	85.21	High	3457996
AMR_MDS_0209	DAOLFP000000000	68.34	2.443	33.33	1089	320	56.125	Medium	2585355
AMR_MDS_0210	DAOLFQ000000000	81.26	2.936	25	1324	366	66.58	Medium	3081086
AMR_MDS_0211	DAOLFR000000000	76.54	1.034	0	1947	602	71.37	Medium	3998463
AMR_MDS_0212	DAOLFS000000000	99.53	0.4	0	165	27	97.53	High	4524760
AMR_MDS_0213	DAOLFT000000000	94.85	2.53	33.33	227	48	82.2	High	3777844
AMR_MDS_0214	DAOLFU000000000	100	0.476	0	55	12	97.62	High	3035709
AMR_MDS_0215	DAOLFV000000000	98.19	3.693	20	166	34	79.725	High	5561473
AMR_MDS_0216	DAOLFW000000000	56.52	0.094	0	67	16	56.05	Medium	638758
AMR_MDS_0217	DAOLFX000000000	97.81	2.706	28.57	273	60	84.28	High	4016334
AMR_MDS_0218	DAOLFY000000000	96.29	0.427	0	105	41	94.155	High	4120603
AMR_MDS_0219	DAOLFZ000000000	63.49	0	0	18	3	63.49	Medium	859071
AMR_MDS_0220	DAOLGA000000000	63.03	0.99	33.33	72	15	58.08	Medium	819853
AMR_MDS_0221	DAOLGB000000000	80.79	3.621	27.27	315	108	62.685	Medium	3691177
AMR_MDS_0222	DAOLGC000000000	90.73	2.475	14.29	644	224	78.355	High	5200913
AMR_MDS_0223	DAOLGD000000000	81.57	5.276	20	1001	301	55.19	High	5110900
AMR_MDS_0224	DAOLGE000000000	96.87	0.7	0	59	24	93.37	High	2555199
AMR_MDS_0225	DAOLGF000000000	63.33	2.136	0	465	190	52.65	Medium	1808670
AMR_MDS_0226	DAOLGG000000000	96.11	1.27	42.86	189	48	89.76	High	4881441
AMR_MDS_0227	DAOLGH000000000	87.97	0.728	0	259	84	84.33	Medium	3207638
AMR_MDS_0228	DAOLGI000000000	54.12	0.617	16.67	1035	423	51.035	Medium	3487706
AMR_MDS_0229	DAOLGJ000000000	71.23	0	0	10	3	71.23	Medium	1055181
AMR_MDS_0230	DAOLGK000000000	92.72	1.09	0	31	14	87.27	High	4006608
AMR_MDS_0231	DAOLGL000000000	88.58	3.235	66.67	337	97	72.405	Medium	2798225
AMR_MDS_0232	DAOLGM000000000	76.74	1.237	0	410	148	70.555	Medium	1460576
AMR_MDS_0233	DAOLGN000000000	73.14	2.545	0	1149	419	60.415	Medium	2626395
AMR_MDS_0234	DAOLGO000000000	92.7	2.991	40	126	43	77.745	High	1697172
AMR_MDS_0235	DAOLGP000000000	91.49	0.546	0	177	46	88.76	High	3898602
AMR_MDS_0236	DAOLGQ000000000	99	0.495	0	37	10	96.525	High	3317233
AMR_MDS_0237	DAOLGR000000000	98.15	0.968	10	153	52	93.31	High	3150097
AMR_MDS_0238	DAOLGS000000000	93.05	0.925	0	232	79	88.425	High	3515505
AMR_MDS_0239	DAOLGT000000000	66.66	0	0	16	4	66.66	Medium	838787
AMR_MDS_0240	DAOLGU000000000	71.75	0	0	18	9	71.75	Medium	818760
AMR_MDS_0241	DAOLGV000000000	93.16	0.854	0	80	21	88.89	High	4271080
AMR_MDS_0242	DAOLGW000000000	85.13	1.722	0	412	128	76.52	Medium	3870412
AMR_MDS_0243	DAOLGX000000000	63.98	1.748	33.33	1123	401	55.24	Medium	2433733
AMR_MDS_0244	DAOLGY000000000	51.53	0	0	890	382	51.53	Medium	2463170
AMR_MDS_0245	DAOLGZ000000000	93.69	3.136	40	376	52	78.01	High	5139627
AMR_MDS_0246	DAOLHA000000000	93.58	2.564	33.33	241	79	80.76	High	3745900
AMR_MDS_0247	DAOLHB000000000	82.2	2.181	53.85	610	203	71.295	Medium	3092171
AMR_MDS_0248	DAOLHC000000000	69.35	0.899	20	707	269	64.855	Medium	3243167
AMR_MDS_0249	DAOLHD000000000	94.82	2.31	25	223	81	83.27	High	3321744
AMR_MDS_0250	DAOLHE000000000	89.16	3.729	0	281	73	70.515	Medium	2137616
AMR_MDS_0251	DAOLHF000000000	98.7	0	0	25	7	98.7	High	2714443
AMR_MDS_0252	DAOLHG000000000	65.27	0.925	0	78	10	60.645	Medium	799210
AMR_MDS_0253	DAOLHH000000000	94.41	2.231	50	541	130	83.255	High	4160665
AMR_MDS_0254	DAOLHI000000000	88.25	1.635	66.67	474	125	80.075	Medium	2815086
AMR_MDS_0255	DAOLHJ000000000	67.47	1.724	0	354	101	58.85	Medium	853906
AMR_MDS_0256	DAOLHK000000000	63.94	0.99	100	191	51	58.99	Medium	993444
AMR_MDS_0257	DAOLHL000000000	77.82	1.74	40	987	270	69.12	Medium	2712391
AMR_MDS_0258	DAOLHM000000000	87.84	1.635	100	425	128	79.665	Medium	2851510
AMR_MDS_0259	DAOLHN000000000	61.52	0.094	100	134	27	61.05	Medium	1131244
AMR_MDS_0260	DAOLHO000000000	97.05	1.282	0	294	65	90.64	High	4302651
AMR_MDS_0261	DAOLHP000000000	75.94	5.172	0	144	32	50.08	High	1025835
AMR_MDS_0262	DAOLHQ000000000	63.86	0	0	27	7	63.86	Medium	636856
AMR_MDS_0263	DAOLHR000000000	75.21	2.083	42.86	835	239	64.795	Medium	2046920
AMR_MDS_0264	DAOLHS000000000	84.65	2.803	42.86	702	183	70.635	Medium	2923720
AMR_MDS_0265	DAOLHT000000000	98.22	0.865	60	98	20	93.895	High	2933656
AMR_MDS_0266	DAOLHU000000000	95.15	1.457	16.67	412	86	87.865	High	4396005
AMR_MDS_0267	DAOLHV000000000	95.83	1.351	25	346	82	89.075	High	3513220
AMR_MDS_0268	DAOLHW000000000	98.64	0.173	0	93	18	97.775	High	4050328
AMR_MDS_0269	DAOLHX000000000	61.75	0.313	0	360	89	60.185	Medium	1155650
AMR_MDS_0270	DAOLHY000000000	61.25	0.854	0	37	10	56.98	Medium	838283
AMR_MDS_0271	DAOLHZ000000000	93.31	0.528	0	477	85	90.67	High	4512871
AMR_MDS_0272	DAOLIA000000000	87.34	0.742	0	471	111	83.63	Medium	3162214
AMR_MDS_0273	DAOLIB000000000	74.16	0.838	70	409	126	69.97	Medium	2129799
AMR_MDS_0274	DAOLIC000000000	76.48	2.688	10	951	266	63.04	Medium	2412338
AMR_MDS_0275	DAOLID000000000	84.29	2.229	70	380	101	73.145	Medium	2863398
AMR_MDS_0276	DAOLIE000000000	96.03	0.495	100	197	40	93.555	High	4204025
AMR_MDS_0277	DAOLIF000000000	74.31	1.779	37.5	542	148	65.415	Medium	2546052
AMR_MDS_0278	DAOLIG000000000	90.18	0.495	0	549	99	87.705	High	4782157
AMR_MDS_0279	DAOLIH000000000	78.1	2.146	35.71	440	127	67.37	Medium	2544547
AMR_MDS_0280	DAOLII000000000	66.81	1.815	60	544	156	57.735	Medium	2374276
AMR_MDS_0281	DAOLIJ000000000	89.29	0.797	25	676	180	85.305	Medium	3182189
AMR_MDS_0282	DAOLIK000000000	92.37	0	0	190	58	92.37	High	4123337
AMR_MDS_0283	DAOLIL000000000	90.54	4.229	66.67	327	74	69.395	High	2986296
AMR_MDS_0284	DAOLIM000000000	88.79	4.084	27.27	416	114	68.37	Medium	2050519
AMR_MDS_0285	DAOLIN000000000	57.83	1.12	30.43	744	236	52.23	Medium	2178821
AMR_MDS_0286	DAOLIO000000000	67.21	0	0	315	78	67.21	Medium	3106029
AMR_MDS_0287	DAOLIP000000000	94.43	1.724	25	210	41	85.81	High	3933879
AMR_MDS_0288	DAOLIQ000000000	97.48	0.558	0	193	40	94.69	High	3531630
AMR_MDS_0289	DAOLIR000000000	98.11	1.213	40	311	65	92.045	High	4084142
AMR_MDS_0290	DAOLIS000000000	95.07	1.354	80	395	60	88.3	High	2981036
AMR_MDS_0291	DAOLIT000000000	88.38	5.806	18.18	180	43	59.35	High	5638375
AMR_MDS_0292	DAOLIU000000000	89.54	1.818	0	272	55	80.45	Medium	3477925
AMR_MDS_0293	DAOLIV000000000	98.35	0	0	68	11	98.35	High	3915123
AMR_MDS_0294	DAOLIW000000000	91.19	0.755	100	359	77	87.415	High	2576092
AMR_MDS_0295	DAOLIX000000000	95.72	1.756	0	107	24	86.94	High	3351039
AMR_MDS_0296	DAOLIY000000000	97.27	2.129	57.14	355	86	86.625	High	2579366
AMR_MDS_0297	DAOLIZ000000000	96.3	3.296	25	389	70	79.82	High	2982456
AMR_MDS_0298	DAOLJA000000000	91.39	1.149	100	345	72	85.645	High	2694849
AMR_MDS_0299	DAOLJB000000000	92.67	2.777	25	270	74	78.785	High	3959920
AMR_MDS_0300	DAOLJC000000000	54.15	0.637	16.67	1358	459	50.965	Medium	2507925
AMR_MDS_0301	DAOLJD000000000	90.74	0.588	100	969	234	87.8	High	3971364
AMR_MDS_0302	DAOLJE000000000	63.78	1.785	33.33	830	244	54.855	Medium	1708447
AMR_MDS_0303	DAOLJF000000000	66.97	0.396	66.67	1181	368	64.99	Medium	2591721
AMR_MDS_0304	DAOLJG000000000	75.57	1.804	14.29	730	201	66.55	Medium	2958187
AMR_MDS_0305	DAOLJH000000000	95.46	0.015	0	217	46	95.385	High	2896823
AMR_MDS_0306	DAOLJI000000000	96.79	0.246	0	187	36	95.56	High	2822449
AMR_MDS_0307	DAOLJJ000000000	85.87	4.673	65	887	242	62.505	Medium	2983265
AMR_MDS_0308	DAOLJK000000000	58.05	1.589	20.83	463	132	50.105	Medium	1982998
AMR_MDS_0309	DAOLJL000000000	72.73	0.627	50	848	258	69.595	Medium	1718003
AMR_MDS_0310	DAOLJM000000000	64.71	0.919	0	1049	326	60.115	Medium	2510229
AMR_MDS_0311	DAOLJN000000000	98.8	0	0	58	12	98.8	High	4599807
AMR_MDS_0312	DAOLJO000000000	82.59	2.373	36.36	642	161	70.725	Medium	2700634
AMR_MDS_0313	DAOLJP000000000	92.47	1.244	44.44	440	84	86.25	High	3732192
AMR_MDS_0314	DAOLJQ000000000	69.73	2.564	0	1251	363	56.91	Medium	6449133
AMR_MDS_0315	DAOLJR000000000	69.77	2.197	0	662	200	58.785	Medium	2435418
AMR_MDS_0316	DAOLJS000000000	81.57	1.819	25	831	232	72.475	Medium	3251234
AMR_MDS_0317	DAOLJT000000000	86.18	0.909	0	263	73	81.635	Medium	4149923
AMR_MDS_0318	DAOLJU000000000	91.9	1.97	25	132	35	82.05	High	2494487
AMR_MDS_0319	DAOLJV000000000	95.6	1.049	20	111	25	90.355	High	2467155
AMR_MDS_0320	DAOLJW000000000	97.32	0.478	0	202	50	94.93	High	2534630
AMR_MDS_0321	DAOLJX000000000	57.19	0	0	870	256	57.19	Medium	2259645
AMR_MDS_0322	DAOLJY000000000	93.1	0.106	0	806	189	92.57	High	5492597
AMR_MDS_0323	DAOLJZ000000000	91.67	1.141	25	365	68	85.965	High	3590651
AMR_MDS_0324	DAOLKA000000000	91.83	0.246	0	142	39	90.6	High	2489246
AMR_MDS_0325	DAOLKB000000000	83.81	3.91	40	962	267	64.26	Medium	3543113
AMR_MDS_0326	DAOLKC000000000	89.73	1.606	30	241	42	81.7	Medium	3157198
AMR_MDS_0327	DAOLKD000000000	83.7	3.271	10	518	148	67.345	Medium	1901215
AMR_MDS_0328	DAOLKE000000000	96.51	1.277	25	568	128	90.125	High	4039925
AMR_MDS_0329	DAOLKF000000000	98.82	0	0	96	19	98.82	High	5993654
AMR_MDS_0330	DAOLKG000000000	63.79	0	0	468	146	63.79	Medium	2113476
AMR_MDS_0331	DAOLKH000000000	78.59	2.716	18.18	505	139	65.01	Medium	2336560
AMR_MDS_0332	DAOLKI000000000	57.72	0.222	50	369	113	56.61	Medium	2550022
AMR_MDS_0333	DAOLKJ000000000	85.54	3.181	25	423	103	69.635	Medium	4146140
AMR_MDS_0334	DAOLKK000000000	94.15	1.528	0	409	86	86.51	High	4472435
AMR_MDS_0335	DAOLKL000000000	82.84	1.363	50	329	89	76.025	Medium	4087262
AMR_MDS_0336	DAOLKM000000000	97.29	0.985	0	237	42	92.365	High	3722566
AMR_MDS_0337	DAOLKN000000000	86.57	2.045	12.5	202	39	76.345	Medium	3659153
AMR_MDS_0338	DAOLKO000000000	91.39	3.418	0	93	19	74.3	High	8790058
AMR_MDS_0339	DAOLKP000000000	95.83	0.297	0	189	31	94.345	High	4170919
AMR_MDS_0340	DAOLKQ000000000	67.23	2.38	33.33	1211	383	55.33	Medium	2516268
AMR_MDS_0341	DAOLKR000000000	91.76	1.569	53.85	321	60	83.915	High	3696531
AMR_MDS_0342	DAOLKS000000000	80.51	2.266	36.36	1247	335	69.18	Medium	3872776
AMR_MDS_0343	DAOLKT000000000	83.64	1.685	50	638	177	75.215	Medium	2971203
AMR_MDS_0344	DAOLKU000000000	94.56	0.493	0	114	29	92.095	High	2473930
AMR_MDS_0345	DAOLKV000000000	97.04	0.476	0	234	43	94.66	High	3190653
AMR_MDS_0346	DAOLKW000000000	94.82	0.492	100	103	23	92.36	High	2666381
AMR_MDS_0347	DAOLKX000000000	90.33	0.904	27.27	277	49	85.81	High	3508830
AMR_MDS_0348	DAOLKY000000000	99.52	1.428	33.33	206	42	92.38	High	3675050
AMR_MDS_0349	DAOLKZ000000000	64.46	0.967	0	1674	489	59.625	Medium	5680738
AMR_MDS_0350	DAOLLA000000000	75.85	3.852	12.5	1644	516	56.59	Medium	6038167
AMR_MDS_0351	DAOLLB000000000	68.86	0.742	0	759	217	65.15	Medium	2102876
AMR_MDS_0352	DAOLLC000000000	77.53	4.017	42.86	791	220	57.445	Medium	3144435
AMR_MDS_0353	DAOLLD000000000	96.39	1.283	0	418	89	89.975	High	5834869
AMR_MDS_0354	DAOLLE000000000	59.42	0	0	485	150	59.42	Medium	3239980
AMR_MDS_0355	DAOLLF000000000	68.41	2.278	25	889	273	57.02	Medium	1967189
AMR_MDS_0356	DAOLLG000000000	92.5	3.418	0	946	243	75.41	High	5270320
AMR_MDS_0357	DAOLLH000000000	81.7	1.891	66.67	454	110	72.245	Medium	2873870
AMR_MDS_0358	DAOLLI000000000	97.18	0	0	343	69	97.18	High	3332897
AMR_MDS_0359	DAOLLJ000000000	81.22	0.106	0	1246	336	80.69	Medium	3677635
AMR_MDS_0360	DAOLLK000000000	98.92	0	0	83	17	98.92	High	2656392
AMR_MDS_0361	DAOLLL000000000	85.44	0.125	100	363	92	84.815	Medium	2663460
AMR_MDS_0362	DAOLLM000000000	94.56	0.679	0	98	26	91.165	High	2481752
AMR_MDS_0363	DAOLLN000000000	87.84	2.847	0	560	131	73.605	Medium	3235309
AMR_MDS_0364	DAOLLO000000000	89.24	1.819	50	666	175	80.145	Medium	3544058
AMR_MDS_0365	DAOLLP000000000	94.89	1.538	60	364	71	87.2	High	3746572
AMR_MDS_0366	DAOLLQ000000000	93.7	0.269	0	314	55	92.355	High	3876737
AMR_MDS_0367	DAOLLR000000000	86.26	1.428	33.33	307	78	79.12	Medium	2905599
AMR_MDS_0368	DAOLLS000000000	61.5	0.862	0	620	190	57.19	Medium	3160499
AMR_MDS_0369	DAOLLT000000000	98.74	0	0	140	33	98.74	High	2545505
AMR_MDS_0370	DAOLLU000000000	86.18	0.909	0	217	65	81.635	Medium	4082939
AMR_MDS_0371	DAOLLV000000000	98.51	0.297	0	32	3	97.025	High	4898001
AMR_MDS_0372	DAOLLW000000000	90.94	4.018	33.33	543	130	70.85	High	3386093
AMR_MDS_0373	DAOLLX000000000	77.71	2.095	6.67	448	130	67.235	Medium	2758910
AMR_MDS_0374	DAOLLY000000000	83.61	2.831	0	1210	331	69.455	Medium	3917543
AMR_MDS_0375	DAOLLZ000000000	89.71	3.181	0	224	60	73.805	Medium	4261586
AMR_MDS_0376	DAOLMA000000000	95.88	0	0	282	54	95.88	High	5596170
AMR_MDS_0377	DAOLMB000000000	78.77	2.052	50	776	226	68.51	Medium	2933594
AMR_MDS_0378	DAOLMC000000000	93.11	0.738	50	121	33	89.42	High	2557473
AMR_MDS_0379	DAOLMD000000000	82.72	1.409	0	641	158	75.675	Medium	3069634
AMR_MDS_0380	DAOLME000000000	67.32	1.186	33.33	389	92	61.39	Medium	2541645
AMR_MDS_0381	DAOLMF000000000	68.08	1.342	10	930	287	61.37	Medium	3025684
AMR_MDS_0382	DAOLMG000000000	76.38	1.155	66.67	1570	473	70.605	Medium	3826406
AMR_MDS_0383	DAOLMH000000000	97.78	0.519	50	104	23	95.185	High	2820415
AMR_MDS_0384	DAOLMI000000000	56.87	0.663	0	680	227	53.555	Medium	1947312
AMR_MDS_0385	DAOLMJ000000000	93.01	0.143	0	158	43	92.295	High	2627514
AMR_MDS_0386	DAOLMK000000000	64.35	2.245	50	512	140	53.125	Medium	1748237
AMR_MDS_0387	DAOLML000000000	98.3	1.584	0	282	54	90.38	High	3088552
AMR_MDS_0388	DAOLMM000000000	96.09	0.476	100	119	30	93.71	High	2906186
AMR_MDS_0389	DAOLMN000000000	71.28	2.5	0	845	242	58.78	Medium	1898742
AMR_MDS_0390	DAOLMO000000000	80.69	3.418	20	1064	290	63.6	Medium	7553438
AMR_MDS_0391	DAOLMP000000000	56.76	0.172	0	1243	422	55.9	Medium	3584214
AMR_MDS_0392	DAOLMQ000000000	88.01	0.196	0	443	93	87.03	Medium	4087830
AMR_MDS_0393	DAOLMR000000000	66.47	1.254	0	1129	365	60.2	Medium	2200096
AMR_MDS_0394	DAOLMS000000000	67.75	2.253	18.18	2439	730	56.485	Medium	7724481
AMR_MDS_0395	DAOLMT000000000	76.69	3.54	68.75	1120	296	58.99	Medium	3527259
AMR_MDS_0396	DAOLMU000000000	98.52	0.985	50	85	15	93.595	High	3665346
AMR_MDS_0397	DAOLMV000000000	56.47	0.427	0	1141	356	54.335	Medium	3763214
AMR_MDS_0398	DAOLMW000000000	72.05	3.472	25	883	266	54.69	Medium	1921144
AMR_MDS_0399	DAOLMX000000000	85.43	1.321	50	240	60	78.825	Medium	3157210
AMR_MDS_0400	DAOLMY000000000	86.18	0.909	0	241	69	81.635	Medium	4264167
AMR_MDS_0401	DAOQRD000000000	93.12	2.727	0	271	65	79.485	High	4082250
AMR_MDS_0402	DAOQRC000000000	68.97	1.05	28.57	819	241	63.72	Medium	2844772
AMR_MDS_0403	DAOQRB000000000	70.45	0.246	0	530	153	69.22	Medium	2060835
AMR_MDS_0404	DAOQRA000000000	89.56	1.282	0	596	150	83.15	Medium	3348962
AMR_MDS_0405	DAOQQZ000000000	81.21	1.19	0	387	104	75.26	Medium	2680635
AMR_MDS_0406	DAOQQY000000000	95.54	1.485	0	442	96	88.115	High	2962076
AMR_MDS_0407	DAOQQX000000000	98.36	0.297	0	47	7	96.875	High	4666390
AMR_MDS_0408	DAOQQW000000000	59.09	0.706	66.67	659	203	55.56	Medium	2374199
AMR_MDS_0409	DAOQQV000000000	96.79	1.603	60	208	44	88.775	High	2710248
AMR_MDS_0410	DAOQQU000000000	96.47	0	0	91	21	96.47	High	5751848
AMR_MDS_0411	DAOQQT000000000	97.96	1.435	100	92	23	90.785	High	2478259
AMR_MDS_0412	DAOQQS000000000	94.39	0.79	33.33	332	68	90.44	High	2693421
AMR_MDS_0413	DAOQQR000000000	95.47	0.476	0	123	33	93.09	High	2942105
AMR_MDS_0414	DAOQQQ000000000	95.29	1.176	100	1123	293	89.41	High	5268388
AMR_MDS_0415	DAOQQP000000000	94.75	0.679	0	115	24	91.355	High	2461854
AMR_MDS_0416	DAOQQO000000000	68.99	0.787	0	463	148	65.055	Medium	2094652
AMR_MDS_0417	DAOQQN000000000	78.56	2.227	0	400	120	67.425	Medium	2782611
AMR_MDS_0418	DAOQQM000000000	90.92	3.555	28.57	649	154	73.145	High	3285254
AMR_MDS_0419	DAOQQL000000000	78.07	5.175	12.5	1572	397	52.195	High	7605202
AMR_MDS_0420	DAOQQK000000000	91.93	0.864	50	219	44	87.61	High	3577135
AMR_MDS_0421	DAOQQJ000000000	50.87	0	0	1367	478	50.87	Medium	3616223
AMR_MDS_0422	DAOQQI000000000	82.94	0	0	1157	323	82.94	Medium	3734665
AMR_MDS_0423	DAOQQH000000000	80.19	3.197	30	647	168	64.205	Medium	3054523
AMR_MDS_0424	DAOQQG000000000	89.72	0.492	50	151	36	87.26	Medium	2555808
AMR_MDS_0425	DAOQQF000000000	69.35	0	0	75	17	69.35	Medium	1088403
AMR_MDS_0426	DAOQQE000000000	81.55	2.658	10	1315	358	68.26	Medium	3725708
AMR_MDS_0427	DAOQQD000000000	98.8	0.297	0	11	3	97.315	High	4797379
AMR_MDS_0428	DAOQQC000000000	98.01	1.485	0	58	13	90.585	High	3605974
AMR_MDS_0429	DAOQQB000000000	74.08	1.784	61.54	715	217	65.16	Medium	3534745
AMR_MDS_0430	DAOQQA000000000	93.71	0	0	99	32	93.71	High	2879919
AMR_MDS_0431	DAOQPZ000000000	83.77	2.849	50	1314	363	69.525	Medium	5454313
AMR_MDS_0432	DAOQPY000000000	90.88	1.282	25	331	82	84.47	High	3435773
AMR_MDS_0433	DAOQPX000000000	74.65	4.924	31.03	1140	294	50.03	Medium	4731171
AMR_MDS_0434	DAOQPW000000000	86.27	3.466	40	707	163	68.94	Medium	8725092
AMR_MDS_0435	DAOQPV000000000	56.89	0	0	364	131	56.89	Medium	1872202
AMR_MDS_0436	DAOQPU000000000	77.82	1.819	50	673	187	68.725	Medium	3338164
AMR_MDS_0437	DAOQPT000000000	96.92	0	0	143	34	96.92	High	2673409
AMR_MDS_0438	DAOQPS000000000	93.79	2.197	50	248	55	82.805	High	3476925
AMR_MDS_0439	DAOQPR000000000	65.83	0	0	459	130	65.83	Medium	3121932
AMR_MDS_0440	DAOQPQ000000000	77.47	4.591	20.69	491	132	54.515	Medium	2813944
AMR_MDS_0441	DAOQPP000000000	71.05	3.763	42.86	1265	377	52.235	Medium	3095003
AMR_MDS_0442	DAOQPO000000000	86.2	5.05	28.57	600	142	60.95	High	4070289
AMR_MDS_0443	DAOQPN000000000	83.45	0.909	0	212	72	78.905	Medium	4096303
AMR_MDS_0444	DAOQPM000000000	85.01	4.494	0	786	213	62.54	Medium	2147039
AMR_MDS_0445	DAOQPL000000000	65.87	1.808	20	1100	347	56.83	Medium	2323971
AMR_MDS_0446	DAOQPK000000000	90.96	0.985	50	352	79	86.035	High	2304600
AMR_MDS_0447	DAOQPJ000000000	70.74	1.709	0	1688	527	62.195	Medium	5382278
AMR_MDS_0448	DAOQPI000000000	98.52	0	0	60	11	98.52	High	3600985
AMR_MDS_0449	DAOQPH000000000	94.8	0.731	0	110	26	91.145	High	2429884
AMR_MDS_0450	DAOQPG000000000	54.12	0.026	0	662	230	53.99	Medium	1193810
AMR_MDS_0451	DAOQPF000000000	78.49	0	0	452	148	78.49	Medium	3097122
AMR_MDS_0452	DAOQPE000000000	64.96	1.122	60	93	22	59.35	Medium	2609205
AMR_MDS_0453	DAOQPD000000000	92.21	3.686	40	193	48	73.78	High	4068659
AMR_MDS_0454	DAOQPC000000000	90.65	0	0	111	37	90.65	High	2351660
AMR_MDS_0455	DAOQPB000000000	88.23	0	0	77	24	88.23	Medium	2475433
AMR_MDS_0456	DAOQPA000000000	94.8	1.431	60	277	53	87.645	High	3794908
AMR_MDS_0457	DAOQOZ000000000	56.8	0	0	164	43	56.8	Medium	1589790
AMR_MDS_0458	DAOQOY000000000	97.99	0.495	0	87	17	95.515	High	3170335
AMR_MDS_0459	DAOQOX000000000	69.17	1.176	0	2070	610	63.29	Medium	4686895
AMR_MDS_0460	DAOQOW000000000	69.46	1.883	50	537	144	60.045	Medium	2538504
AMR_MDS_0461	DAOQOV000000000	98.76	0.027	100	102	27	98.625	High	2854555
AMR_MDS_0462	DAOQOU000000000	94.88	0.985	100	304	76	89.955	High	3367958
AMR_MDS_0463	DAOQOT000000000	68.6	0	0	830	235	68.6	Medium	3379794
AMR_MDS_0464	DAOQOS000000000	98.82	1.176	100	277	55	92.94	High	5810077
AMR_MDS_0465	DAOQOR000000000	93.51	0.679	0	111	27	90.115	High	2392671
AMR_MDS_0466	DAOQOQ000000000	98.82	0	0	156	29	98.82	High	5824218
AMR_MDS_0467	DAOQOP000000000	98.8	0.694	33.33	53	7	95.33	High	4899827
AMR_MDS_0468	DAOQOO000000000	80.59	1.648	40	149	29	72.35	Medium	3279238
AMR_MDS_0469	DAOQON000000000	83.61	4.488	83.33	1065	285	61.17	Medium	2901467
AMR_MDS_0470	DAOQOM000000000	92.06	1.724	50	251	52	83.44	High	2722336
AMR_MDS_0471	DAOQOL000000000	78.06	1.711	57.14	561	143	69.505	Medium	2887294
AMR_MDS_0472	DAOQOK000000000	87.18	1.357	60	823	206	80.395	Medium	3359642
AMR_MDS_0473	DAOQOJ000000000	82.17	1.412	16.67	605	144	75.11	Medium	3174145
AMR_MDS_0474	DAOQOI000000000	95.54	1.485	0	93	25	88.115	High	3545226
AMR_MDS_0475	DAOQOH000000000	83.45	0.909	0	219	68	78.905	Medium	4128761
AMR_MDS_0476	DAOQOG000000000	78.79	2.306	14.29	764	212	67.26	Medium	2613905
AMR_MDS_0477	DAOQOF000000000	64.41	2.272	25	433	118	53.05	Medium	3360610
AMR_MDS_0478	DAOQOE000000000	96.69	0	0	149	38	96.69	High	2445781
AMR_MDS_0479	DAOQOD000000000	92.98	1.709	33.33	289	85	84.435	High	3288550
AMR_MDS_0480	DAOQOC000000000	66.66	1.003	0	1306	396	61.645	Medium	2970944
AMR_MDS_0481	DAOQOB000000000	94.82	4.844	0	264	56	70.6	High	3606213
AMR_MDS_0482	DAOQOA000000000	70.41	1.983	27.27	764	242	60.495	Medium	3115272
AMR_MDS_0483	DAOQNZ000000000	58.16	0.854	0	1137	386	53.89	Medium	3259378
AMR_MDS_0484	DAOQNY000000000	94.66	1.867	75	149	34	85.325	High	2693800
AMR_MDS_0485	DAOQNX000000000	96.12	1.071	25	204	43	90.765	High	3712428
AMR_MDS_0486	DAOQNW000000000	88.57	2.727	0	222	57	74.935	Medium	3883824
AMR_MDS_0487	DAOQNV000000000	76.66	3.54	62.5	689	187	58.96	Medium	2049199
AMR_MDS_0488	DAOQNU000000000	96.02	0.738	50	291	59	92.33	High	2775482
AMR_MDS_0489	DAOQNT000000000	74.48	0.187	100	774	230	73.545	Medium	2643345
AMR_MDS_0490	DAOQNS000000000	60.61	0	0	415	122	60.61	Medium	3025047
AMR_MDS_0491	DAOQNR000000000	83.37	0.841	66.67	386	102	79.165	Medium	2574200
AMR_MDS_0492	DAOQNQ000000000	95.53	2.362	25	526	107	83.72	High	3598303
AMR_MDS_0493	DAOQNP000000000	95.97	2.38	60	157	39	84.07	High	2932424
AMR_MDS_0494	DAOQNO000000000	85.49	4.494	50	474	120	63.02	Medium	2020730
AMR_MDS_0495	DAOQNN000000000	80.45	3.056	12.9	661	164	65.17	Medium	3569384
AMR_MDS_0496	DAOQNM000000000	85.99	2.641	25	759	204	72.785	Medium	5633621
AMR_MDS_0497	DAOQNL000000000	93.24	5.977	4.76	317	68	63.355	Medium	2531067
AMR_MDS_0498	DAOQNK000000000	86.68	1.288	50	377	69	80.24	Medium	3022654
AMR_MDS_0499	DAOQNJ000000000	60.1	1.724	100	629	195	51.48	Medium	2474468
AMR_MDS_0500	DAOQNI000000000	72.19	3.9	16.67	1429	425	52.69	Medium	4885841
AMR_MDS_0501	DAOQNH000000000	73.56	3.109	14.29	444	116	58.015	Medium	1444775
AMR_MDS_0502	DAOQNG000000000	74.32	2.401	100	850	276	62.315	Medium	3756322
AMR_MDS_0503	DAOQNF000000000	93.67	1.273	12.5	229	49	87.305	High	3691327
AMR_MDS_0504	DAOQNE000000000	75.42	3.409	75	582	164	58.375	Medium	2506663
AMR_MDS_0505	DAOQND000000000	96.14	1.31	25	240	50	89.59	High	2528069
AMR_MDS_0506	DAOQNC000000000	92.33	0	0	134	35	92.33	High	2431807
AMR_MDS_0507	DAOQNB000000000	85.84	2.849	0	1128	340	71.595	Medium	6873949
AMR_MDS_0508	DAOQNA000000000	78.37	4.709	40	1181	306	54.825	Medium	4996460
AMR_MDS_0509	DAOQMZ000000000	87.94	3.636	25	322	91	69.76	Medium	3848009
AMR_MDS_0510	DAOQMY000000000	86.84	1.98	0	596	141	76.94	Medium	2712880
AMR_MDS_0511	DAOQMX000000000	71.63	0.359	50	589	164	69.835	Medium	2227058
AMR_MDS_0512	DAOQMW000000000	67.31	2.991	50	1159	353	52.355	Medium	4637940
AMR_MDS_0513	DAOQMV000000000	95.49	0.54	25	89	24	92.79	High	2406344
AMR_MDS_0514	DAOQMU000000000	78.26	0.862	100	517	146	73.95	Medium	2198083
AMR_MDS_0515	DAOQMT000000000	67.87	1.307	50	635	203	61.335	Medium	1252266
AMR_MDS_0516	DAOQMS000000000	87.7	0.396	50	317	72	85.72	Medium	2716884
AMR_MDS_0517	DAOQMR000000000	97.41	1.012	0	221	45	92.35	High	3477934
AMR_MDS_0518	DAOQMQ000000000	89.31	1.648	20	790	194	81.07	Medium	3371056
AMR_MDS_0519	DAOQMP000000000	59.72	1.006	33.33	511	157	54.69	Medium	2231081
AMR_MDS_0520	DAOQMO000000000	82.54	0.909	0	206	63	77.995	Medium	4120263
AMR_MDS_0521	DAOQMN000000000	92.09	0.829	25	113	19	87.945	High	3876252
AMR_MDS_0522	DAOQMM000000000	95.92	0.933	33.33	208	47	91.255	High	3720584
AMR_MDS_0523	DAOQML000000000	62.93	0	0	420	147	62.93	Medium	2006869
AMR_MDS_0524	DAOQMK000000000	95.24	1.231	0	383	81	89.085	High	2714962
AMR_MDS_0525	DAOQMJ000000000	83.96	2.592	20	739	200	71	Medium	3087050
AMR_MDS_0526	DAOQMI000000000	96.25	0	0	588	135	96.25	High	5550166
AMR_MDS_0527	DAOQMH000000000	70.45	1.818	100	341	107	61.36	Medium	3228189
AMR_MDS_0528	DAOQMG000000000	96.72	0.892	0	250	42	92.26	High	4480114
AMR_MDS_0529	DAOQMF000000000	57.79	0	0	804	253	57.79	Medium	1811415
AMR_MDS_0530	DAOQME000000000	60.64	2.011	40	711	225	50.585	Medium	2240269
AMR_MDS_0531	DAOQMD000000000	93.96	0.476	0	152	36	91.58	High	3195945
AMR_MDS_0532	DAOQMC000000000	73.27	0.99	0	380	88	68.32	Medium	2415661
AMR_MDS_0533	DAOQMB000000000	73.48	1.851	62.5	930	251	64.225	Medium	2915153
AMR_MDS_0534	DAOQMA000000000	89.39	0.105	0	168	31	88.865	Medium	3547017
AMR_MDS_0535	DAOQLZ000000000	68.2	0.271	33.33	2609	871	66.845	Medium	4834383
AMR_MDS_0536	DAOQLY000000000	88.43	4.682	25	277	74	65.02	Medium	3673427
AMR_MDS_0537	DAOQLX000000000	78.94	1.763	40	116	25	70.125	Medium	3271551
AMR_MDS_0538	DAOQLW000000000	88.45	1.736	28.57	772	183	79.77	Medium	4048570
AMR_MDS_0539	DAOQLV000000000	87.51	1.895	75	628	151	78.035	Medium	3426369
AMR_MDS_0540	DAOQLU000000000	87.31	1.444	40	526	141	80.09	Medium	2574163
AMR_MDS_0541	DAOQLT000000000	97.45	4.812	0	195	37	73.39	High	6571509
AMR_MDS_0542	DAOQLS000000000	76.2	4.946	33.33	907	254	51.47	Medium	2154701
AMR_MDS_0543	DAOQLR000000000	74.58	1.193	14.29	828	243	68.615	Medium	2290056
AMR_MDS_0544	DAOQLQ000000000	66.21	1.818	50	530	154	57.12	Medium	3079399
AMR_MDS_0545	DAOQLP000000000	86.01	1.648	50	916	241	77.77	Medium	3183841
AMR_MDS_0546	DAOQLO000000000	74.9	3.694	22.22	755	217	56.43	Medium	2292198
AMR_MDS_0547	DAOQLN000000000	59.06	0	0	2704	865	59.06	Medium	4996379
AMR_MDS_0548	DAOQLM000000000	84.3	3.864	0	682	170	64.98	Medium	2610434
AMR_MDS_0549	DAOQLL000000000	95.93	0	0	134	26	95.93	High	3545219
AMR_MDS_0550	DAOQLK000000000	93.71	0.297	25	184	47	92.225	High	3618156
AMR_MDS_0551	DAOQLJ000000000	93.24	0.873	70	289	60	88.875	High	2450821
AMR_MDS_0552	DAOQLI000000000	69	0.166	50	420	102	68.17	Medium	2927970
AMR_MDS_0553	DAOQLH000000000	95.42	1.508	62.5	301	56	87.88	High	3777084
AMR_MDS_0554	DAOQLG000000000	84.74	3.636	0	452	116	66.56	Medium	3953335
AMR_MDS_0555	DAOQLF000000000	93.72	2.216	40	234	60	82.64	High	2590660
AMR_MDS_0556	DAOQLE000000000	95.67	0.27	0	80	23	94.32	High	2398779
AMR_MDS_0557	DAOQLD000000000	97.98	0	0	138	26	97.98	High	2825981
AMR_MDS_0558	DAOQLC000000000	85.87	1.818	50	470	87	76.78	Medium	4932562
AMR_MDS_0559	DAOQLB000000000	76.07	2.659	0	992	278	62.775	Medium	5026084
AMR_MDS_0560	DAOQLA000000000	56.37	0.969	33.33	655	213	51.525	Medium	1629619
AMR_MDS_0561	DAOQKZ000000000	89.94	2.784	25	273	82	76.02	Medium	3748223
AMR_MDS_0562	DAOQKY000000000	66.16	2.407	85.71	474	161	54.125	Medium	2091106
AMR_MDS_0563	DAOQKX000000000	96.4	1.217	14.29	240	41	90.315	High	3869338
AMR_MDS_0564	DAOQKW000000000	83.67	1.282	71.43	352	93	77.26	Medium	3111493
AMR_MDS_0565	DAOQKV000000000	54.09	0	0	3022	914	54.09	Medium	7117595
AMR_MDS_0566	DAOQKU000000000	90.14	1.649	85.71	249	56	81.895	High	3602050
AMR_MDS_0567	DAOQKT000000000	55.26	0.431	0	682	220	53.105	Medium	1661659
AMR_MDS_0568	DAOQKS000000000	61.56	0	0	957	289	61.56	Medium	4995549
AMR_MDS_0569	DAOQKR000000000	86.21	1.986	37.5	367	91	76.28	Medium	2180734
AMR_MDS_0570	DAOQKQ000000000	96.01	0.666	100	266	66	92.68	High	2531042
AMR_MDS_0571	DAOQKP000000000	86.75	2.279	12.5	699	187	75.355	Medium	5796281
AMR_MDS_0572	DAOQKO000000000	96.42	0.654	66.67	190	29	93.15	High	4526228
AMR_MDS_0573	DAOQKN000000000	87.64	2.873	50	334	74	73.275	Medium	2581171
AMR_MDS_0574	DAOQKM000000000	71.19	1.72	60	2406	699	62.59	Medium	6040880
AMR_MDS_0575	DAOQKL000000000	75.84	0.902	0	1809	558	71.33	Medium	5953252
AMR_MDS_0576	DAOQKK000000000	96.88	0.476	100	161	38	94.5	High	2935487
AMR_MDS_0577	DAOQKJ000000000	60.4	1.01	0	1199	373	55.35	Medium	3311154
AMR_MDS_0578	DAOQKI000000000	95.19	1.506	33.33	223	47	87.66	High	4053870
AMR_MDS_0579	DAOQKH000000000	95.29	0.679	0	101	23	91.895	High	2526447
AMR_MDS_0580	DAOQKG000000000	58.41	1.418	50	1106	370	51.32	Medium	2106139
AMR_MDS_0581	DAOQKF000000000	93.8	0.634	50	159	33	90.63	High	3400895
AMR_MDS_0582	DAOQKE000000000	75.3	0.574	0	698	203	72.43	Medium	3066688
AMR_MDS_0583	DAOQKD000000000	98.82	0	0	151	30	98.82	High	5835140
AMR_MDS_0584	DAOQKC000000000	85.95	1.98	16.67	1473	414	76.05	Medium	4170266
AMR_MDS_0585	DAOQKB000000000	95.81	2.667	9.09	383	81	82.475	High	3505524
AMR_MDS_0586	DAOQKA000000000	94.52	0.549	100	427	95	91.775	High	3523541
AMR_MDS_0587	DAOQJZ000000000	83.45	0.909	0	255	66	78.905	Medium	4350870
AMR_MDS_0588	DAOQJY000000000	88.84	1.231	33.33	461	105	82.685	Medium	2861746
AMR_MDS_0589	DAOQJX000000000	58.95	0.99	0	568	172	54	Medium	1964705
AMR_MDS_0590	DAOQJW000000000	79.81	1.685	50	517	147	71.385	Medium	1873614
AMR_MDS_0591	DAOQJV000000000	93.64	0.492	0	272	63	91.18	High	2631016
AMR_MDS_0592	DAOQJU000000000	96.55	0	0	66	14	96.55	High	3613313
AMR_MDS_0593	DAOQJT000000000	92.11	2.214	16.67	522	131	81.04	High	3422984
AMR_MDS_0594	DAOQJS000000000	61.28	0.594	0	1059	344	58.31	Medium	3070719
AMR_MDS_0595	DAOQJR000000000	87.48	3.94	27.78	602	139	67.78	Medium	3721524
AMR_MDS_0596	DAOQJQ000000000	63.5	1.082	75	424	120	58.09	Medium	2147478
AMR_MDS_0597	DAOQJP000000000	90.82	0.571	50	152	35	87.965	High	3134144
AMR_MDS_0598	DAOQJO000000000	98.82	0	0	193	41	98.82	High	5885241
AMR_MDS_0599	DAOQJN000000000	93.96	1.068	66.67	253	54	88.62	High	3862072
AMR_MDS_0600	DAOQJM000000000	99.5	1.485	33.33	108	20	92.075	High	3269525
AMR_MDS_0601	DAOQJL000000000	84.11	0	0	733	189	84.11	Medium	3760220
AMR_MDS_0602	DAOQJK000000000	97.16	1.475	80	138	40	89.785	High	2487329
AMR_MDS_0603	DAOQJJ000000000	80.56	1.737	33.33	321	77	71.875	Medium	2948513
AMR_MDS_0604	DAOQJI000000000	77.18	1.724	25	328	82	68.56	Medium	2062729
AMR_MDS_0605	DAOQJH000000000	59.34	1.349	55.56	789	246	52.595	Medium	2535074
AMR_MDS_0606	DAOQJG000000000	68.37	2.666	33.33	686	208	55.04	Medium	1623476
AMR_MDS_0607	DAOQJF000000000	84.57	1.123	0	532	136	78.955	Medium	3311425
AMR_MDS_0608	DAOQJE000000000	64.04	1.09	50	1017	326	58.59	Medium	3300747
AMR_MDS_0609	DAOQJD000000000	96.55	0.985	0	197	47	91.625	High	3546767
AMR_MDS_0610	DAOQJC000000000	83.45	0.909	0	240	70	78.905	Medium	4132648
AMR_MDS_0611	DAOQJB000000000	90.72	4.09	20	233	52	70.27	High	4420798
AMR_MDS_0612	DAOQJA000000000	77.44	4.842	41.67	747	207	53.23	Medium	3546211
AMR_MDS_0613	DAOQIZ000000000	81.34	1.344	66.67	747	206	74.62	Medium	3530680
AMR_MDS_0614	DAOQIY000000000	90.67	0.492	100	123	35	88.21	High	2396265
AMR_MDS_0615	DAOQIX000000000	97.34	2.659	28.57	223	64	84.045	High	3434528
AMR_MDS_0616	DAOQIW000000000	89.84	4.945	66.67	736	179	65.115	Medium	3353477
AMR_MDS_0617	DAOQIV000000000	79.03	2.962	77.78	483	154	64.22	Medium	2278515
AMR_MDS_0618	DAOQIU000000000	73.4	1.758	0	489	138	64.61	Medium	2597280
AMR_MDS_0619	DAOQIT000000000	65.44	1.891	40	339	80	55.985	Medium	2441252
AMR_MDS_0620	DAOQIS000000000	91.03	0	0	122	36	91.03	High	2601535
AMR_MDS_0621	DAOQIR000000000	94.31	1.283	0	981	202	87.895	High	5952774
AMR_MDS_0622	DAOQIQ000000000	98.8	0.297	0	15	4	97.315	High	4755413
AMR_MDS_0623	DAOQIP000000000	96.03	1.033	50	105	30	90.865	High	2408609
AMR_MDS_0624	DAOQIO000000000	72.26	0	0	501	142	72.26	Medium	1701634
AMR_MDS_0625	DAOQIN000000000	96.18	0.985	0	96	32	91.255	High	2927180
AMR_MDS_0626	DAOQIM000000000	97.68	0.027	0	112	22	97.545	High	2871401
AMR_MDS_0627	DAOQIL000000000	61.75	0	0	239	66	61.75	Medium	2298457
AMR_MDS_0628	DAOQIK000000000	75.61	0	0	40	9	75.61	Medium	2838219
AMR_MDS_0629	DAOQIJ000000000	76.84	0.509	100	429	154	74.295	Medium	3059429
AMR_MDS_0630	DAOQII000000000	69.43	0	0	342	90	69.43	Medium	2463202
AMR_MDS_0631	DAOQIH000000000	96.09	0	0	262	42	96.09	High	3232402
AMR_MDS_0632	DAOQIG000000000	95.86	1.071	20	439	53	90.505	High	4349569
AMR_MDS_0633	DAOQIF000000000	92.07	0.99	0	78	20	87.12	High	3366233
AMR_MDS_0634	DAOQIE000000000	88.99	1.819	50	464	128	79.895	Medium	3795561
AMR_MDS_0635	DAOQID000000000	83.45	0.909	0	244	76	78.905	Medium	4235593
AMR_MDS_0636	DAOQIC000000000	98.17	0.027	0	110	23	98.035	High	2847231
AMR_MDS_0637	DAOQIB000000000	86.76	0.714	0	339	82	83.19	Medium	2689324
AMR_MDS_0638	DAOQIA000000000	93.31	1.838	66.67	1101	226	84.12	High	6039155
AMR_MDS_0639	DAOQHZ000000000	79.66	1.97	0	359	96	69.81	Medium	2380445
AMR_MDS_0640	DAOQHY000000000	94.58	1.286	16.67	350	77	88.15	High	3497248
AMR_MDS_0641	DAOQHX000000000	76.65	2.411	66.67	960	277	64.595	Medium	2943275
AMR_MDS_0642	DAOQHW000000000	98.82	0	0	91	18	98.82	High	5997215
AMR_MDS_0643	DAOQHV000000000	74.13	0	0	257	59	74.13	Medium	2606894
AMR_MDS_0644	DAOQHU000000000	62.44	0.909	0	1392	408	57.895	Medium	3227159
AMR_MDS_0645	DAOQHT000000000	96.05	0.595	50	156	29	93.075	High	4247198
AMR_MDS_0646	DAOQHS000000000	60.08	1.09	50	612	200	54.63	Medium	2405770
AMR_MDS_0647	DAOQHR000000000	90.29	1.073	50	471	118	84.925	High	3467340
AMR_MDS_0648	DAOQHQ000000000	57.01	0	0	1459	469	57.01	Medium	4588592
AMR_MDS_0649	DAOQHP000000000	89.7	2.085	12.5	448	117	79.275	Medium	2113946
AMR_MDS_0650	DAOQHO000000000	62.1	2.059	0	909	286	51.805	Medium	1817124
AMR_MDS_0651	DAOQHN000000000	79.38	3.975	71.43	543	143	59.505	Medium	2812320
AMR_MDS_0652	DAOQHM000000000	93.14	0.493	0	82	24	90.675	High	2337534
AMR_MDS_0653	DAOQHL000000000	94.01	1.158	20	308	57	88.22	High	3865445
AMR_MDS_0654	DAOQHK000000000	92.67	1.795	0	361	79	83.695	High	2669231
AMR_MDS_0655	DAOQHJ000000000	88.35	3.636	25	375	80	70.17	Medium	4782098
AMR_MDS_0656	DAOQHI000000000	76.41	1.829	100	477	97	67.265	Medium	2743188
AMR_MDS_0657	DAOQHH000000000	87.19	3.846	42.86	544	131	67.96	Medium	3448852
AMR_MDS_0658	DAOQHG000000000	58.62	0	0	380	144	58.62	Medium	1818163
AMR_MDS_0659	DAOQHF000000000	90.34	0.246	100	136	35	89.11	High	2380143
AMR_MDS_0660	DAOQHE000000000	84.42	1.709	50	1001	276	75.875	Medium	5141853
AMR_MDS_0661	DAOQHD000000000	63.63	2.463	50	866	261	51.315	Medium	2141258
AMR_MDS_0662	DAOQHC000000000	97.93	0.546	100	204	41	95.2	High	2644100
AMR_MDS_0663	DAOQHB000000000	84.08	1.394	66.67	206	48	77.11	Medium	3007511
AMR_MDS_0664	DAOQHA000000000	96.28	0.412	0	289	56	94.22	High	3274975
AMR_MDS_0665	DAOQGZ000000000	93.57	2.777	0	382	99	79.685	High	4241834
AMR_MDS_0666	DAOQGY000000000	62.06	0	0	411	155	62.06	Medium	1956555
AMR_MDS_0667	DAOQGX000000000	93.15	2.079	12.5	455	95	82.755	High	3089228
AMR_MDS_0668	DAOQGW000000000	98.21	0.446	0	162	30	95.98	High	4557900
AMR_MDS_0669	DAOQGV000000000	85.53	4.487	50	878	226	63.095	Medium	5505521
AMR_MDS_0670	DAOQGU000000000	80.11	2.286	33.33	348	99	68.68	Medium	2921097
AMR_MDS_0671	DAOQGT000000000	59.74	1.831	16.67	1429	496	50.585	Medium	2565997
AMR_MDS_0672	DAOQGS000000000	93.38	2.48	46.15	917	218	80.98	High	4290604
AMR_MDS_0673	DAOQGR000000000	94.96	0.476	0	181	42	92.58	High	2977707
AMR_MDS_0674	DAOQGQ000000000	98.52	0	0	76	13	98.52	High	3796704
AMR_MDS_0675	DAOQGP000000000	98.27	0	0	107	21	98.27	High	2848275
AMR_MDS_0676	DAOQGO000000000	83.36	2.095	0	1735	507	72.885	Medium	6832166
AMR_MDS_0677	DAOQGN000000000	90.54	4.273	14.29	303	67	69.175	High	9074557
AMR_MDS_0678	DAOQGM000000000	97.12	0.925	60	503	120	92.495	High	4000383
AMR_MDS_0679	DAOQGL000000000	78.93	3.396	58.33	973	240	61.95	Medium	5046036
AMR_MDS_0680	DAOQGK000000000	92.51	0.492	0	129	32	90.05	High	2505411
AMR_MDS_0681	DAOQGJ000000000	55.57	0	0	2031	648	55.57	Medium	4059915
AMR_MDS_0682	DAOQGI000000000	85.65	0.795	25	105	26	81.675	Medium	3578582
AMR_MDS_0683	DAOQGH000000000	92.51	2.027	11.11	228	57	82.375	High	3637687
AMR_MDS_0684	DAOQGG000000000	67.39	1.215	28.57	706	231	61.315	Medium	2210608
AMR_MDS_0685	DAOQGF000000000	97.73	1.648	0	268	49	89.49	High	3724762
AMR_MDS_0686	DAOQGE000000000	75.97	1.709	0	593	176	67.425	Medium	2805015
AMR_MDS_0687	DAOQGD000000000	93.37	0.724	60	256	49	89.75	High	3777776
AMR_MDS_0688	DAOQGC000000000	82.95	6.179	33.33	538	162	52.055	High	1781928
AMR_MDS_0689	DAOQGB000000000	84.36	2.272	66.67	253	74	73	Medium	4058787
AMR_MDS_0690	DAOQGA000000000	60.2	1.349	0	574	178	53.455	Medium	1901062
AMR_MDS_0691	DAOQFZ000000000	65.04	1.88	50	417	109	55.64	Medium	1169613
AMR_MDS_0692	DAOQFY000000000	60.46	1.26	50	2350	755	54.16	Medium	4471551
AMR_MDS_0693	DAOQFX000000000	98.82	0.588	100	180	36	95.88	High	5848973
AMR_MDS_0694	DAOQFW000000000	59.28	1.618	54.55	485	145	51.19	Medium	2603912
AMR_MDS_0695	DAOQFV000000000	94.56	0.864	0	105	26	90.24	High	2387409
AMR_MDS_0696	DAOQFU000000000	85.89	0.143	100	579	168	85.175	Medium	2169838
AMR_MDS_0697	DAOQFT000000000	54.29	0	0	574	189	54.29	Medium	2162731
AMR_MDS_0698	DAOQFS000000000	95.79	2.227	0	214	49	84.655	High	3385233
AMR_MDS_0699	DAOQFR000000000	97.96	0	0	101	24	97.96	High	2517862
AMR_MDS_0700	DAOQFQ000000000	98.83	1.098	0	345	67	93.34	High	3629408
AMR_MDS_0701	DAOQFP000000000	81.42	4.273	14.29	770	210	60.055	Medium	3135176
AMR_MDS_0702	DAOQFO000000000	64.44	2.824	22.22	1197	391	50.32	Medium	2388655
AMR_MDS_0703	DAOQFN000000000	98.82	0	0	99	20	98.82	High	5880150
AMR_MDS_0704	DAOQFM000000000	82.01	3.919	62.5	899	241	62.415	Medium	2834575
AMR_MDS_0705	DAOQFL000000000	85.19	2.134	100	474	105	74.52	Medium	2942504
AMR_MDS_0706	DAOQFK000000000	92.37	3.628	36.36	404	102	74.23	High	2349231
AMR_MDS_0707	DAOQFJ000000000	83.14	1.904	20	505	126	73.62	Medium	2539294
AMR_MDS_0708	DAOQFI000000000	61.42	0.574	50	821	255	58.55	Medium	1908377
AMR_MDS_0709	DAOQFH000000000	93.97	1.049	20	114	29	88.725	High	2434755
AMR_MDS_0710	DAOQFG000000000	92.55	1.19	25	263	52	86.6	High	3880628
AMR_MDS_0711	DAOQFF000000000	78.45	1.847	20	608	158	69.215	Medium	3240763
AMR_MDS_0712	DAOQFE000000000	77.13	0.189	0	1117	327	76.185	Medium	5105018
AMR_MDS_0713	DAOQFD000000000	93.2	3.765	11.11	279	66	74.375	High	3603253
AMR_MDS_0714	DAOQFC000000000	78.41	1.187	0	1454	455	72.475	Medium	5996211
AMR_MDS_0715	DAOQFB000000000	92.59	0.985	66.67	180	44	87.665	High	2491061
AMR_MDS_0716	DAOQFA000000000	88.71	1.532	50	629	167	81.05	Medium	3581741
AMR_MDS_0717	DAOQEZ000000000	84.61	2.04	16.67	123	22	74.41	Medium	3668890
AMR_MDS_0718	DAOQEY000000000	84.81	0.909	0	232	72	80.265	Medium	4102059
AMR_MDS_0719	DAOQEX000000000	93.94	1.417	62.5	258	50	86.855	High	3826148
AMR_MDS_0720	DAOQEW000000000	90.17	3.818	20	425	96	71.08	High	4260971
AMR_MDS_0721	DAOQEV000000000	55.96	1.176	0	1935	647	50.08	Medium	3502516
AMR_MDS_0722	DAOQEU000000000	91.16	2.11	50	405	91	80.61	High	2504316
AMR_MDS_0723	DAOQET000000000	78.08	1.291	0	878	264	71.625	Medium	2052518
AMR_MDS_0724	DAOQES000000000	67.45	1.709	0	759	233	58.905	Medium	2663710
AMR_MDS_0725	DAOQER000000000	91.47	1.557	0	886	210	83.685	High	3363587
AMR_MDS_0726	DAOQEQ000000000	67.53	2.851	45.45	685	205	53.275	Medium	1594259
AMR_MDS_0727	DAOQEP000000000	98.8	0.297	0	12	3	97.315	High	4738946
AMR_MDS_0728	DAOQEO000000000	95.43	2.688	60	349	73	81.99	High	4063260
AMR_MDS_0729	DAOQEN000000000	76.18	4.861	93.33	503	113	51.875	Medium	2932481
AMR_MDS_0730	DAOQEM000000000	75.96	2.808	50	491	147	61.92	Medium	2236195
AMR_MDS_0731	DAOQEL000000000	74.05	0.566	50	707	219	71.22	Medium	1627306
AMR_MDS_0732	DAOQEK000000000	90.22	6.772	11.54	242	60	56.36	Medium	3568831
AMR_MDS_0733	DAOQEJ000000000	96.3	0	0	93	20	96.3	High	2765318
AMR_MDS_0734	DAOQEI000000000	57.01	0	0	835	219	57.01	Medium	3840596
AMR_MDS_0735	DAOQEH000000000	97.53	0.985	100	262	54	92.605	High	3564273
AMR_MDS_0736	DAOQEG000000000	59.95	1.001	0	1515	472	54.945	Medium	3272404
AMR_MDS_0737	DAOQEF000000000	90.46	1.176	0	1305	301	84.58	High	5744016
AMR_MDS_0738	DAOQEE000000000	95.71	0.095	100	105	35	95.235	High	2919317
AMR_MDS_0739	DAOQED000000000	85.28	5.033	26.09	582	137	60.115	High	3416366
AMR_MDS_0740	DAOQEC000000000	68.79	1.778	16.67	789	237	59.9	Medium	1841381
AMR_MDS_0741	DAOQEB000000000	68.65	0.56	60	453	126	65.85	Medium	2523620
AMR_MDS_0742	DAOQEA000000000	90.17	0.143	0	104	23	89.455	High	2590979
AMR_MDS_0743	DAOQDZ000000000	78.82	2.176	37.5	609	158	67.94	Medium	2582516
AMR_MDS_0744	DAOQDY000000000	98.01	1.485	0	59	14	90.585	High	3624362
AMR_MDS_0745	DAOQDX000000000	60.51	0	0	431	115	60.51	Medium	3460408
AMR_MDS_0746	DAOQDW000000000	84.72	4.89	9.09	577	144	60.27	Medium	3094110
AMR_MDS_0747	DAOQDV000000000	87.25	2.151	15.38	379	93	76.495	Medium	2231402
AMR_MDS_0748	DAOQDU000000000	98.52	0	0	56	12	98.52	High	3603808
AMR_MDS_0749	DAOQDT000000000	98.82	0.106	0	463	101	98.29	High	5651187
AMR_MDS_0750	DAOQDS000000000	93.12	2.727	0	147	39	79.485	High	3967010
AMR_MDS_0751	DAOQDR000000000	83.19	0	0	724	193	83.19	Medium	3568851
AMR_MDS_0752	DAOQDQ000000000	87.02	1.772	20	507	137	78.16	Medium	3641712
AMR_MDS_0753	DAOQDP000000000	80.63	0	0	480	138	80.63	Medium	3693274
AMR_MDS_0754	DAOQDO000000000	77.7	1.353	0	2554	784	70.935	Medium	6162612
AMR_MDS_0755	DAOQDN000000000	91.79	0.854	0	202	68	87.52	High	3278688
AMR_MDS_0756	DAOQDM000000000	94.33	0	0	89	28	94.33	High	2862760
AMR_MDS_0757	DAOQDL000000000	76.08	0.738	0	398	145	72.39	Medium	3052662
AMR_MDS_0758	DAOQDK000000000	96.05	0.279	50	191	47	94.655	High	2628876
AMR_MDS_0759	DAOQDJ000000000	98.01	0.495	0	68	14	95.535	High	3123753
AMR_MDS_0760	DAOQDI000000000	90.59	0.591	100	114	36	87.635	High	2315870
AMR_MDS_0761	DAOQDH000000000	95.72	2.421	16.67	243	69	83.615	High	3433407
AMR_MDS_0762	DAOQDG000000000	97.04	0.328	0	227	49	95.4	High	3576866
AMR_MDS_0763	DAOQDF000000000	93	0.634	0	97	32	89.83	High	2791957
AMR_MDS_0764	DAOQDE000000000	58.18	0	0	1423	434	58.18	Medium	3052772
AMR_MDS_0765	DAOQDD000000000	71.83	0.467	50	423	118	69.495	Medium	2229196
AMR_MDS_0766	DAOQDC000000000	99	0.495	0	103	13	96.525	High	3272195
AMR_MDS_0767	DAOQDB000000000	77.35	2.247	0	886	239	66.115	Medium	2945812
AMR_MDS_0768	DAOQDA000000000	95.81	0.985	0	115	31	90.885	High	2943175
AMR_MDS_0769	DAOQCZ000000000	98.28	0.478	100	111	29	95.89	High	2457913
AMR_MDS_0770	DAOQCY000000000	98.52	0	0	55	11	98.52	High	3575047
AMR_MDS_0771	DAOQCX000000000	64.8	1.53	44.44	601	176	57.15	Medium	2677988
AMR_MDS_0772	DAOQCW000000000	93.48	0.935	0	181	47	88.805	High	2415375
AMR_MDS_0773	DAOQCV000000000	92.25	1.214	27.27	255	48	86.18	High	3577971
AMR_MDS_0774	DAOQCU000000000	78.31	0.766	33.33	729	216	74.48	Medium	1896871
AMR_MDS_0775	DAOQCT000000000	64.24	1.867	20	455	149	54.905	Medium	1549678
AMR_MDS_0776	DAOQCS000000000	84.67	0.656	16.67	842	230	81.39	Medium	3265100
AMR_MDS_0777	DAOQCR000000000	73.2	1.895	50	315	74	63.725	Medium	2520839
AMR_MDS_0778	DAOQCQ000000000	75.33	1.149	33.33	766	224	69.585	Medium	3144620
AMR_MDS_0779	DAOQCP000000000	72.9	3.148	0	794	238	57.16	Medium	1828386
AMR_MDS_0780	DAOQCO000000000	70.46	2.38	66.67	1005	296	58.56	Medium	2284620
AMR_MDS_0781	DAOQCN000000000	80.08	3.409	20	598	140	63.035	Medium	3969344
AMR_MDS_0782	DAOQCM000000000	75.54	1.901	33.33	505	139	66.035	Medium	1890967
AMR_MDS_0783	DAOQCL000000000	78.95	4.466	66.67	1061	302	56.62	Medium	2521727
AMR_MDS_0784	DAOQCK000000000	66.06	3.133	20	495	146	50.395	Medium	2282893
AMR_MDS_0785	DAOQCJ000000000	69.44	2.64	20	737	214	56.24	Medium	1645669
AMR_MDS_0786	DAOQCI000000000	98.27	0.755	100	111	22	94.495	High	2849080
AMR_MDS_0787	DAOQCH000000000	95	0.634	0	123	30	91.83	High	3233487
AMR_MDS_0788	DAOQCG000000000	98.01	1.485	0	57	12	90.585	High	3645606
AMR_MDS_0789	DAOQCF000000000	76.28	1.401	66.67	387	105	69.275	Medium	2740008
AMR_MDS_0790	DAOQCE000000000	94.94	3.863	40	522	62	75.625	High	4817693
AMR_MDS_0791	DAOQCD000000000	98.8	0	0	22	4	98.8	High	4719920
AMR_MDS_0792	DAOQCC000000000	91.68	0	0	84	24	91.68	High	2526410
AMR_MDS_0793	DAOQCB000000000	80.23	3.418	26.67	1274	355	63.14	Medium	3436346
AMR_MDS_0794	DAOQCA000000000	96.31	0.588	0	461	97	93.37	High	5672505
AMR_MDS_0795	DAOQBZ000000000	68.01	1.674	42.86	693	197	59.64	Medium	2383287
AMR_MDS_0796	DAOQBY000000000	98.01	1.485	0	57	13	90.585	High	3629565
AMR_MDS_0797	DAOQBX000000000	67.21	0.909	100	463	133	62.665	Medium	2173299
AMR_MDS_0798	DAOQBW000000000	96.58	2.307	16.67	259	78	85.045	High	3408071
AMR_MDS_0799	DAOQBV000000000	93	0.506	25	253	61	90.47	High	3669298
AMR_MDS_0800	DAOQBU000000000	73.37	2.67	9.09	853	243	60.02	Medium	3256116
AMR_MDS_0801	DAORGN000000000	75.07	0	0	352	83	75.07	Medium	5145292
AMR_MDS_0802	DAORGM000000000	52.74	0	0	262	73	52.74	Medium	2394144
AMR_MDS_0803	DAORGL000000000	89.87	0	0	81	22	89.87	Medium	2567426
AMR_MDS_0804	DAORGK000000000	81.8	2.068	28.57	857	241	71.46	Medium	3276727
AMR_MDS_0805	DAORGJ000000000	96.79	1.477	33.33	104	29	89.405	High	2986565
AMR_MDS_0806	DAORGI000000000	65.62	2.544	0	606	159	52.9	Medium	2507162
AMR_MDS_0807	DAORGH000000000	76.98	1.612	33.33	739	205	68.92	Medium	3230729
AMR_MDS_0808	DAORGG000000000	95.71	0	0	255	40	95.71	High	3291784
AMR_MDS_0809	DAORGF000000000	98.12	0.478	100	111	32	95.73	High	2488182
AMR_MDS_0810	DAORGE000000000	87.41	1.492	50	796	177	79.95	Medium	3169621
AMR_MDS_0811	DAORGD000000000	97.02	1.485	33.33	134	28	89.595	High	3105346
AMR_MDS_0812	DAORGC000000000	98.8	1.388	8.33	9	3	91.86	High	4758250
AMR_MDS_0813	DAORGB000000000	76.11	0.106	0	790	223	75.58	Medium	3495984
AMR_MDS_0814	DAORGA000000000	60.15	1.485	0	1069	368	52.725	Medium	3007731
AMR_MDS_0815	DAORFZ000000000	84.58	1.123	0	582	149	78.965	Medium	3141725
AMR_MDS_0816	DAORFY000000000	75.86	0	0	318	80	75.86	Medium	2027782
AMR_MDS_0817	DAORFX000000000	68.1	3.448	66.67	569	182	50.86	Medium	1890066
AMR_MDS_0818	DAORFW000000000	98.52	0	0	61	11	98.52	High	3623515
AMR_MDS_0819	DAORFV000000000	97.67	0.197	33.33	319	72	96.685	High	3470834
AMR_MDS_0820	DAORFU000000000	98.82	0	0	201	43	98.82	High	5716865
AMR_MDS_0821	DAORFT000000000	99.52	1.19	0	193	35	93.57	High	3685376
AMR_MDS_0822	DAORFS000000000	98.42	0.591	50	119	24	95.465	High	2831418
AMR_MDS_0823	DAORFR000000000	94.26	2.727	0	166	48	80.625	High	3860037
AMR_MDS_0824	DAORFQ000000000	79.5	1.212	0	710	192	73.44	Medium	3876077
AMR_MDS_0825	DAORFP000000000	88.5	0.714	0	357	82	84.93	Medium	2576517
AMR_MDS_0826	DAORFO000000000	74.56	0	0	445	102	74.56	Medium	3385487
AMR_MDS_0827	DAORFN000000000	63.34	1.275	40	1481	478	56.965	Medium	2889136
AMR_MDS_0828	DAORFM000000000	95.95	0.158	100	101	31	95.16	High	2937170
AMR_MDS_0829	DAORFL000000000	89.14	3.113	66.67	725	193	73.575	Medium	3581844
AMR_MDS_0830	DAORFK000000000	97.02	1.485	0	62	13	89.595	High	3650436
AMR_MDS_0831	DAORFJ000000000	91.85	0.985	50	141	38	86.925	High	2491201
AMR_MDS_0832	DAORFI000000000	98.8	0	0	19	5	98.8	High	4702717
AMR_MDS_0833	DAORFH000000000	91.19	0.427	0	205	65	89.055	High	3156481
AMR_MDS_0834	DAORFG000000000	92.77	2.993	18.18	320	77	77.805	High	2283689
AMR_MDS_0835	DAORFF000000000	80.38	0.882	0	723	198	75.97	Medium	3645226
AMR_MDS_0836	DAORFE000000000	70.84	0.619	57.14	376	114	67.745	Medium	3191343
AMR_MDS_0837	DAORFD000000000	66.02	2.114	25	627	170	55.45	Medium	2352820
AMR_MDS_0838	DAORFC000000000	97.68	0.246	100	121	26	96.45	High	2852127
AMR_MDS_0839	DAORFB000000000	98.01	0.511	50	82	16	95.455	High	3204064
AMR_MDS_0840	DAORFA000000000	93.59	0	0	84	31	93.59	High	2889034
AMR_MDS_0841	DAOREZ000000000	81.39	1.225	50	546	147	75.265	Medium	3063909
AMR_MDS_0842	DAOREY000000000	56.84	0.492	0	272	80	54.38	Medium	2044888
AMR_MDS_0843	DAOREX000000000	85.48	1.477	66.67	652	187	78.095	Medium	3453471
AMR_MDS_0844	DAOREW000000000	96.05	0.519	0	192	46	93.455	High	3397607
AMR_MDS_0845	DAOREV000000000	86.25	4.743	28.57	936	247	62.535	Medium	3081512
AMR_MDS_0846	DAOREU000000000	68.84	1.96	0	699	215	59.04	Medium	1480200
AMR_MDS_0847	DAORET000000000	96.47	0	0	209	40	96.47	High	5696244
AMR_MDS_0848	DAORES000000000	80.71	1.421	20	324	85	73.605	Medium	2926482
AMR_MDS_0849	DAORER000000000	97.72	0	0	110	33	97.72	High	2492980
AMR_MDS_0850	DAOREQ000000000	93.12	2.954	25	526	54	78.35	High	4854508
AMR_MDS_0851	DAOREP000000000	88.76	0	0	83	24	88.76	Medium	2566217
AMR_MDS_0852	DAOREO000000000	94.49	1.633	33.33	412	84	86.325	High	3896394
AMR_MDS_0853	DAOREN000000000	61.06	1.851	66.67	683	216	51.805	Medium	1369351
AMR_MDS_0854	DAOREM000000000	54.09	0	0	596	174	54.09	Medium	1592392
AMR_MDS_0855	DAOREL000000000	92.13	5.294	20	989	210	65.66	Medium	5914613
AMR_MDS_0856	DAOREK000000000	82.43	3.693	0	528	120	63.965	Medium	4014638
AMR_MDS_0857	DAOREJ000000000	85.06	5.218	70	984	260	58.97	High	2810347
AMR_MDS_0858	DAOREI000000000	66.88	2.508	0	1646	509	54.34	Medium	4072511
AMR_MDS_0859	DAOREH000000000	97.38	0.526	0	137	32	94.75	High	3379083
AMR_MDS_0860	DAOREG000000000	82.68	2.911	50	651	171	68.125	Medium	3009888
AMR_MDS_0861	DAOREF000000000	56.64	0.454	100	991	316	54.37	Medium	2802714
AMR_MDS_0862	DAOREE000000000	75.11	0.246	0	463	119	73.88	Medium	2096556
AMR_MDS_0863	DAORED000000000	95.07	0.492	0	56	13	92.61	High	3485259
AMR_MDS_0864	DAOREC000000000	59.69	1.098	0	1104	342	54.2	Medium	2381777
AMR_MDS_0865	DAOREB000000000	92.24	2.442	20	473	124	80.03	High	3667055
AMR_MDS_0866	DAOREA000000000	96.79	0.492	100	190	49	94.33	High	3545432
AMR_MDS_0867	DAORDZ000000000	69.03	2.564	66.67	1835	577	56.21	Medium	4082238
AMR_MDS_0868	DAORDY000000000	92.89	3.03	25	176	45	77.74	High	3771971
AMR_MDS_0869	DAORDX000000000	97.86	0.246	0	109	23	96.63	High	2470532
AMR_MDS_0870	DAORDW000000000	96.66	1.015	0	179	37	91.585	High	3502347
AMR_MDS_0871	DAORDV000000000	62.69	0.344	100	172	58	60.97	Medium	2066967
AMR_MDS_0872	DAORDU000000000	97.8	0	0	110	27	97.8	High	2501125
AMR_MDS_0873	DAORDT000000000	94.78	1.142	25	393	89	89.07	High	3967210
AMR_MDS_0874	DAORDS000000000	82.39	2.673	75	533	165	69.025	Medium	2347351
AMR_MDS_0875	DAORDR000000000	98.01	0.495	0	67	14	95.535	High	3181590
AMR_MDS_0876	DAORDQ000000000	54.3	0.673	60	299	89	50.935	Medium	1825367
AMR_MDS_0877	DAORDP000000000	90.65	0.492	100	105	33	88.19	High	2391112
AMR_MDS_0878	DAORDO000000000	80.29	0.791	66.67	563	137	76.335	Medium	3131665
AMR_MDS_0879	DAORDN000000000	56.37	0	0	284	60	56.37	Medium	2154155
AMR_MDS_0880	DAORDM000000000	78.75	2.343	50	264	84	67.035	Medium	3184335
AMR_MDS_0881	DAORDL000000000	90.37	1.719	50	360	104	81.775	High	3990466
AMR_MDS_0882	DAORDK000000000	95.17	1.974	14.29	254	46	85.3	High	3619217
AMR_MDS_0883	DAORDJ000000000	74.92	3.712	33.33	564	170	56.36	Medium	4051432
AMR_MDS_0884	DAORDI000000000	98.82	1.176	0	514	114	92.94	High	5919050
AMR_MDS_0885	DAORDH000000000	98.82	0	0	94	18	98.82	High	5930148
AMR_MDS_0886	DAORDG000000000	72.78	4.545	40	406	105	50.055	Medium	3237929
AMR_MDS_0887	DAORDF000000000	73.18	1.123	0	486	127	67.565	Medium	2989015
AMR_MDS_0888	DAORDE000000000	95.61	0.476	0	134	38	93.23	High	3024884
AMR_MDS_0889	DAORDD000000000	57.88	0	0	854	259	57.88	Medium	2081915
AMR_MDS_0890	DAORDC000000000	98.27	0	0	151	22	98.27	High	2942886
AMR_MDS_0891	DAORDB000000000	98.8	0.297	0	13	3	97.315	High	4739850
AMR_MDS_0892	DAORDA000000000	90.56	0	0	67	20	90.56	High	2529577
AMR_MDS_0893	DAORCZ000000000	70.68	0	0	1621	443	70.68	Medium	9545244
AMR_MDS_0894	DAORCY000000000	88.14	5.345	15.38	456	109	61.415	High	6549071
AMR_MDS_0895	DAORCX000000000	66.79	1.778	16.67	782	245	57.9	Medium	1669247
AMR_MDS_0896	DAORCW000000000	77.35	4.205	33.33	645	161	56.325	Medium	2777454
AMR_MDS_0897	DAORCV000000000	93.06	1.282	0	172	53	86.65	High	3185495
AMR_MDS_0898	DAORCU000000000	82.01	0	0	53	9	82.01	Medium	3162907
AMR_MDS_0899	DAORCT000000000	81.73	5.454	25	489	107	54.46	High	3958185
AMR_MDS_0900	DAORCS000000000	82.36	2.962	87.5	827	211	67.55	Medium	2749026
AMR_MDS_0901	DAORCR000000000	91.14	6.089	27.27	888	214	60.695	Medium	3235117
AMR_MDS_0902	DAORCQ000000000	94.04	0.987	14.29	185	39	89.105	High	2397265
AMR_MDS_0903	DAORCP000000000	90	0	0	453	95	90	Medium	4228778
AMR_MDS_0904	DAORCO000000000	57.66	0.873	50	202	42	53.295	Medium	2118664
AMR_MDS_0905	DAORCN000000000	84.75	2.79	18.18	466	124	70.8	Medium	2196439
AMR_MDS_0906	DAORCM000000000	85.38	1.642	60	609	178	77.17	Medium	3471640
AMR_MDS_0907	DAORCL000000000	92.98	0	0	127	35	92.98	High	2929513
AMR_MDS_0908	DAORCK000000000	92.94	1.764	100	302	56	84.12	High	4358282
AMR_MDS_0909	DAORCJ000000000	95.81	1.138	33.33	330	61	90.12	High	3846138
AMR_MDS_0910	DAORCI000000000	95.07	0.492	100	111	24	92.61	High	3522728
AMR_MDS_0911	DAORCH000000000	98.67	0	0	313	54	98.67	High	5843467
AMR_MDS_0912	DAORCG000000000	90.16	0	0	371	89	90.16	High	2216843
AMR_MDS_0913	DAORCF000000000	93.39	1.358	28.57	146	34	86.6	High	2410012
AMR_MDS_0914	DAORCE000000000	63.32	2.469	25	1048	359	50.975	Medium	3073282
AMR_MDS_0915	DAORCD000000000	58.55	0.54	100	281	65	55.85	Medium	2106331
AMR_MDS_0916	DAORCC000000000	85.23	2.585	33.33	342	74	72.305	Medium	2806664
AMR_MDS_0917	DAORCB000000000	83.36	4.117	50	1834	460	62.775	Medium	5469275
AMR_MDS_0918	DAORCA000000000	75.36	1.536	20	507	138	67.68	Medium	2685761
AMR_MDS_0919	DAORBZ000000000	87.78	2.011	25	551	145	77.725	Medium	1875053
AMR_MDS_0920	DAORBY000000000	78.59	2.469	12.5	390	105	66.245	Medium	1808555
AMR_MDS_0921	DAORBX000000000	98.22	0	0	77	23	98.22	High	2746255
AMR_MDS_0922	DAORBW000000000	86.3	1.124	33.33	718	189	80.68	Medium	3662521
AMR_MDS_0923	DAORBV000000000	98.44	0	0	108	27	98.44	High	2472944
AMR_MDS_0924	DAORBU000000000	90.39	0	0	210	45	90.39	High	2880473
AMR_MDS_0925	DAORBT000000000	64.19	0	0	671	171	64.19	Medium	3569485
AMR_MDS_0926	DAORBS000000000	94.98	2.136	0	199	60	84.3	High	3283485
AMR_MDS_0927	DAORBR000000000	95.75	0	0	193	53	95.75	High	3570743
AMR_MDS_0928	DAORBQ000000000	84.48	2.011	20	680	195	74.425	Medium	3253744
AMR_MDS_0929	DAORBP000000000	81.22	1.658	75	221	56	72.93	Medium	2778401
AMR_MDS_0930	DAORBO000000000	78.75	0.909	0	553	159	74.205	Medium	3677055
AMR_MDS_0931	DAORBN000000000	90.3	0.086	0	74	26	89.87	High	2527826
AMR_MDS_0932	DAORBM000000000	66.31	0	0	385	100	66.31	Medium	2379799
AMR_MDS_0933	DAORBL000000000	58.73	1.487	0	511	127	51.295	Medium	2468745
AMR_MDS_0934	DAORBK000000000	92.05	1.477	75	159	41	84.665	High	2544424
AMR_MDS_0935	DAORBJ000000000	79.91	1.947	83.33	573	143	70.175	Medium	2750790
AMR_MDS_0936	DAORBI000000000	70.47	2.072	20	766	224	60.11	Medium	1841190
AMR_MDS_0937	DAORBH000000000	81.07	3.409	0	469	106	64.025	Medium	3812070
AMR_MDS_0938	DAORBG000000000	98.8	0.297	0	13	4	97.315	High	4756660
AMR_MDS_0939	DAORBF000000000	82.42	0.492	100	380	137	79.96	Medium	3196907
AMR_MDS_0940	DAORBE000000000	61.4	0.99	0	455	146	56.45	Medium	1875379
AMR_MDS_0941	DAORBD000000000	98.01	0.495	0	68	13	95.535	High	3150334
AMR_MDS_0942	DAORBC000000000	60.34	0	0	186	45	60.34	Medium	2079541
AMR_MDS_0943	DAORBB000000000	98.01	1.19	33.33	158	32	92.06	High	3494827
AMR_MDS_0944	DAORBA000000000	98.65	1.298	33.33	188	35	92.16	High	3607678
AMR_MDS_0945	DAORAZ000000000	92.04	0	0	105	34	92.04	High	2812481
AMR_MDS_0946	DAORAY000000000	57	0.909	0	972	305	52.455	Medium	2812831
AMR_MDS_0947	DAORAX000000000	98.01	1.485	0	54	12	90.585	High	3604682
AMR_MDS_0948	DAORAW000000000	76.05	0.44	33.33	238	73	73.85	Medium	3213238
AMR_MDS_0949	DAORAV000000000	76.36	2.504	31.58	465	116	63.84	Medium	2802586
AMR_MDS_0950	DAORAU000000000	73.72	1.481	50	556	176	66.315	Medium	2035070
AMR_MDS_0951	DAORAT000000000	64.23	2.158	22.22	461	126	53.44	Medium	1898994
AMR_MDS_0952	DAORAS000000000	96.53	2.727	0	556	54	82.895	High	5013820
AMR_MDS_0953	DAORAR000000000	96.41	0.666	0	107	24	93.08	High	2689954
AMR_MDS_0954	DAORAQ000000000	90.95	0.909	0	393	77	86.405	High	3352654
AMR_MDS_0955	DAORAP000000000	90.52	0.909	0	274	32	85.975	High	4871597
AMR_MDS_0956	DAORAO000000000	99.23	0.19	0	50	9	98.28	High	3511197
AMR_MDS_0957	DAORAN000000000	90.28	3.08	0	150	26	74.88	High	4332678
AMR_MDS_0958	DAORAM000000000	57.87	0.82	8.33	681	196	53.77	Medium	1547890
AMR_MDS_0959	DAORAL000000000	96.59	2.272	0	96	19	85.23	High	5584122
AMR_MDS_0960	DAORAK000000000	72.05	0.655	66.67	475	135	68.775	Medium	3004864
AMR_MDS_0961	DAORAJ000000000	100	0.654	0	37	11	96.73	High	4181159
AMR_MDS_0962	DAORAI000000000	88.12	4.109	0	322	64	67.575	Medium	4287223
AMR_MDS_0963	DAORAH000000000	86.68	0.717	0	381	102	83.095	Medium	2403769
AMR_MDS_0964	DAORAG000000000	82.78	1.488	40	612	148	75.34	Medium	3522574
AMR_MDS_0965	DAORAF000000000	94.93	4.346	23.81	323	67	73.2	High	3104771
AMR_MDS_0966	DAORAE000000000	100	0.492	0	63	11	97.54	High	6038165
AMR_MDS_0967	DAORAD000000000	66.03	1.48	16.67	999	309	58.63	Medium	2005265
AMR_MDS_0968	DAORAC000000000	77.49	1.603	20	718	164	69.475	Medium	3248659
AMR_MDS_0969	DAORAB000000000	94.91	1.54	33.33	237	46	87.21	High	2721971
AMR_MDS_0970	DAORAA000000000	93.55	1.886	0	1339	343	84.12	High	5658660
AMR_MDS_0971	DAOQZZ000000000	97.42	0.546	50	152	24	94.69	High	4134983
AMR_MDS_0972	DAOQZY000000000	94.07	1.845	28.57	353	62	84.845	High	3974014
AMR_MDS_0973	DAOQZX000000000	100	0.492	0	51	10	97.54	High	5894290
AMR_MDS_0974	DAOQZW000000000	74.15	3.645	33.33	1205	265	55.925	Medium	3323232
AMR_MDS_0975	DAOQZV000000000	94.05	1.351	16.67	404	97	87.295	High	3415617
AMR_MDS_0976	DAOQZU000000000	97.79	2.83	0	354	98	83.64	High	5368958
AMR_MDS_0977	DAOQZT000000000	97.67	4.09	0	80	6	77.22	High	5189216
AMR_MDS_0978	DAOQZS000000000	71.53	0.99	100	33	11	66.58	Medium	879863
AMR_MDS_0979	DAOQZR000000000	98.1	0.778	33.33	26	6	94.21	High	2778602
AMR_MDS_0980	DAOQZQ000000000	89.89	0.576	0	360	79	87.01	Medium	3015429
AMR_MDS_0981	DAOQZP000000000	59.32	1.025	50	119	25	54.195	Medium	1003734
AMR_MDS_0982	DAOQZO000000000	74.73	2.525	66.67	576	149	62.105	Medium	2693130
AMR_MDS_0983	DAOQZN000000000	95.96	0	0	77	17	95.96	High	2019414
AMR_MDS_0984	DAOQZM000000000	66.66	0.156	0	39	8	65.88	Medium	543576
AMR_MDS_0985	DAOQZL000000000	56.93	0.495	0	60	13	54.455	Medium	711725
AMR_MDS_0986	DAOQZK000000000	76.92	2.455	42.86	488	132	64.645	Medium	2179436
AMR_MDS_0987	DAOQZJ000000000	55.51	0.854	0	932	334	51.24	Medium	2409612
AMR_MDS_0988	DAOQZI000000000	97.15	3.409	0	82	15	80.105	High	5237564
AMR_MDS_0989	DAOQZH000000000	88.49	1.307	50	515	153	81.955	Medium	2045568
AMR_MDS_0990	DAOQZG000000000	53.26	0	0	54	11	53.26	Medium	1234550
AMR_MDS_0991	DAOQZF000000000	84.01	1.835	36.36	425	107	74.835	Medium	2213766
AMR_MDS_0992	DAOQZE000000000	92.3	0	0	196	48	92.3	High	1815417
AMR_MDS_0993	DAOQZD000000000	68.95	3.751	5.56	908	282	50.195	Medium	1829727
AMR_MDS_0994	DAOQZC000000000	63.45	1.363	25	902	295	56.635	Medium	1685782
AMR_MDS_0995	DAOQZB000000000	95.31	3.333	0	177	42	78.645	High	2751831
AMR_MDS_0996	DAOQZA000000000	72.64	0.313	100	153	11	71.075	Medium	1261556
AMR_MDS_0997	DAOQYZ000000000	85.03	1.612	33.33	587	158	76.97	Medium	3030072
AMR_MDS_0998	DAOQYY000000000	89.49	3.361	0	117	31	72.685	Medium	2068795
AMR_MDS_0999	DAOQYX000000000	91.29	3.225	0	91	25	75.165	High	2011760
AMR_MDS_1000	DAOQYW000000000	93.54	2.419	0	131	32	81.445	High	3795313
AMR_MDS_1001	DAOQYV000000000	91.21	0.097	100	72	16	90.725	High	1823138
AMR_MDS_1003	DAOQYT000000000	61.54	0.99	100	63	11	56.59	Medium	642579
AMR_MDS_1004	DAOQYS000000000	92.15	0.653	0	273	65	88.885	High	2216259
AMR_MDS_1005	DAOQYR000000000	97.77	3.921	0	177	41	78.165	High	2334371
AMR_MDS_1006	DAOQYQ000000000	85.8	1.935	0	125	34	76.125	Medium	2627804
AMR_MDS_1007	DAOQYP000000000	84.63	1.633	50	505	115	76.465	Medium	1836513
AMR_MDS_1008	DAOQYO000000000	95.16	1.612	0	80	16	87.1	High	2450066
AMR_MDS_1009	DAOQYN000000000	80.1	1.075	0	360	80	74.725	Medium	1968405
AMR_MDS_1010	DAOQYM000000000	96.95	0.675	0	78	17	93.575	High	3880232
AMR_MDS_1011	DAOQYL000000000	92.74	5.184	0	139	30	66.82	Medium	2626762
AMR_MDS_1012	DAOQYK000000000	69.52	0	0	111	27	69.52	Medium	1887237
AMR_MDS_1013	DAOQYJ000000000	91.19	2.479	25	103	21	78.795	High	3027236
AMR_MDS_1014	DAOQYI000000000	95.53	0	0	161	21	95.53	High	2474668
AMR_MDS_1015	DAOQYH000000000	63.06	2.055	33.33	727	229	52.785	Medium	1698809
AMR_MDS_1016	DAOQYG000000000	95.68	0.75	25	122	23	91.93	High	2109758
AMR_MDS_1017	DAOQYF000000000	91.11	1.709	0	204	26	82.565	High	2883841
AMR_MDS_1018	DAOQYE000000000	54.43	0.847	0	1004	312	50.195	Medium	2140897
AMR_MDS_1019	DAOQYD000000000	93.49	1.428	0	83	13	86.35	High	2140222
AMR_MDS_1020	DAOQYC000000000	93.47	1.209	50	182	36	87.425	High	2612919
AMR_MDS_1021	DAOQYB000000000	90.24	5.636	0	34	5	62.06	Medium	2527864
AMR_MDS_1022	DAOQYA000000000	95.72	0.854	0	39	8	91.45	High	2950679
AMR_MDS_1023	DAOQXZ000000000	97.41	0.645	0	104	14	94.185	High	2885217
AMR_MDS_1024	DAOQXY000000000	97.29	2.837	0	217	52	83.105	High	6284334
AMR_MDS_1025	DAOQXX000000000	99.52	0.825	20	141	26	95.395	High	3753742
AMR_MDS_1026	DAOQXW000000000	91.56	1.159	0	105	23	85.765	High	1741483
AMR_MDS_1027	DAOQXV000000000	90.03	1.619	44.44	386	87	81.935	High	2131916
AMR_MDS_1028	DAOQXU000000000	80.72	3.821	28.57	581	171	61.615	Medium	1437885
AMR_MDS_1029	DAOQXT000000000	96.24	1.32	0	244	53	89.64	High	4888665
AMR_MDS_1030	DAOQXS000000000	62.85	0	0	493	157	62.85	Medium	2493761
AMR_MDS_1031	DAOQXR000000000	88.18	2	33.33	289	60	78.18	Medium	3628102
AMR_MDS_1032	DAOQXQ000000000	61.27	0.599	0	690	218	58.275	Medium	1617344
AMR_MDS_1033	DAOQXP000000000	87.87	1.291	0	869	227	81.415	Medium	4368980
AMR_MDS_1034	DAOQXO000000000	89.78	2.581	11.76	165	35	76.875	Medium	2582489
AMR_MDS_1035	DAOQXN000000000	81.33	1.29	100	689	195	74.88	Medium	2845266
AMR_MDS_1036	DAOQXM000000000	88.31	1.709	50	178	43	79.765	Medium	3969578
AMR_MDS_1037	DAOQXL000000000	91.52	0	0	5	1	91.52	High	1381142
AMR_MDS_1038	DAOQXK000000000	85.57	3.87	0	572	145	66.22	Medium	3698503
AMR_MDS_1039	DAOQXJ000000000	97.61	0	0	50	16	97.61	High	2848002
AMR_MDS_1040	DAOQXI000000000	97.4	0.027	0	263	57	97.265	High	3732821
AMR_MDS_1041	DAOQXH000000000	92.08	1.648	50	741	188	83.84	High	4918109
AMR_MDS_1042	DAOQXG000000000	69.15	3.333	40	303	75	52.485	Medium	2310044
AMR_MDS_1043	DAOQXF000000000	93.17	3.253	0	261	49	76.905	High	3651343
AMR_MDS_1044	DAOQXE000000000	59.63	1.724	0	70	26	51.01	Medium	464199
AMR_MDS_1045	DAOQXD000000000	85.01	3.712	22.22	146	30	66.45	Medium	1722595
AMR_MDS_1046	DAOQXC000000000	98.3	1.463	0	78	14	90.985	High	2534585
AMR_MDS_1047	DAOQXB000000000	95.95	1.168	66.67	289	56	90.11	High	3235423
AMR_MDS_1048	DAOQXA000000000	75.63	1.934	75	519	151	65.96	Medium	3007926
AMR_MDS_1049	DAOQWZ000000000	86.41	0.986	50	847	241	81.48	Medium	2222774
AMR_MDS_1050	DAOQWY000000000	95.16	0.537	0	53	13	92.475	High	3471792
AMR_MDS_1051	DAOQWX000000000	62.75	1.724	0	303	77	54.13	Medium	2378856
AMR_MDS_1052	DAOQWW000000000	94.44	3.296	0	148	23	77.96	High	4356699
AMR_MDS_1053	DAOQWV000000000	88.52	2.517	50	253	53	75.935	Medium	3187339
AMR_MDS_1054	DAOQWU000000000	77.58	1.489	20	722	208	70.135	Medium	1936118
AMR_MDS_1055	DAOQWT000000000	64.07	1.848	50	591	171	54.83	Medium	1538727
AMR_MDS_1056	DAOQWS000000000	94.38	2.247	0	23	4	83.145	High	4576601
AMR_MDS_1057	DAOQWR000000000	89.86	1.747	0	254	56	81.125	Medium	2625001
AMR_MDS_1058	DAOQWQ000000000	83.17	1.612	66.67	669	166	75.11	Medium	3344183
AMR_MDS_1059	DAOQWP000000000	76.41	1.88	50	41	8	67.01	Medium	675051
AMR_MDS_1060	DAOQWO000000000	97.29	4.054	0	197	45	77.02	High	3719098
AMR_MDS_1061	DAOQWN000000000	74.59	2.162	25	458	133	63.78	Medium	1744428
AMR_MDS_1062	DAOQWM000000000	88.9	3.225	0	274	77	72.775	Medium	2626296
AMR_MDS_1063	DAOQWL000000000	97.72	3.409	33.33	154	34	80.675	High	5808755
AMR_MDS_1064	DAOQWK000000000	80.23	4.795	25	367	88	56.255	Medium	2150297
AMR_MDS_1065	DAOQWJ000000000	72.19	2.546	11.11	1066	324	59.46	Medium	2573071
AMR_MDS_1066	DAOQWI000000000	69.14	1.123	0	264	70	63.525	Medium	3528716
AMR_MDS_1067	DAOQWH000000000	89.78	3.763	0	68	18	70.965	Medium	4336489
AMR_MDS_1068	DAOQWG000000000	80.36	4.322	11.11	271	60	58.75	Medium	2720230
AMR_MDS_1069	DAOQWF000000000	57.69	0	0	516	173	57.69	Medium	1512048
AMR_MDS_1070	DAOQWE000000000	50.72	0	0	290	72	50.72	Medium	976836
AMR_MDS_1071	DAOQWD000000000	91.21	1.818	50	383	130	82.12	High	4528753
AMR_MDS_1072	DAOQWC000000000	79	4.545	0	60	14	56.275	Medium	1902894
AMR_MDS_1073	DAOQWB000000000	71.53	0.495	100	25	8	69.055	Medium	897907
AMR_MDS_1074	DAOQWA000000000	97.61	1.904	0	102	22	88.09	High	3491459
AMR_MDS_1075	DAOQVZ000000000	87.42	0.561	0	268	63	84.615	Medium	2668043
AMR_MDS_1076	DAOQVY000000000	84.12	1.277	50	197	44	77.735	Medium	2483236
AMR_MDS_1077	DAOQVX000000000	86.87	2.407	50	323	89	74.835	Medium	2951443
AMR_MDS_1078	DAOQVW000000000	87.81	7.128	0	661	187	52.17	High	1590203
AMR_MDS_1079	DAOQVV000000000	77.15	2.727	0	391	75	63.515	Medium	2588218
AMR_MDS_1080	DAOQVU000000000	57.93	0.909	0	835	255	53.385	Medium	2244987
AMR_MDS_1081	DAOQVT000000000	91.52	0	0	5	1	91.52	High	1381158
AMR_MDS_1082	DAOQVS000000000	76.85	4.767	36.36	421	107	53.015	Medium	2181903
AMR_MDS_1083	DAOQVR000000000	86.81	2	0	41	8	76.81	Medium	4540686
AMR_MDS_1084	DAOQVQ000000000	88.85	2.234	6.25	632	152	77.68	Medium	2440626
AMR_MDS_1085	DAOQVP000000000	87.54	1.363	50	227	39	80.725	Medium	3663269
AMR_MDS_1086	DAOQVO000000000	82.19	3.825	16.67	303	79	63.065	Medium	2740920
AMR_MDS_1087	DAOQVN000000000	85.75	2.586	50	481	134	72.82	Medium	2298704
AMR_MDS_1088	DAOQVM000000000	66.99	0.909	0	613	192	62.445	Medium	1927358
AMR_MDS_1089	DAOQVL000000000	84.94	1.075	0	95	14	79.565	Medium	1942126
AMR_MDS_1090	DAOQVK000000000	65.36	2.742	66.67	150	20	51.65	Medium	599668
AMR_MDS_1091	DAOQVJ000000000	72.07	0.479	60	444	153	69.675	Medium	1367767
AMR_MDS_1092	DAOQVI000000000	70.12	2.297	66.67	598	170	58.635	Medium	3353002
AMR_MDS_1093	DAOQVH000000000	97.29	4.054	0	192	43	77.02	High	3726214
AMR_MDS_1094	DAOQVG000000000	66.65	1.958	0	283	89	56.86	Medium	1868791
AMR_MDS_1095	DAOQVF000000000	89.28	0.818	40	306	73	85.19	Medium	2066675
AMR_MDS_1096	DAOQVE000000000	89.65	1.521	0	271	55	82.045	Medium	1903591
AMR_MDS_1097	DAOQVD000000000	81.29	3.548	33.33	267	52	63.55	Medium	2984635
AMR_MDS_1098	DAOQVC000000000	96.12	0.645	0	150	17	92.895	High	3090756
AMR_MDS_1099	DAOQVB000000000	58.04	0.094	100	129	29	57.57	Medium	1020944
AMR_MDS_1100	DAOQVA000000000	94.5	1.098	0	169	50	89.01	High	1845557
AMR_MDS_1101	DAOQUZ000000000	96.23	0	0	182	21	96.23	High	2541719
AMR_MDS_1102	DAOQUY000000000	89.22	4.483	9.09	385	87	66.805	Medium	6309284
AMR_MDS_1103	DAOQUX000000000	88.18	5.072	61.54	263	57	62.82	High	3182904
AMR_MDS_1104	DAOQUW000000000	76.64	2.466	37.5	1041	306	64.31	Medium	2664232
AMR_MDS_1105	DAOQUV000000000	95.5	2.247	0	22	5	84.265	High	4494116
AMR_MDS_1106	DAOQUU000000000	86.65	3.069	33.33	195	47	71.305	Medium	2546434
AMR_MDS_1107	DAOQUT000000000	72.88	0	0	36	7	72.88	Medium	1015661
AMR_MDS_1108	DAOQUS000000000	98.64	1.351	50	48	11	91.885	High	3900447
AMR_MDS_1109	DAOQUR000000000	95.96	1.209	50	127	24	89.915	High	2616956
AMR_MDS_1110	DAOQUQ000000000	75.02	2.018	0	444	122	64.93	Medium	2204452
AMR_MDS_1111	DAOQUP000000000	97.15	0.247	0	185	34	95.915	High	4965076
AMR_MDS_1112	DAOQUO000000000	72.27	1.709	0	489	141	63.725	Medium	1768987
AMR_MDS_1113	DAOQUN000000000	95.72	0.854	0	52	12	91.45	High	3033353
AMR_MDS_1114	DAOQUM000000000	93.23	0.834	33.33	341	91	89.06	High	2528532
AMR_MDS_1115	DAOQUL000000000	95.45	2.303	0	159	38	83.935	High	4514180
AMR_MDS_1116	DAOQUK000000000	65.84	0.917	0	280	79	61.255	Medium	1415464
AMR_MDS_1117	DAOQUJ000000000	91.41	1.09	33.33	137	28	85.96	High	3386726
AMR_MDS_1118	DAOQUI000000000	88.53	2.978	8.33	641	170	73.64	Medium	2350898
AMR_MDS_1119	DAOQUH000000000	66.69	1.366	100	732	228	59.86	Medium	2715445
AMR_MDS_1120	DAOQUG000000000	91.53	2.991	60	223	23	76.575	High	2968833
AMR_MDS_1121	DAOQUF000000000	86.51	1.123	0	568	110	80.895	Medium	2375893
AMR_MDS_1122	DAOQUE000000000	85.8	1.727	0	693	172	77.165	Medium	2805466
AMR_MDS_1123	DAOQUD000000000	96.73	0.653	0	209	52	93.465	High	2196842
AMR_MDS_1124	DAOQUC000000000	75.81	1.327	0	1695	512	69.175	Medium	3985614
AMR_MDS_1125	DAOQUB000000000	65.51	0.862	100	150	35	61.2	Medium	2908555
AMR_MDS_1126	DAOQUA000000000	82.91	0.986	50	482	148	77.98	Medium	1659641
AMR_MDS_1127	DAOQTZ000000000	94.63	0	0	203	46	94.63	High	2874925
AMR_MDS_1128	DAOQTY000000000	86.61	3.225	0	204	69	70.485	Medium	2725302
AMR_MDS_1129	DAOQTX000000000	94.92	0.714	0	85	23	91.35	High	2537593
AMR_MDS_1130	DAOQTW000000000	74.58	3.87	75	375	156	55.23	Medium	2140271
AMR_MDS_1131	DAOQTV000000000	94.06	3.636	0	466	98	75.88	High	7107224
AMR_MDS_1132	DAOQTU000000000	63.91	1.098	0	416	140	58.42	Medium	1302632
AMR_MDS_1133	DAOQTT000000000	97.61	0	0	47	18	97.61	High	2848512
AMR_MDS_1134	DAOQTS000000000	97.42	0	0	122	18	97.42	High	2159554
AMR_MDS_1135	DAOQTR000000000	65.08	2.31	0	544	168	53.53	Medium	1943688
AMR_MDS_1136	DAOQTQ000000000	61.14	1.648	50	1393	431	52.9	Medium	3752397
AMR_MDS_1137	DAOQTP000000000	66.91	1.401	0	355	119	59.905	Medium	645046
AMR_MDS_1138	DAOQTO000000000	92.6	1.666	20	61	11	84.27	High	2120525
AMR_MDS_1139	DAOQTN000000000	79.09	4.646	14.29	712	185	55.86	Medium	3485185
AMR_MDS_1140	DAOQTM000000000	95.53	3.296	0	167	23	79.05	High	4390370
AMR_MDS_1141	DAOQTL000000000	88.13	1.463	0	82	14	80.815	Medium	2510523
AMR_MDS_1142	DAOQTK000000000	58.52	1.344	66.67	691	234	51.8	Medium	1273140
AMR_MDS_1143	DAOQTJ000000000	93.64	3.87	0	391	96	74.29	High	3533776
AMR_MDS_1144	DAOQTI000000000	92.74	3.225	0	90	26	76.615	High	2109277
AMR_MDS_1145	DAOQTH000000000	91.81	1.818	50	401	136	82.72	High	4496664
AMR_MDS_1146	DAOQTG000000000	66.37	0	0	246	44	66.37	Medium	3217507
AMR_MDS_1147	DAOQTF000000000	88.36	2.475	0	181	45	75.985	Medium	3137430
AMR_MDS_1148	DAOQTE000000000	93.58	1.709	0	102	20	85.035	High	4454013
AMR_MDS_1149	DAOQTD000000000	92.28	1.904	0	166	32	82.76	High	2958034
AMR_MDS_1150	DAOQTC000000000	74.27	2.455	25	402	111	61.995	Medium	1797938
AMR_MDS_1151	DAOQTB000000000	88.51	0.492	100	386	98	86.05	Medium	3552873
AMR_MDS_1152	DAOQTA000000000	86.92	2.505	40	314	76	74.395	Medium	2065323
AMR_MDS_1153	DAOQSZ000000000	73.65	1.756	0	1347	401	64.87	Medium	3456131
AMR_MDS_1154	DAOQSY000000000	97.72	3.409	0	177	34	80.675	High	5910555
AMR_MDS_1155	DAOQSX000000000	89.65	1.469	18.18	405	100	82.305	Medium	1939614
AMR_MDS_1156	DAOQSW000000000	97.29	2.702	0	140	34	83.78	High	6041201
AMR_MDS_1157	DAOQSV000000000	98.1	0.541	0	27	6	95.395	High	2790635
AMR_MDS_1158	DAOQSU000000000	95.96	2.688	20	109	23	82.52	High	2509238
AMR_MDS_1159	DAOQST000000000	100	0.793	0	53	10	96.035	High	3872330
AMR_MDS_1160	DAOQSS000000000	70.73	4.018	40	685	216	50.64	Medium	1303585
AMR_MDS_1161	DAOQSR000000000	83.45	2.01	21.43	578	164	73.4	Medium	2198889
AMR_MDS_1162	DAOQSQ000000000	56.8	1.126	0	776	247	51.17	Medium	1899253
AMR_MDS_1163	DAOQSP000000000	78.15	0.192	0	277	78	77.19	Medium	2284621
AMR_MDS_1164	DAOQSO000000000	90.17	3.763	0	81	18	71.355	High	4366174
AMR_MDS_1165	DAOQSN000000000	97.15	3.409	0	76	16	80.105	High	5111675
AMR_MDS_1166	DAOQSM000000000	76.61	1.587	75	437	122	68.675	Medium	2933120
AMR_MDS_1167	DAOQSL000000000	84.07	4.207	30	230	34	63.035	Medium	2078458
AMR_MDS_1168	DAOQSK000000000	89.13	0.017	0	489	109	89.045	Medium	3609243
AMR_MDS_1169	DAOQSJ000000000	98.9	0	0	46	9	98.9	High	2000948
AMR_MDS_1170	DAOQSI000000000	92.07	1.21	50	239	57	86.02	High	2084780
AMR_MDS_1171	DAOQSH000000000	84.74	0.07	33.33	485	118	84.39	Medium	3045873
AMR_MDS_1172	DAOQSG000000000	71.57	1.792	0	714	199	62.61	Medium	2798911
AMR_MDS_1173	DAOQSF000000000	80.35	2.575	0	712	196	67.475	Medium	2468928
AMR_MDS_1174	DAOQSE000000000	76.54	3.024	60	476	141	61.42	Medium	1907697
AMR_MDS_1175	DAOQSD000000000	74.56	3.508	50	390	123	57.02	Medium	2885083
AMR_MDS_1176	DAOQSC000000000	93.25	2.247	50	167	37	82.015	High	3346866
AMR_MDS_1177	DAOQSB000000000	63.99	0	0	100	26	63.99	Medium	602410
AMR_MDS_1178	DAOQSA000000000	71.78	0.99	0	37	10	66.83	Medium	760113
AMR_MDS_1179	DAOQRZ000000000	89.03	1.29	0	148	12	82.58	Medium	2621425
AMR_MDS_1180	DAOQRY000000000	69.84	0.066	0	746	213	69.51	Medium	3761214
AMR_MDS_1181	DAOQRX000000000	84.68	1.835	44.44	436	109	75.505	Medium	4016145
AMR_MDS_1182	DAOQRW000000000	77.76	0.934	25	336	96	73.09	Medium	2285297
AMR_MDS_1183	DAOQRV000000000	70.89	0.561	0	62	17	68.085	Medium	554211
AMR_MDS_1184	DAOQRU000000000	63.36	2.475	0	144	39	50.985	Medium	848825
AMR_MDS_1185	DAOQRT000000000	95.49	0.623	20	174	42	92.375	High	3435564
AMR_MDS_1186	DAOQRS000000000	96.23	1.612	0	91	19	88.17	High	2484574
AMR_MDS_1187	DAOQRR000000000	60.56	0	0	63	18	60.56	Medium	428024
AMR_MDS_1188	DAOQRQ000000000	85.59	0.903	75	485	129	81.075	Medium	3258208
AMR_MDS_1189	DAOQRP000000000	89.01	3.461	16.67	293	77	71.705	Medium	1321412
AMR_MDS_1190	DAOQRO000000000	74.12	3.378	0	437	120	57.23	Medium	3194325
AMR_MDS_1191	DAOQRN000000000	71.49	0	0	50	13	71.49	Medium	864774
AMR_MDS_1192	DAOQRM000000000	76.31	0	0	269	85	76.31	Medium	2723882
AMR_MDS_1193	DAOQRL000000000	66.11	2.785	20	499	144	52.185	Medium	1127968
AMR_MDS_1194	DAOQRK000000000	66.76	1.709	0	726	206	58.215	Medium	2281052
AMR_MDS_1195	DAOQRJ000000000	85.89	1.711	40	520	140	77.335	Medium	3117780
AMR_MDS_1196	DAOQRI000000000	69.45	1.724	100	581	162	60.83	Medium	3213327
AMR_MDS_1197	DAOQRH000000000	77.42	2.931	25	458	117	62.765	Medium	2327558
AMR_MDS_1198	DAOQRG000000000	92.34	1.6	60	386	45	84.34	High	2088537
AMR_MDS_1199	DAOQRF000000000	58.93	1.724	0	963	307	50.31	Medium	2013972
AMR_MDS_1200	DAOQRE000000000	50.73	0	0	33	10	50.73	Medium	386868
AMR_MDS_1201	DAORHP000000000	98.1	2.197	50	517	107	87.115	High	2345150
AMR_MDS_1202	DAORHO000000000	85.03	1.98	0	51	14	75.13	Medium	1277592
AMR_MDS_1203	DAORHN000000000	92.7	3.296	33.33	380	100	76.22	High	5731768
AMR_MDS_1204	DAORHM000000000	87.93	1.532	44.44	424	101	80.27	Medium	2136185
AMR_MDS_1205	DAORHL000000000	77.09	0	0	410	74	77.09	Medium	2286303
AMR_MDS_1206	DAORHK000000000	68.31	0.99	0	9	2	63.36	Medium	840086
AMR_MDS_1207	DAORHJ000000000	94.19	1.29	0	75	20	87.74	High	2097246
AMR_MDS_1208	DAORHI000000000	78.38	0.8	0	560	146	74.38	Medium	1812109
AMR_MDS_1209	DAORHH000000000	89.85	4.575	50	497	138	66.975	Medium	2203902
AMR_MDS_1210	DAORHG000000000	83.58	0.698	66.67	414	110	80.09	Medium	2540099
AMR_MDS_1211	DAORHF000000000	90.44	5.72	0	467	94	61.84	Medium	4070927
AMR_MDS_1212	DAORHE000000000	88.56	3.589	40	151	32	70.615	Medium	3403694
AMR_MDS_1213	DAORHD000000000	79.66	2.536	25	1772	492	66.98	Medium	4919595
AMR_MDS_1214	DAORHC000000000	60.35	0.187	100	65	14	59.415	Medium	574447
AMR_MDS_1215	DAORHB000000000	70.14	3.296	0	211	55	53.66	Medium	1267357
AMR_MDS_1216	DAORHA000000000	97.29	4.054	0	205	46	77.02	High	3803491
AMR_MDS_1217	DAORGZ000000000	78.42	0.268	0	313	84	77.08	Medium	2003783
AMR_MDS_1218	DAORGY000000000	89.48	2.564	50	202	44	76.66	Medium	1454563
AMR_MDS_1219	DAORGX000000000	90.87	4.555	35.71	491	68	68.095	High	2966832
AMR_MDS_1220	DAORGW000000000	76.25	1.123	100	73	13	70.635	Medium	1017958
AMR_MDS_1221	DAORGV000000000	73.25	0	0	39	8	73.25	Medium	665079
AMR_MDS_1222	DAORGU000000000	91.62	0.729	100	300	76	87.975	High	3278785
AMR_MDS_1223	DAORGT000000000	94.35	1.254	33.33	74	18	88.08	High	2504622
AMR_MDS_1224	DAORGS000000000	93.48	1.612	0	130	28	85.42	High	2541761
AMR_MDS_1225	DAORGR000000000	69.03	0.495	100	65	11	66.555	Medium	766796
AMR_MDS_1226	DAORGQ000000000	75	0	0	195	57	75	Medium	2475076
AMR_MDS_1227	DAORGP000000000	59.08	1.454	0	960	287	51.81	Medium	3352645
AMR_MDS_1228	DAORGO000000000	85.19	5.617	16.67	757	185	57.105	High	4275790
AMR_MDS_1229	DAOQBT000000000	84.24	1.453	60	509	117	76.975	Medium	2912793
AMR_MDS_1230	DAOQBS000000000	89.13	2.051	21.43	234	59	78.875	Medium	3249470
AMR_MDS_1231	DAOQBR000000000	72.61	2.325	57.14	474	132	60.985	Medium	3112875
AMR_MDS_1232	DAOQBQ000000000	74.05	1.724	50	112	24	65.43	Medium	626885
AMR_MDS_1233	DAOQBP000000000	88.56	0.828	50	274	61	84.42	Medium	2722058
AMR_MDS_1234	DAOQBO000000000	92.12	5.376	40	171	40	65.24	Medium	2454139
AMR_MDS_1235	DAOQBN000000000	96.26	1.282	33.33	45	11	89.85	High	2041480
AMR_MDS_1236	DAOQBM000000000	70.51	0.862	100	249	59	66.2	Medium	2759569
AMR_MDS_1237	DAOQBL000000000	76.39	0	0	436	113	76.39	Medium	1583560
AMR_MDS_1238	DAOQBK000000000	92.77	1.428	0	52	12	85.63	High	2040513
AMR_MDS_1239	DAOQBJ000000000	71.92	0.952	66.67	328	105	67.16	Medium	1278717
AMR_MDS_1240	DAOQBI000000000	95	1.428	0	85	15	87.86	High	3152882
AMR_MDS_1241	DAOQBH000000000	72.34	2.024	0	411	74	62.22	Medium	4205050
AMR_MDS_1242	DAOQBG000000000	74.73	3.431	16.67	461	129	57.575	Medium	1755034
AMR_MDS_1243	DAOQBF000000000	66.33	0	0	26	7	66.33	Medium	681825
AMR_MDS_1244	DAOQBE000000000	64.54	0	0	91	22	64.54	Medium	591352
AMR_MDS_1245	DAOQBD000000000	89.7	0.061	0	101	25	89.395	Medium	1755498
AMR_MDS_1246	DAOQBC000000000	82.69	1.098	0	288	83	77.2	Medium	1513537
AMR_MDS_1247	DAOQBB000000000	68.88	3.424	20	852	247	51.76	Medium	2452021
AMR_MDS_1248	DAOQBA000000000	96.61	2.234	16.67	318	42	85.44	High	2908730
AMR_MDS_1249	DAOQAZ000000000	92.75	7.523	9.09	394	91	55.135	Medium	1957566
AMR_MDS_1250	DAOQAY000000000	91.38	1.68	0	266	63	82.98	High	2983090
AMR_MDS_1251	DAOQAX000000000	53.44	0	0	248	66	53.44	Medium	2229682
AMR_MDS_1252	DAOQAW000000000	78.06	1.904	20	212	58	68.54	Medium	1418945
AMR_MDS_1253	DAOQAV000000000	86.4	2.213	0	146	27	75.335	Medium	1467486
AMR_MDS_1254	DAOQAU000000000	87.74	2.659	0	92	23	74.445	Medium	1728987
AMR_MDS_1255	DAOQAT000000000	85.91	2.688	20	126	28	72.47	Medium	3217737
AMR_MDS_1256	DAOQAS000000000	56.18	0.653	0	769	269	52.915	Medium	1445271
AMR_MDS_1257	DAOQAR000000000	73.57	1.974	0	1341	396	63.7	Medium	3861936
AMR_MDS_1258	DAOQAQ000000000	87.39	0.537	0	82	15	84.705	Medium	2492111
AMR_MDS_1259	DAOQAP000000000	93.75	0	0	99	13	93.75	High	1455613
AMR_MDS_1260	DAOQAO000000000	64.25	0.495	100	98	26	61.775	Medium	639554
AMR_MDS_1261	DAOQAN000000000	72.31	2.294	44.44	623	200	60.84	Medium	1233093
AMR_MDS_1262	DAOQAM000000000	70.94	3.932	20	1183	369	51.28	Medium	2875978
AMR_MDS_1263	DAOQAL000000000	78.58	0	0	11	1	78.58	Medium	679558
AMR_MDS_1264	DAOQAK000000000	98.38	1.612	0	92	23	90.32	High	3691880
AMR_MDS_1265	DAOQAJ000000000	70.13	2.349	33.33	1336	395	58.385	Medium	3216259
AMR_MDS_1266	DAOQAI000000000	93.89	2.197	33.33	480	106	82.905	High	2692894
AMR_MDS_1267	DAOQAH000000000	53.92	0	0	45	9	53.92	Medium	1348774
AMR_MDS_1268	DAOQAG000000000	95.53	0	0	112	30	95.53	High	4444506
AMR_MDS_1269	DAOQAF000000000	90.03	4.227	0	223	38	68.895	High	4168158
AMR_MDS_1270	DAOQAE000000000	58.78	0	0	36	8	58.78	Medium	534191
AMR_MDS_1271	DAOQAD000000000	82.72	2.272	33.33	149	40	71.36	Medium	1910315
AMR_MDS_1272	DAOQAC000000000	78.58	2.896	53.85	605	178	64.1	Medium	2518233
AMR_MDS_1273	DAOQAB000000000	76.61	0.537	0	209	53	73.925	Medium	3993265
AMR_MDS_1274	DAOQAA000000000	80.54	4.575	25	103	21	57.665	Medium	2027263
AMR_MDS_1275	DAOPZZ000000000	91.66	1.881	66.67	483	92	82.255	High	2846917
AMR_MDS_1276	DAOPZY000000000	99	0.346	50	118	17	97.27	High	3399214
AMR_MDS_1277	DAOPZX000000000	79.87	1.075	0	127	58	74.495	Medium	1779252
AMR_MDS_1278	DAOPZW000000000	86.41	1.123	0	305	64	80.795	Medium	3203716
AMR_MDS_1279	DAOPZV000000000	89.46	3.763	0	384	94	70.645	Medium	4166553
AMR_MDS_1280	DAOPZU000000000	97.29	2.956	25	225	45	82.51	High	4093682
AMR_MDS_1281	DAOPZT000000000	73.29	3.745	50	321	74	54.565	Medium	3844644
AMR_MDS_1282	DAOPZS000000000	61.44	1.02	0	708	225	56.34	Medium	1969312
AMR_MDS_1283	DAOPZR000000000	80.58	2.247	0	760	197	69.345	Medium	3205366
AMR_MDS_1284	DAOPZQ000000000	84.05	1.136	0	449	113	78.37	Medium	2115094
AMR_MDS_1285	DAOPZP000000000	81.28	0.49	100	392	126	78.83	Medium	2026267
AMR_MDS_1286	DAOPZO000000000	85.86	1.718	25	219	63	77.27	Medium	1949854
AMR_MDS_1287	DAOPZN000000000	67.72	2.364	0	620	183	55.9	Medium	2269702
AMR_MDS_1288	DAOPZM000000000	93.64	0.595	0	45	11	90.665	High	2418674
AMR_MDS_1289	DAOPZL000000000	93.12	1.803	33.33	157	34	84.105	High	3293049
AMR_MDS_1290	DAOPZK000000000	83.26	1.075	0	263	68	77.885	Medium	2163531
AMR_MDS_1291	DAOPZJ000000000	94.18	0.335	0	128	28	92.505	High	2794162
AMR_MDS_1292	DAOPZI000000000	92.74	0.806	0	74	19	88.71	High	1477367
AMR_MDS_1293	DAOPZH000000000	73.76	0.99	0	45	10	68.81	Medium	802926
AMR_MDS_1294	DAOPZG000000000	95.9	1.551	50	269	55	88.145	High	2860915
AMR_MDS_1295	DAOPZF000000000	74.96	4.273	0	683	187	53.595	Medium	4042681
AMR_MDS_1296	DAOPZE000000000	97.8	0.064	100	264	53	97.48	High	2705113
AMR_MDS_1297	DAOPZD000000000	87.27	1.818	0	81	22	78.18	Medium	2111027
AMR_MDS_1298	DAOPZC000000000	90.54	2.732	16.67	156	25	76.88	High	5408500
AMR_MDS_1299	DAOPZB000000000	72.66	3.431	71.43	234	65	55.505	Medium	1730162
AMR_MDS_1300	DAOPZA000000000	78.26	1.075	100	189	50	72.885	Medium	1983894
AMR_MDS_1301	DAOPYZ000000000	94.5	1.198	50	243	49	88.51	High	2174491
AMR_MDS_1302	DAOPYY000000000	90.47	2.197	0	95	22	79.485	High	2343929
AMR_MDS_1303	DAOPYX000000000	87.75	0.525	25	487	132	85.125	Medium	3051837
AMR_MDS_1304	DAOPYW000000000	97.19	1.123	0	34	11	91.575	High	1038372
AMR_MDS_1305	DAOPYV000000000	85.43	2.688	0	142	32	71.99	Medium	2951300
AMR_MDS_1306	DAOPYU000000000	92.79	1.098	100	689	172	87.3	High	4791693
AMR_MDS_1307	DAOPYT000000000	90.9	3.636	25	199	44	72.72	High	2371466
AMR_MDS_1308	DAOPYS000000000	58.34	0.663	33.33	636	223	55.025	Medium	2400123
AMR_MDS_1309	DAOPYR000000000	76.58	0	0	117	33	76.58	Medium	1674146
AMR_MDS_1310	DAOPYQ000000000	93.54	1.075	0	24	5	88.165	High	2281640
AMR_MDS_1311	DAOPYP000000000	82.13	0.671	0	157	33	78.775	Medium	1618538
AMR_MDS_1312	DAOPYO000000000	91.93	2.15	66.67	112	17	81.18	High	2412953
AMR_MDS_1313	DAOPYN000000000	97.73	0.099	100	150	27	97.235	High	4568017
AMR_MDS_1314	DAOPYM000000000	54.16	0	0	589	143	54.16	Medium	3005718
AMR_MDS_1315	DAOPYL000000000	89.75	4.139	30	642	158	69.055	Medium	3820808
AMR_MDS_1316	DAOPYK000000000	90.05	2.688	0	110	29	76.61	High	2612070
AMR_MDS_1317	DAOPYJ000000000	69.33	3.276	20	1123	354	52.95	Medium	2722776
AMR_MDS_1318	DAOPYI000000000	70.53	0	0	83	23	70.53	Medium	620840
AMR_MDS_1319	DAOPYH000000000	89.87	0.476	100	146	25	87.49	Medium	1906582
AMR_MDS_1320	DAOPYG000000000	79.59	0.94	0	7	2	74.89	Medium	667490
AMR_MDS_1321	DAOPYF000000000	93.12	1.398	0	262	58	86.13	High	2866340
AMR_MDS_1322	DAOPYE000000000	90.66	0.877	0	217	43	86.275	High	2846616
AMR_MDS_1323	DAOPYD000000000	89.56	0	0	6	2	89.56	Medium	838004
AMR_MDS_1324	DAOPYC000000000	65.18	1.918	0	783	236	55.59	Medium	4443537
AMR_MDS_1325	DAOPYB000000000	86.55	4.032	8.33	385	83	66.39	Medium	3481008
AMR_MDS_1326	DAOPYA000000000	97.33	1.333	0	291	51	90.665	High	5051675
AMR_MDS_1327	DAOPXZ000000000	73.98	2.777	0	492	158	60.095	Medium	1806024
AMR_MDS_1328	DAOPXY000000000	70.7	0.382	100	443	131	68.79	Medium	1527275
AMR_MDS_1329	DAOPXX000000000	86.49	3.398	20	487	154	69.5	Medium	2462767
AMR_MDS_1330	DAOPXW000000000	92.87	1.067	0	107	31	87.535	High	1896581
AMR_MDS_1331	DAOPXV000000000	86.54	4.242	0	876	232	65.33	Medium	4384844
AMR_MDS_1332	DAOPXU000000000	82.3	2.738	25	227	44	68.61	Medium	2980274
AMR_MDS_1333	DAOPXT000000000	82.21	1.075	0	385	103	76.835	Medium	1771060
AMR_MDS_1334	DAOPXS000000000	72.85	0.978	40	520	148	67.96	Medium	1722414
AMR_MDS_1335	DAOPXR000000000	74.46	0.716	0	288	115	70.88	Medium	2047917
AMR_MDS_1336	DAOPXQ000000000	84.49	3.613	71.43	434	105	66.425	Medium	2660812
AMR_MDS_1337	DAOPXP000000000	50.31	0	0	558	171	50.31	Medium	2024955
AMR_MDS_1338	DAOPXO000000000	94.83	3.894	14.29	90	18	75.36	High	3199769
AMR_MDS_1339	DAOPXN000000000	93.75	0.924	0	289	67	89.13	High	2363086
AMR_MDS_1340	DAOPXM000000000	96.77	5.161	10	78	17	70.965	Medium	3718919
AMR_MDS_1341	DAOPXL000000000	87.02	4.848	25	423	105	62.78	Medium	2236884
AMR_MDS_1342	DAOPXK000000000	96.36	2.727	33.33	194	33	82.725	High	3281142
AMR_MDS_1343	DAOPXJ000000000	72.57	1.818	0	311	91	63.48	Medium	1633019
AMR_MDS_1344	DAOPXI000000000	91.57	2.847	75	586	159	77.335	High	3982666
AMR_MDS_1345	DAOPXH000000000	95.45	2.272	0	163	20	84.09	High	6147520
AMR_MDS_1346	DAOPXG000000000	83.11	0	0	249	76	83.11	Medium	1587812
AMR_MDS_1347	DAOPXF000000000	84.48	0.501	0	477	101	81.975	Medium	2309059
AMR_MDS_1348	DAOPXE000000000	92.85	0	0	25	6	92.85	High	1841510
AMR_MDS_1349	DAOPXD000000000	87.22	1.68	33.33	155	39	78.82	Medium	3013312
AMR_MDS_1350	DAOPXC000000000	89.67	2.58	0	160	39	76.77	Medium	2939973
AMR_MDS_1351	DAOPXB000000000	95.16	0.537	0	65	15	92.475	High	2492070
AMR_MDS_1352	DAOPXA000000000	93.41	0.067	100	149	30	93.075	High	1678899
AMR_MDS_1353	DAOPWZ000000000	92.36	0.537	0	80	11	89.675	High	2220987
AMR_MDS_1354	DAOPWY000000000	90.23	1.904	14.29	102	30	80.71	High	2732087
AMR_MDS_1355	DAOPWX000000000	91.55	2.58	0	291	72	78.65	High	2232487
AMR_MDS_1356	DAOPWW000000000	94.65	1.428	0	131	30	87.51	High	2722891
AMR_MDS_1357	DAOPWV000000000	97.37	1.498	100	193	38	89.88	High	1106306
AMR_MDS_1358	DAOPWU000000000	89.14	2.197	50	555	121	78.155	Medium	3757963
AMR_MDS_1359	DAOPWT000000000	85.2	1.47	50	287	59	77.85	Medium	2217143
AMR_MDS_1360	DAOPWS000000000	88.77	0.476	100	429	133	86.39	Medium	1786914
AMR_MDS_1361	DAOPWR000000000	74.55	2.802	46.15	755	217	60.54	Medium	2337212
AMR_MDS_1362	DAOPWQ000000000	70.6	1.157	50	1432	432	64.815	Medium	3061105
AMR_MDS_1363	DAOPWP000000000	75.57	0.653	0	300	118	72.305	Medium	1172019
AMR_MDS_1364	DAOPWO000000000	95.96	0.268	0	247	67	94.62	High	2701084
AMR_MDS_1365	DAOPWN000000000	93.74	3.44	0	147	31	76.54	High	2475581
AMR_MDS_1366	DAOPWM000000000	62.98	1.724	0	131	34	54.36	Medium	545725
AMR_MDS_1367	DAOPWL000000000	100	2.197	0	167	45	89.015	High	5209662
AMR_MDS_1368	DAOPWK000000000	94.87	1.282	0	28	6	88.46	High	1829761
AMR_MDS_1369	DAOPWJ000000000	90.19	5.451	13.33	88	17	62.935	Medium	6602032
AMR_MDS_1370	DAOPWI000000000	94.5	1.098	0	234	70	89.01	High	2537543
AMR_MDS_1371	DAOPWH000000000	63.21	0.549	0	729	232	60.465	Medium	2373895
AMR_MDS_1372	DAOPWG000000000	67.52	0	0	27	10	67.52	Medium	696635
AMR_MDS_1373	DAOPWF000000000	88.7	2.58	0	125	16	75.8	Medium	2591121
AMR_MDS_1374	DAOPWE000000000	51.72	0	0	61	9	51.72	Medium	1274923
AMR_MDS_1375	DAOPWD000000000	93.22	4.516	0	134	40	70.64	High	2245421
AMR_MDS_1376	DAOPWC000000000	67.58	1.697	33.33	392	121	59.095	Medium	1332158
AMR_MDS_1377	DAOPWB000000000	95.99	2.15	0	270	56	85.24	High	3339694
AMR_MDS_1378	DAOPWA000000000	91.01	1.428	0	45	10	83.87	High	1987225
AMR_MDS_1379	DAOPVZ000000000	72.63	3.057	42.86	258	84	57.345	Medium	1282757
AMR_MDS_1380	DAOPVY000000000	89.85	1.612	0	233	63	81.79	Medium	3209934
AMR_MDS_1381	DAOPVX000000000	67.32	0.11	100	26	5	66.77	Medium	703120
AMR_MDS_1382	DAOPVW000000000	87.53	1.498	100	238	51	80.04	Medium	1381386
AMR_MDS_1383	DAOPVV000000000	88.44	0.666	0	188	34	85.11	Medium	1248579
AMR_MDS_1384	DAOPVU000000000	96.34	1.56	20	391	72	88.54	High	3063433
AMR_MDS_1385	DAOPVT000000000	89.21	2.911	60	494	126	74.655	Medium	1950449
AMR_MDS_1386	DAOPVS000000000	66.96	1.818	50	314	65	57.87	Medium	2496103
AMR_MDS_1387	DAOPVR000000000	86.39	5.514	0	559	149	58.82	High	2659450
AMR_MDS_1388	DAOPVQ000000000	60.2	0	0	129	36	60.2	Medium	1160383
AMR_MDS_1389	DAOPVP000000000	73.11	1.189	0	862	268	67.165	Medium	1768333
AMR_MDS_1390	DAOPVO000000000	83.56	5.693	7.14	68	14	55.095	High	1403244
AMR_MDS_1391	DAOPVN000000000	73.51	0.862	100	61	23	69.2	Medium	655478
AMR_MDS_1392	DAOPVM000000000	67.83	2.84	0	867	281	53.63	Medium	1957126
AMR_MDS_1393	DAOPVL000000000	68.08	0.709	0	479	129	64.535	Medium	1385556
AMR_MDS_1394	DAOPVK000000000	80.14	0	0	86	17	80.14	Medium	628184
AMR_MDS_1395	DAOPVJ000000000	85.16	2.419	60	211	50	73.065	Medium	1609154
AMR_MDS_1396	DAOPVI000000000	77.11	4.562	50	456	135	54.3	Medium	1880409
AMR_MDS_1397	DAOPVH000000000	72.12	2.58	0	138	41	59.22	Medium	2401263
AMR_MDS_1398	DAOPVG000000000	97.31	1.612	33.33	61	13	89.25	High	3538850
AMR_MDS_1399	DAOPVF000000000	84.66	0	0	60	17	84.66	Medium	744884
AMR_MDS_1400	DAOPVE000000000	97.33	1.333	0	32	8	90.665	High	1478172
AMR_MDS_1401	DAOPVD000000000	71.24	2.475	0	73	27	58.865	Medium	1093598
AMR_MDS_1402	DAOPVC000000000	53.87	0.645	0	83	17	50.645	Medium	1677429
AMR_MDS_1403	DAOPVB000000000	92.1	0.958	50	247	60	87.31	High	2135693
AMR_MDS_1404	DAOPVA000000000	89.09	1.328	25	304	73	82.45	Medium	1648418
AMR_MDS_1405	DAOPUZ000000000	62.24	2.298	50	482	147	50.75	Medium	1177920
AMR_MDS_1406	DAOPUY000000000	71.68	0	0	46	11	71.68	Medium	569553
AMR_MDS_1407	DAOPUX000000000	55.31	0	0	57	11	55.31	Medium	438126
AMR_MDS_1408	DAOPUW000000000	59.42	1.612	0	732	221	51.36	Medium	1849887
AMR_MDS_1409	DAOPUV000000000	90.64	2.58	0	107	28	77.74	High	2233687
AMR_MDS_1410	DAOPUU000000000	96.62	2.702	0	176	45	83.11	High	3472163
AMR_MDS_1411	DAOPUT000000000	89.67	0	0	151	49	89.67	Medium	1710080
AMR_MDS_1412	DAOPUS000000000	90.57	0	0	270	84	90.57	High	3790201
AMR_MDS_1413	DAOPUR000000000	65.22	0.537	100	439	139	62.535	Medium	1281365
AMR_MDS_1414	DAOPUQ000000000	81.86	0	0	31	7	81.86	Medium	918888
AMR_MDS_1415	DAOPUP000000000	78.55	2.156	64.29	527	140	67.77	Medium	2837825
AMR_MDS_1416	DAOPUO000000000	68.47	0	0	43	11	68.47	Medium	820952
AMR_MDS_1417	DAOPUN000000000	93.81	1.612	0	103	21	85.75	High	2439110
AMR_MDS_1418	DAOPUM000000000	67.24	0	0	535	155	67.24	Medium	2357120
AMR_MDS_1419	DAOPUL000000000	99.04	2.142	0	209	32	88.33	High	2762271
AMR_MDS_1420	DAOPUK000000000	84.53	0	0	156	26	84.53	Medium	1900973
AMR_MDS_1421	DAOPUJ000000000	85.78	0	0	284	49	85.78	Medium	2037275
AMR_MDS_1422	DAOPUI000000000	82.82	0.967	0	69	16	77.985	Medium	3240991
AMR_MDS_1423	DAOPUH000000000	98.65	0	0	113	23	98.65	High	3086929
AMR_MDS_1424	DAOPUG000000000	87.72	1.123	0	261	68	82.105	Medium	2318902
AMR_MDS_1425	DAOPUF000000000	92.85	1.098	0	85	10	87.36	High	2289961
AMR_MDS_1426	DAOPUE000000000	91.27	0	0	196	53	91.27	High	2085606
AMR_MDS_1427	DAOPUD000000000	78.46	1.123	0	191	52	72.845	Medium	814266
AMR_MDS_1428	DAOPUC000000000	76.63	5	62.5	123	24	51.63	High	1679652
AMR_MDS_1429	DAOPUB000000000	93.58	3.846	25	102	20	74.35	High	1664458
AMR_MDS_1430	DAOPUA000000000	95.16	0	0	81	23	95.16	High	1678693
AMR_MDS_1431	DAOPTZ000000000	70.05	1.123	0	77	16	64.435	Medium	647704
AMR_MDS_1432	DAOPTY000000000	68.8	0	0	37	6	68.8	Medium	555940
AMR_MDS_1433	DAOPTX000000000	94.59	4.729	0	263	53	70.945	High	4770591
AMR_MDS_1434	DAOPTW000000000	94.19	1.29	50	76	16	87.74	High	2697568
AMR_MDS_1435	DAOPTV000000000	74.11	3.296	0	519	135	57.63	Medium	1918304
AMR_MDS_1436	DAOPTU000000000	90.8	2.727	33.33	203	54	77.165	High	3975363
AMR_MDS_1437	DAOPTT000000000	99.83	0.653	0	27	8	96.565	High	3161449
AMR_MDS_1438	DAOPTS000000000	90.26	0.99	0	36	10	85.31	High	1741659
AMR_MDS_1439	DAOPTR000000000	79.34	2.366	33.33	1268	371	67.51	Medium	3718867
AMR_MDS_1440	DAOPTQ000000000	74.94	1.822	37.5	808	212	65.83	Medium	3064198
AMR_MDS_1441	DAOPTP000000000	98.24	0.73	0	99	18	94.59	High	2128140
AMR_MDS_1442	DAOPTO000000000	95.76	1.413	33.33	116	26	88.695	High	2936868
AMR_MDS_1443	DAOPTN000000000	63.68	0	0	64	14	63.68	Medium	543925
AMR_MDS_1444	DAOPTM000000000	94.86	0.54	100	284	60	92.16	High	3603064
AMR_MDS_1445	DAOPTL000000000	91.16	1.677	0	158	37	82.775	High	1817490
AMR_MDS_1446	DAOPTK000000000	97.72	0.635	50	120	23	94.545	High	5793563
AMR_MDS_1447	DAOPTJ000000000	82.66	1.333	0	221	63	75.995	Medium	884965
AMR_MDS_1448	DAOPTI000000000	81.72	1.963	20	366	97	71.905	Medium	2484966
AMR_MDS_1449	DAOPTH000000000	98.6	1.048	0	144	30	93.36	High	2688381
AMR_MDS_1450	DAOPTG000000000	83.2	1.418	100	231	69	76.11	Medium	1581521
AMR_MDS_1451	DAOPTF000000000	85.48	0.699	0	683	165	81.985	Medium	2565920
AMR_MDS_1452	DAOPTE000000000	88.13	1.059	0	162	31	82.835	Medium	2318338
AMR_MDS_1453	DAOPTD000000000	67.58	3.448	0	171	56	50.34	Medium	2148140
AMR_MDS_1454	DAOPTC000000000	72.28	2.013	0	817	251	62.215	Medium	2610936
AMR_MDS_1455	DAOPTB000000000	96.42	0	0	103	10	96.42	High	1165144
AMR_MDS_1456	DAOPTA000000000	93.13	1.014	0	95	22	88.06	High	2172821
AMR_MDS_1457	DAOPSZ000000000	94.23	1.923	0	89	14	84.615	High	2433157
AMR_MDS_1458	DAOPSY000000000	91.49	1.562	66.67	80	15	83.68	High	2211170
AMR_MDS_1459	DAOPSX000000000	100	0	0	118	29	100	High	1764314
AMR_MDS_1460	DAOPSW000000000	72.27	2.572	0	567	180	59.41	Medium	1205352
AMR_MDS_1461	DAOPSV000000000	95.09	1.307	33.33	104	20	88.555	High	2098088
AMR_MDS_1462	DAOPSU000000000	92.35	0	0	76	20	92.35	High	1694404
AMR_MDS_1463	DAOPST000000000	85.68	0.238	0	210	46	84.49	Medium	1846778
AMR_MDS_1464	DAOPSS000000000	98.3	0	0	186	45	98.3	High	1618759
AMR_MDS_1465	DAOPSR000000000	91.76	0	0	309	74	91.76	High	2335394
AMR_MDS_1466	DAOPSQ000000000	92.83	3.168	39.13	327	74	76.99	High	2672246
AMR_MDS_1467	DAOPSP000000000	100	0	0	73	18	100	High	1557665
AMR_MDS_1468	DAOPSO000000000	92.11	0.518	0	151	50	89.52	High	2594375
AMR_MDS_1469	DAOPSN000000000	99.58	0.917	100	140	18	94.995	High	1962952
AMR_MDS_1470	DAOPSM000000000	86.09	5.645	0	508	121	57.865	High	2048403
AMR_MDS_1471	DAOPSL000000000	92.98	1.789	28.57	497	119	84.035	High	2185417
AMR_MDS_1472	DAOPSK000000000	89.21	0	0	24	7	89.21	Medium	1705952
AMR_MDS_1473	DAOPSJ000000000	87.24	1.511	60	302	74	79.685	Medium	2870964
AMR_MDS_1474	DAOPSI000000000	81.09	2.235	40	761	196	69.915	Medium	4139988
AMR_MDS_1475	DAOPSH000000000	79.64	1.44	100	349	94	72.44	Medium	3861892
AMR_MDS_1476	DAOPSG000000000	87.04	0.653	0	135	51	83.775	Medium	1347637
AMR_MDS_1477	DAOPSF000000000	98.66	1.333	0	136	20	91.995	High	1839333
AMR_MDS_1478	DAOPSE000000000	93.1	2.241	40	90	12	81.895	High	1841984
AMR_MDS_1479	DAOPSD000000000	50.68	0	0	63	13	50.68	Medium	1219473
AMR_MDS_1480	DAOPSC000000000	74.58	3.629	14.29	694	203	56.435	Medium	1682528
AMR_MDS_1481	DAOPSB000000000	90.27	2.392	46.67	181	73	78.31	High	2326884
AMR_MDS_1482	DAOPSA000000000	90.53	1.019	44.44	217	58	85.435	High	3626332
AMR_MDS_1483	DAOPRZ000000000	71.24	0	0	192	54	71.24	Medium	915132
AMR_MDS_1484	DAOPRY000000000	88.77	0	0	48	18	88.77	Medium	1820065
AMR_MDS_1485	DAOPRX000000000	70.68	0	0	313	76	70.68	Medium	3340795
AMR_MDS_1486	DAOPRW000000000	96.42	0.671	0	122	26	93.065	High	1735754
AMR_MDS_1487	DAOPRV000000000	99.19	0	0	74	12	99.19	High	1890006
AMR_MDS_1488	DAOPRU000000000	87.41	0	0	89	13	87.41	Medium	1524241
AMR_MDS_1489	DAOPRT000000000	71.55	1.724	100	586	121	62.93	Medium	4826538
AMR_MDS_1490	DAOPRS000000000	75.44	5.033	0	823	240	50.275	High	3015697
AMR_MDS_1491	DAOPRR000000000	93.19	1.977	0	116	24	83.305	High	2234653
AMR_MDS_1492	DAOPRQ000000000	92.83	0.172	100	172	42	91.97	High	2556243
AMR_MDS_1493	DAOPRP000000000	95.09	2.777	0	390	53	81.205	High	3333355
AMR_MDS_1494	DAOPRO000000000	97.05	2.582	0	114	24	84.14	High	3471540
AMR_MDS_1495	DAOPRN000000000	93.31	0.952	0	141	26	88.55	High	2050272
AMR_MDS_1496	DAOPRM000000000	94.29	0.565	100	178	30	91.465	High	3281311
AMR_MDS_1497	DAOPRL000000000	87.2	2.824	20	326	73	73.08	Medium	1909061
AMR_MDS_1498	DAOPRK000000000	95.09	0.49	0	35	10	92.64	High	2425518
AMR_MDS_1499	DAOPRJ000000000	91.47	0.801	0	40	10	87.465	High	1724174
AMR_MDS_1500	DAOPRI000000000	86.97	1.923	100	363	84	77.355	Medium	1651209
AMR_MDS_1501	DAOPRH000000000	96.59	1.136	0	105	26	90.91	High	5313430
AMR_MDS_1502	DAOPRG000000000	87.1	2.419	40	529	139	75.005	Medium	1834362
AMR_MDS_1503	DAOPRF000000000	67.24	1.724	100	74	21	58.62	Medium	1564087
AMR_MDS_1504	DAOPRE000000000	81.15	0.864	66.67	152	54	76.83	Medium	2805469
AMR_MDS_1505	DAOPRD000000000	100	0	0	788	104	100	High	3921148
AMR_MDS_1506	DAOPRC000000000	93.03	1.898	0	104	25	83.54	High	2505404
AMR_MDS_1507	DAOPRB000000000	91.17	0.49	0	89	15	88.72	High	2041591
AMR_MDS_1508	DAOPRA000000000	96.64	0.689	0	74	20	93.195	High	2486006
AMR_MDS_1509	DAOPQZ000000000	76.69	2.478	0	1084	335	64.3	Medium	2422684
AMR_MDS_1510	DAOPQY000000000	90.68	3.378	0	794	216	73.79	High	6132982
AMR_MDS_1511	DAOPQX000000000	72.41	0	0	452	120	72.41	Medium	3622609
AMR_MDS_1512	DAOPQW000000000	73.21	1.428	0	214	36	66.07	Medium	2406612
AMR_MDS_1513	DAOPQV000000000	87.57	0.102	0	359	83	87.06	Medium	1963920
AMR_MDS_1514	DAOPQU000000000	66.99	0	100	74	21	66.99	Medium	643684
AMR_MDS_1515	DAOPQT000000000	56.97	0.99	100	164	45	52.02	Medium	523295
AMR_MDS_1516	DAOPQS000000000	96.93	2.5	18.18	200	66	84.43	High	4096128
AMR_MDS_1517	DAOPQR000000000	89.6	2.58	0	113	29	76.7	Medium	2133291
AMR_MDS_1518	DAOPQQ000000000	94.44	1.709	0	125	21	85.895	High	4571559
AMR_MDS_1519	DAOPQP000000000	90.52	0.653	100	80	11	87.255	High	2044833
AMR_MDS_1520	DAOPQO000000000	95.96	1.612	0	110	19	87.9	High	2535533
AMR_MDS_1521	DAOPQN000000000	99.04	2.142	0	181	31	88.33	High	2822549
AMR_MDS_1522	DAOPQM000000000	60.18	1.098	0	748	204	54.69	Medium	3119856
AMR_MDS_1523	DAOPQL000000000	66.16	0.909	0	225	66	61.615	Medium	1051991
AMR_MDS_1524	DAOPQK000000000	66.52	3.225	20	611	190	50.395	Medium	1849714
AMR_MDS_1525	DAOPQJ000000000	59.98	1.724	0	463	137	51.36	Medium	2291426
AMR_MDS_1526	DAOPQI000000000	89.72	1.072	66.67	285	69	84.36	Medium	2840209
AMR_MDS_1527	DAOPQH000000000	95.45	2.272	0	69	15	84.09	High	5779256
AMR_MDS_1528	DAOPQG000000000	95.27	4.729	9.09	185	48	71.625	High	3496425
AMR_MDS_1529	DAOPQF000000000	93.56	0.335	0	667	167	91.885	High	3057330
AMR_MDS_1530	DAOPQE000000000	88.06	6.397	8.33	194	43	56.075	High	3660470
AMR_MDS_1531	DAOPQD000000000	87.87	0.909	0	166	35	83.325	Medium	3520073
AMR_MDS_1532	DAOPQC000000000	97.86	3.418	0	24	7	80.77	High	4583060
AMR_MDS_1533	DAOPQB000000000	79.17	3.73	41.67	236	49	60.52	Medium	2775715
AMR_MDS_1534	DAOPQA000000000	93.17	0.158	0	499	137	92.38	High	1909060
AMR_MDS_1535	DAOPPZ000000000	77.87	0	0	29	8	77.87	Medium	558314
AMR_MDS_1536	DAOPPY000000000	55.19	0.168	0	599	199	54.35	Medium	1743794
AMR_MDS_1537	DAOPPX000000000	95.24	4.054	0	220	44	74.97	High	5632934
AMR_MDS_1538	DAOPPW000000000	94.3	2.197	50	483	93	83.315	High	5425181
AMR_MDS_1539	DAOPPV000000000	91.88	1.671	83.33	110	20	83.525	High	1822137
AMR_MDS_1540	DAOPPU000000000	94.64	1.785	100	53	12	85.715	High	1328967
AMR_MDS_1541	DAOPPT000000000	97.68	2.777	0	120	23	83.795	High	4633349
AMR_MDS_1542	DAOPPS000000000	95.24	0.653	0	195	56	91.975	High	2207127
AMR_MDS_1543	DAOPPR000000000	97.31	1.612	0	53	14	89.25	High	3594583
AMR_MDS_1544	DAOPPQ000000000	97.74	0.645	0	75	12	94.515	High	2838502
AMR_MDS_1545	DAOPPP000000000	64.49	0	0	22	13	64.49	Medium	546597
AMR_MDS_1546	DAOPPO000000000	87.36	0.649	100	794	227	84.115	Medium	3693620
AMR_MDS_1547	DAOPPN000000000	75	0	0	377	88	75	Medium	3459757
AMR_MDS_1548	DAOPPM000000000	94.64	1.785	100	65	9	85.715	High	1875614
AMR_MDS_1549	DAOPPL000000000	87.19	3.483	80	364	95	69.775	Medium	977608
AMR_MDS_1550	DAOPPK000000000	53.34	0.653	0	412	142	50.075	Medium	1211193
AMR_MDS_1551	DAOPPJ000000000	91	1.68	28.57	300	49	82.6	High	3305235
AMR_MDS_1552	DAOPPI000000000	86.09	2.475	0	59	11	73.715	Medium	1499540
AMR_MDS_1553	DAOPPH000000000	69.25	1.109	20	673	221	63.705	Medium	1421453
AMR_MDS_1554	DAOPPG000000000	84.06	0	0	103	19	84.06	Medium	919938
AMR_MDS_1555	DAOPPF000000000	79.85	0.154	0	368	109	79.08	Medium	1439967
AMR_MDS_1556	DAOPPE000000000	87.21	1.075	0	25	4	81.835	Medium	1778107
AMR_MDS_1557	DAOPPD000000000	61.84	1.401	0	100	23	54.835	Medium	645127
AMR_MDS_1558	DAOPPC000000000	97.8	0	0	75	11	97.8	High	2310949
AMR_MDS_1559	DAOPPB000000000	73.98	0	0	29	7	73.98	Medium	656061
AMR_MDS_1560	DAOPPA000000000	78.62	1.326	0	679	173	71.99	Medium	3174723
AMR_MDS_1561	DAOPOZ000000000	86.41	3.396	25	803	225	69.43	Medium	3067219
AMR_MDS_1562	DAOPOY000000000	88.43	3.636	25	600	115	70.25	Medium	3139993
AMR_MDS_1563	DAOPOX000000000	95.97	0	0	54	18	95.97	High	2422198
AMR_MDS_1564	DAOPOW000000000	81.85	1.454	0	1379	366	74.58	Medium	4578826
AMR_MDS_1565	DAOPOV000000000	96	0.727	0	271	32	92.365	High	2302859
AMR_MDS_1566	DAOPOU000000000	87.64	2.054	0	220	70	77.37	Medium	3020354
AMR_MDS_1567	DAOPOT000000000	96.12	4.193	0	36	8	75.155	High	3035993
AMR_MDS_1568	DAOPOS000000000	94.19	2.15	25	51	10	83.44	High	2800884
AMR_MDS_1569	DAOPOR000000000	76.31	3.834	37.5	824	242	57.14	Medium	2059534
AMR_MDS_1570	DAOPOQ000000000	73.85	0	0	964	311	73.85	Medium	1995340
AMR_MDS_1571	DAOPOP000000000	93.95	1.098	0	133	47	88.46	High	2115440
AMR_MDS_1572	DAOPOO000000000	90.19	5.129	16.67	194	43	64.545	Medium	6490765
AMR_MDS_1573	DAOPON000000000	91.49	1.428	0	94	12	84.35	High	2143113
AMR_MDS_1574	DAOPOM000000000	92.85	2.197	50	32	4	81.865	High	2357964
AMR_MDS_1575	DAOPOL000000000	97.8	1.098	0	205	64	92.31	High	6179516
AMR_MDS_1576	DAOPOK000000000	83.4	5.594	71.43	257	51	55.43	High	1521275
AMR_MDS_1577	DAOPOJ000000000	94.19	3.548	16.67	349	55	76.45	High	2547416
AMR_MDS_1578	DAOPOI000000000	83.52	2.298	50	180	35	72.03	Medium	1847480
AMR_MDS_1579	DAOPOH000000000	98.9	0	0	21	7	98.9	High	2035545
AMR_MDS_1580	DAOPOG000000000	89.82	4.494	0	181	37	67.35	Medium	4427482
AMR_MDS_1581	DAOPOF000000000	89.27	2.929	0	401	100	74.625	Medium	2541336
AMR_MDS_1582	DAOPOE000000000	95.3	3.296	33.33	188	39	78.82	High	3288455
AMR_MDS_1583	DAOPOD000000000	96.59	2.272	0	306	63	85.23	High	7108715
AMR_MDS_1584	DAOPOC000000000	79.67	2.58	25	106	31	66.77	Medium	1937795
AMR_MDS_1585	DAOPOB000000000	83.71	1.357	33.33	286	101	76.925	Medium	1536663
AMR_MDS_1586	DAOPOA000000000	55.89	0.161	100	650	205	55.085	Medium	2016745
AMR_MDS_1587	DAOPNZ000000000	89.67	2.58	0	143	30	76.77	Medium	3409846
AMR_MDS_1588	DAOPNY000000000	95.48	1.971	25	160	35	85.625	High	3931232
AMR_MDS_1589	DAOPNX000000000	97.31	0	0	148	36	97.31	High	2521112
AMR_MDS_1590	DAOPNW000000000	70.79	0.99	0	35	10	65.84	Medium	802748
AMR_MDS_1591	DAOPNV000000000	86.13	1.848	50	422	101	76.89	Medium	1269849
AMR_MDS_1592	DAOPNU000000000	84.1	3.37	50	486	139	67.25	Medium	2381464
AMR_MDS_1593	DAOPNT000000000	97.75	0	0	184	46	97.75	High	4401818
AMR_MDS_1594	DAOPNS000000000	88.46	1.486	0	56	14	81.03	Medium	1991859
AMR_MDS_1595	DAOPNR000000000	97.58	0.403	0	118	23	95.565	High	1450603
AMR_MDS_1596	DAOPNQ000000000	98.3	1.386	18.18	111	19	91.37	High	2858877
AMR_MDS_1597	DAOPNP000000000	90.47	2.394	0	187	49	78.5	High	2438131
AMR_MDS_1598	DAOPNO000000000	93.01	3.763	0	76	10	74.195	High	4646175
AMR_MDS_1599	DAOPNN000000000	85.37	5.939	12.5	180	45	55.675	High	2176983
AMR_MDS_1600	DAOPNM000000000	74.45	0	0	52	10	74.45	Medium	543446
AMR_MDS_1601	DAOSMI000000000	94.28	2.619	37.5	207	45	81.185	High	3107979
AMR_MDS_1602	DAOSMH000000000	84.44	4.32	16.67	68	7	62.84	Medium	2185566
AMR_MDS_1603	DAOSMG000000000	90.32	0.743	33.33	348	76	86.605	High	2711007
AMR_MDS_1604	DAOSMF000000000	85.59	1.29	100	247	44	79.14	Medium	2420411
AMR_MDS_1605	DAOSME000000000	89.35	2.603	0	210	34	76.335	Medium	2657737
AMR_MDS_1606	DAOSMD000000000	90.87	3.069	16.67	219	46	75.525	High	2507336
AMR_MDS_1607	DAOSMC000000000	77.87	1.724	0	42	7	69.25	Medium	514339
AMR_MDS_1608	DAOSMB000000000	89.09	0	0	57	12	89.09	Medium	1999954
AMR_MDS_1609	DAOSMA000000000	94.19	3.87	0	148	24	74.84	High	3740033
AMR_MDS_1610	DAOSLZ000000000	89.63	3.636	0	65	13	71.45	Medium	2045793
AMR_MDS_1611	DAOSLY000000000	90.95	1.428	0	165	43	83.81	High	2708041
AMR_MDS_1612	DAOSLX000000000	90.19	4.483	9.09	195	40	67.775	High	6451274
AMR_MDS_1613	DAOSLW000000000	97.84	2.15	0	115	26	87.09	High	3444336
AMR_MDS_1614	DAOSLV000000000	89.94	1.075	0	168	43	84.565	Medium	2492346
AMR_MDS_1615	DAOSLU000000000	93.33	0	0	54	17	93.33	High	1342114
AMR_MDS_1616	DAOSLT000000000	93.47	3.44	16.67	209	46	76.27	High	2394205
AMR_MDS_1617	DAOSLS000000000	98.06	1.935	25	108	22	88.385	High	3511490
AMR_MDS_1618	DAOSLR000000000	95.43	1.612	0	111	25	87.37	High	2441225
AMR_MDS_1619	DAOSLQ000000000	67.18	0	0	112	34	67.18	Medium	656598
AMR_MDS_1620	DAOSLP000000000	89.42	0	0	69	15	89.42	Medium	1024424
AMR_MDS_1621	DAOSLO000000000	99.34	1.307	0	90	18	92.805	High	2832829
AMR_MDS_1622	DAOSLN000000000	85.64	2.056	0	124	32	75.36	Medium	2424221
AMR_MDS_1623	DAOSLM000000000	85.26	0.879	0	521	143	80.865	Medium	2102829
AMR_MDS_1624	DAOSLL000000000	81.96	3.75	29.41	733	208	63.21	Medium	4365112
AMR_MDS_1625	DAOSLK000000000	95.6	1.098	0	108	32	90.11	High	1892393
AMR_MDS_1626	DAOSLJ000000000	97.8	0	0	285	60	97.8	High	3820472
AMR_MDS_1627	DAOSLI000000000	96.55	1.149	100	150	30	90.805	High	2040724
AMR_MDS_1628	DAOSLH000000000	98.81	4.596	0	63	12	75.83	High	3531406
AMR_MDS_1629	DAOSLG000000000	83.63	2	33.33	63	16	73.63	Medium	2114522
AMR_MDS_1630	DAOSLF000000000	93.18	0	0	29	7	93.18	High	1679081
AMR_MDS_1631	DAOSLE000000000	83.13	2.815	18.18	263	56	69.055	Medium	2894908
AMR_MDS_1632	DAOSLD000000000	91.5	0	0	315	53	91.5	High	2227983
AMR_MDS_1633	DAOSLC000000000	87.63	2.688	0	33	9	74.19	Medium	4383476
AMR_MDS_1634	DAOSLB000000000	83.89	0.099	0	603	164	83.395	Medium	1873693
AMR_MDS_1635	DAOSLA000000000	89.11	0	0	145	26	89.11	Medium	1880521
AMR_MDS_1636	DAOSKZ000000000	93.22	1.694	100	442	118	84.75	High	1559047
AMR_MDS_1637	DAOSKY000000000	96.77	1.935	0	94	21	87.095	High	2770986
AMR_MDS_1638	DAOSKX000000000	82.02	1.282	0	448	102	75.61	Medium	3904466
AMR_MDS_1639	DAOSKW000000000	89.56	1.98	0	20	5	79.66	Medium	1485998
AMR_MDS_1640	DAOSKV000000000	91.66	0.634	0	535	136	88.49	High	2281602
AMR_MDS_1641	DAOSKU000000000	96.8	1.3	0	201	44	90.3	High	3005378
AMR_MDS_1642	DAOSKT000000000	78.31	1.29	0	133	34	71.86	Medium	2965398
AMR_MDS_1643	DAOSKS000000000	87.76	3.225	0	181	38	71.635	Medium	2461701
AMR_MDS_1644	DAOSKR000000000	96.48	0	0	103	19	96.48	High	1949727
AMR_MDS_1645	DAOSKQ000000000	63	0.495	100	42	12	60.525	Medium	613097
AMR_MDS_1646	DAOSKP000000000	93.22	0	0	156	27	93.22	High	1643391
AMR_MDS_1647	DAOSKO000000000	61.32	1.666	0	523	173	52.99	Medium	1045018
AMR_MDS_1648	DAOSKN000000000	68.92	0	0	36	10	68.92	Medium	757959
AMR_MDS_1649	DAOSKM000000000	92.23	1.712	0	119	37	83.67	High	3298631
AMR_MDS_1650	DAOSKL000000000	64.71	0	0	60	16	64.71	Medium	665691
AMR_MDS_1651	DAOSKK000000000	71.86	1.818	0	209	70	62.77	Medium	1232044
AMR_MDS_1652	DAOSKJ000000000	64.23	2.84	0	625	199	50.03	Medium	2317266
AMR_MDS_1653	DAOSKI000000000	94.38	1.123	0	96	21	88.765	High	2861552
AMR_MDS_1654	DAOSKH000000000	93.4	5.271	5.26	92	6	67.045	Medium	3382270
AMR_MDS_1655	DAOSKG000000000	63.9	0.99	100	14	4	58.95	Medium	544923
AMR_MDS_1656	DAOSKF000000000	94.59	4.054	0	166	33	74.32	High	4771295
AMR_MDS_1657	DAOSKE000000000	92.85	2.521	0	124	25	80.245	High	2412636
AMR_MDS_1658	DAOSKD000000000	65.19	1.621	0	525	159	57.085	Medium	2125209
AMR_MDS_1659	DAOSKC000000000	84	3.454	0	55	11	66.73	Medium	843699
AMR_MDS_1660	DAOSKB000000000	94.75	1.092	75	136	43	89.29	High	1764142
AMR_MDS_1661	DAOSKA000000000	98.3	1.386	27.27	96	14	91.37	High	2894332
AMR_MDS_1662	DAOSJZ000000000	82.54	4.063	0	657	194	62.225	Medium	2990590
AMR_MDS_1663	DAOSJY000000000	58.62	0.99	0	120	28	53.67	Medium	715297
AMR_MDS_1664	DAOSJX000000000	97.31	0.537	0	41	9	94.625	High	3431724
AMR_MDS_1665	DAOSJW000000000	93.77	0.72	50	210	65	90.17	High	3536227
AMR_MDS_1666	DAOSJV000000000	95.2	1.398	50	102	11	88.21	High	2173042
AMR_MDS_1667	DAOSJU000000000	65.04	0.909	0	366	105	60.495	Medium	1463682
AMR_MDS_1668	DAOSJT000000000	82.07	1.787	66.67	854	243	73.135	Medium	2359848
AMR_MDS_1669	DAOSJS000000000	91.72	1.327	0	620	137	85.085	High	4494210
AMR_MDS_1670	DAOSJR000000000	75.43	4.143	57.14	633	170	54.715	Medium	2980026
AMR_MDS_1671	DAOSJQ000000000	79.73	0.268	0	436	125	78.39	Medium	1515283
AMR_MDS_1672	DAOSJP000000000	95.5	1.123	0	72	20	89.885	High	1059322
AMR_MDS_1673	DAOSJO000000000	75.99	0	0	37	13	75.99	Medium	497759
AMR_MDS_1674	DAOSJN000000000	61.53	0	0	21	3	61.53	Medium	1280499
AMR_MDS_1675	DAOSJM000000000	63.72	1.9	40	436	124	54.22	Medium	2236178
AMR_MDS_1676	DAOSJL000000000	97.84	0.537	0	84	16	95.155	High	2460168
AMR_MDS_1677	DAOSJK000000000	92.85	1.098	0	25	4	87.36	High	2352176
AMR_MDS_1678	DAOSJJ000000000	93.33	1.428	0	64	13	86.19	High	3048501
AMR_MDS_1679	DAOSJI000000000	91.76	0	0	26	6	91.76	High	907199
AMR_MDS_1680	DAOSJH000000000	75.23	1.491	0	1095	325	67.775	Medium	3930395
AMR_MDS_1681	DAOSJG000000000	96.37	2.249	42.86	180	38	85.125	High	3104246
AMR_MDS_1682	DAOSJF000000000	97.41	2.58	0	39	6	84.51	High	2246201
AMR_MDS_1683	DAOSJE000000000	93.91	4.054	0	102	24	73.64	High	3585672
AMR_MDS_1684	DAOSJD000000000	95.43	0.537	0	69	15	92.745	High	2630174
AMR_MDS_1685	DAOSJC000000000	68.76	1.344	100	176	67	62.04	Medium	1645510
AMR_MDS_1686	DAOSJB000000000	82.08	1.709	0	93	13	73.535	Medium	2486133
AMR_MDS_1687	DAOSJA000000000	70.04	2.037	66.67	68	11	59.855	Medium	563713
AMR_MDS_1688	DAOSIZ000000000	84.1	0.671	100	451	130	80.745	Medium	1797677
AMR_MDS_1689	DAOSIY000000000	98.55	0.699	100	134	32	95.055	High	2566614
AMR_MDS_1690	DAOSIX000000000	67.32	0.11	0	22	5	66.77	Medium	702347
AMR_MDS_1691	DAOSIW000000000	79.25	3.567	42.86	574	178	61.415	Medium	1319360
AMR_MDS_1692	DAOSIV000000000	90.16	2.58	0	128	18	77.26	High	2644543
AMR_MDS_1693	DAOSIU000000000	92.55	1.428	0	66	12	85.41	High	2144704
AMR_MDS_1694	DAOSIT000000000	55.73	0.985	25	614	220	50.805	Medium	2194764
AMR_MDS_1695	DAOSIS000000000	97.09	5.376	0	77	13	70.21	Medium	3561414
AMR_MDS_1696	DAOSIR000000000	92.23	4.838	0	172	39	68.04	High	2657315
AMR_MDS_1697	DAOSIQ000000000	91.61	3.225	0	123	20	75.485	High	2686649
AMR_MDS_1698	DAOSIP000000000	91.52	0	0	156	34	91.52	High	1422341
AMR_MDS_1699	DAOSIO000000000	87.88	1.075	100	266	67	82.505	Medium	1620586
AMR_MDS_1700	DAOSIN000000000	76.48	0.672	0	479	130	73.12	Medium	2379915
AMR_MDS_1701	DAOSIM000000000	77.17	3.924	33.33	369	93	57.55	Medium	2184066
AMR_MDS_1702	DAOSIL000000000	79.18	4.872	12.5	889	245	54.82	Medium	4282314
AMR_MDS_1703	DAOSIK000000000	85.64	0.586	50	162	37	82.71	Medium	2363640
AMR_MDS_1704	DAOSIJ000000000	92.58	1.428	0	102	18	85.44	High	1824964
AMR_MDS_1705	DAOSII000000000	93.69	1.333	0	285	62	87.025	High	2205925
AMR_MDS_1706	DAOSIH000000000	91.81	2.727	0	124	26	78.175	High	2447786
AMR_MDS_1707	DAOSIG000000000	72.47	3.801	33.33	1339	392	53.465	Medium	3758024
AMR_MDS_1708	DAOSIF000000000	69.26	2.564	0	656	166	56.44	Medium	3110840
AMR_MDS_1709	DAOSIE000000000	80.67	1.693	37.5	378	91	72.205	Medium	1528156
AMR_MDS_1710	DAOSID000000000	62.94	0	0	133	27	62.94	Medium	835052
AMR_MDS_1711	DAOSIC000000000	96.15	1.098	0	116	22	90.66	High	1913977
AMR_MDS_1712	DAOSIB000000000	97.84	0.806	0	153	37	93.81	High	2127629
AMR_MDS_1713	DAOSIA000000000	75.82	2.197	0	38	8	64.835	Medium	1632305
AMR_MDS_1714	DAOSHZ000000000	96.77	0	0	47	12	96.77	High	1833551
AMR_MDS_1715	DAOSHY000000000	90.9	2	0	33	7	80.9	High	2165961
AMR_MDS_1716	DAOSHX000000000	90.63	1.428	0	42	10	83.49	High	1986473
AMR_MDS_1717	DAOSHW000000000	87.78	5.042	11.11	299	71	62.57	High	2805691
AMR_MDS_1718	DAOSHV000000000	52.6	0	0	87	21	52.6	Medium	515336
AMR_MDS_1719	DAOSHU000000000	80.14	4.545	20	619	158	57.415	Medium	2221718
AMR_MDS_1720	DAOSHT000000000	94.64	0	0	24	6	94.64	High	1861327
AMR_MDS_1721	DAOSHS000000000	81.86	0	0	36	8	81.86	Medium	1001663
AMR_MDS_1722	DAOSHR000000000	93.1	3.793	25	356	78	74.135	High	2250989
AMR_MDS_1723	DAOSHQ000000000	91.54	2.58	0	104	27	78.64	High	2240845
AMR_MDS_1724	DAOSHP000000000	83.44	0.174	0	171	44	82.57	Medium	1898062
AMR_MDS_1725	DAOSHO000000000	91.64	1.075	0	115	26	86.265	High	2745010
AMR_MDS_1726	DAOSHN000000000	81.76	1.282	0	322	89	75.35	Medium	1459709
AMR_MDS_1727	DAOSHM000000000	98.57	2.142	0	168	29	87.86	High	2741453
AMR_MDS_1728	DAOSHL000000000	94.19	3.248	0	114	24	77.95	High	3388884
AMR_MDS_1729	DAOSHK000000000	80.85	5.909	57.14	469	93	51.305	High	2689788
AMR_MDS_1730	DAOSHJ000000000	68.1	1.724	0	173	43	59.48	Medium	2558057
AMR_MDS_1731	DAOSHI000000000	91.75	1.098	0	31	8	86.26	High	2174823
AMR_MDS_1732	DAOSHH000000000	94.62	0.645	0	76	15	91.395	High	2707857
AMR_MDS_1733	DAOSHG000000000	95.43	0.537	0	66	16	92.745	High	2498111
AMR_MDS_1734	DAOSHF000000000	93.24	4.729	0	199	44	69.595	High	4476429
AMR_MDS_1735	DAOSHE000000000	56.88	0.102	0	492	134	56.37	Medium	2002694
AMR_MDS_1736	DAOSHD000000000	96.08	1.098	50	421	102	90.59	High	2157262
AMR_MDS_1737	DAOSHC000000000	97.31	1.075	0	59	13	91.935	High	3553726
AMR_MDS_1738	DAOSHB000000000	63.89	1.621	11.11	1824	540	55.785	Medium	4219494
AMR_MDS_1739	DAOSHA000000000	67.44	2.491	0	660	202	54.985	Medium	1707148
AMR_MDS_1740	DAOSGZ000000000	67.33	0.862	100	148	25	63.02	Medium	1639552
AMR_MDS_1741	DAOSGY000000000	73.18	2.001	16.67	89	27	63.175	Medium	1099123
AMR_MDS_1742	DAOSGX000000000	73.95	3.082	40	699	194	58.54	Medium	2642665
AMR_MDS_1743	DAOSGW000000000	92.24	1.263	0	551	110	85.925	High	4189871
AMR_MDS_1744	DAOSGV000000000	91.3	0	0	126	26	91.3	High	1547269
AMR_MDS_1745	DAOSGU000000000	60.06	1.098	0	488	159	54.57	Medium	1572332
AMR_MDS_1746	DAOSGT000000000	71.52	0	0	52	13	71.52	Medium	526659
AMR_MDS_1747	DAOSGS000000000	68.42	0.242	0	131	34	67.21	Medium	872103
AMR_MDS_1748	DAOSGR000000000	95.45	2.727	0	205	30	81.815	High	3336229
AMR_MDS_1749	DAOSGQ000000000	96.15	2.564	50	31	6	83.33	High	1837753
AMR_MDS_1750	DAOSGP000000000	73.52	0	0	318	125	73.52	Medium	1323810
AMR_MDS_1751	DAOSGO000000000	100	2.197	0	170	40	89.015	High	5188986
AMR_MDS_1752	DAOSGN000000000	69.72	1.333	0	426	131	63.055	Medium	896094
AMR_MDS_1753	DAOSGM000000000	95.83	0.77	50	349	80	91.98	High	2624796
AMR_MDS_1754	DAOSGL000000000	83.06	3.62	60	413	107	64.96	Medium	2186054
AMR_MDS_1755	DAOSGK000000000	92.3	0	0	171	32	92.3	High	1959264
AMR_MDS_1756	DAOSGJ000000000	92.09	1.075	33.33	91	14	86.715	High	2207071
AMR_MDS_1757	DAOSGI000000000	63.47	0	0	23	8	63.47	Medium	605136
AMR_MDS_1758	DAOSGH000000000	89.03	2.58	0	150	39	76.13	Medium	2914545
AMR_MDS_1759	DAOSGG000000000	90.19	5.797	16.67	95	19	61.205	Medium	6654856
AMR_MDS_1760	DAOSGF000000000	74.71	1.098	0	685	208	69.22	Medium	2519432
AMR_MDS_1761	DAOSGE000000000	88.6	1.428	0	95	31	81.46	Medium	2743467
AMR_MDS_1762	DAOSGD000000000	86.23	3.225	20	129	17	70.105	Medium	2499888
AMR_MDS_1763	DAOSGC000000000	97.97	4.054	0	188	43	77.7	High	3723475
AMR_MDS_1764	DAOSGB000000000	84.35	2.247	50	299	83	73.115	Medium	2573513
AMR_MDS_1765	DAOSGA000000000	81.31	0	0	67	17	81.31	Medium	1700283
AMR_MDS_1766	DAOSFZ000000000	89.48	1.881	50	261	56	80.075	Medium	1894985
AMR_MDS_1767	DAOSFY000000000	69.8	0	0	44	14	69.8	Medium	858820
AMR_MDS_1768	DAOSFX000000000	90.35	2.807	66.67	338	70	76.315	High	1924731
AMR_MDS_1769	DAOSFW000000000	88.81	1.935	0	271	55	79.135	Medium	2335636
AMR_MDS_1770	DAOSFV000000000	93.95	1.098	100	660	166	88.46	High	4188918
AMR_MDS_1771	DAOSFU000000000	92.25	2.795	0	157	33	78.275	High	2457932
AMR_MDS_1772	DAOSFT000000000	97.72	3.409	0	79	19	80.675	High	6024745
AMR_MDS_1773	DAOSFS000000000	72.41	0	0	340	85	72.41	Medium	1751719
AMR_MDS_1774	DAOSFR000000000	83.47	0.967	0	80	20	78.635	Medium	3338433
AMR_MDS_1775	DAOSFQ000000000	98.66	0	0	42	6	98.66	High	1754983
AMR_MDS_1776	DAOSFP000000000	74.54	1.254	0	475	126	68.27	Medium	2228884
AMR_MDS_1777	DAOSFO000000000	96.06	3.37	100	234	49	79.21	High	1073200
AMR_MDS_1778	DAOSFN000000000	91.9	0.193	33.33	226	69	90.935	High	2467753
AMR_MDS_1779	DAOSFM000000000	81.91	2.747	66.67	286	63	68.175	Medium	1554915
AMR_MDS_1780	DAOSFL000000000	80.06	0.98	66.67	231	54	75.16	Medium	1670614
AMR_MDS_1781	DAOSFK000000000	88.6	0.048	0	351	84	88.36	Medium	1638784
AMR_MDS_1782	DAOSFJ000000000	66.66	2.329	0	485	151	55.015	Medium	1363552
AMR_MDS_1783	DAOSFI000000000	87.93	1.098	100	221	52	82.44	Medium	1336778
AMR_MDS_1784	DAOSFH000000000	97.41	6.129	0	88	16	66.765	Medium	3753016
AMR_MDS_1785	DAOSFG000000000	94.35	1.075	0	106	21	88.975	High	2432536
AMR_MDS_1786	DAOSFF000000000	83.48	0	0	173	47	83.48	Medium	1667203
AMR_MDS_1787	DAOSFE000000000	65.12	0	0	18	5	65.12	Medium	676228
AMR_MDS_1788	DAOSFD000000000	61.09	1.216	20	744	255	55.01	Medium	2047607
AMR_MDS_1789	DAOSFC000000000	70.45	2.727	33.33	296	90	56.815	Medium	1265916
AMR_MDS_1790	DAOSFB000000000	97.31	1.677	33.33	289	67	88.925	High	3016030
AMR_MDS_1791	DAOSFA000000000	90.3	0.158	0	392	123	89.51	High	1858691
AMR_MDS_1792	DAOSEZ000000000	57.47	0.806	0	294	104	53.44	Medium	1261553
AMR_MDS_1793	DAOSEY000000000	91.66	4.876	30	751	135	67.28	High	3474483
AMR_MDS_1794	DAOSEX000000000	68.51	1.669	0	351	95	60.165	Medium	862015
AMR_MDS_1795	DAOSEW000000000	69.85	1.123	100	97	28	64.235	Medium	613512
AMR_MDS_1796	DAOSEV000000000	67.62	1.111	0	262	74	62.065	Medium	1116237
AMR_MDS_1797	DAOSEU000000000	97.84	0.537	0	328	76	95.155	High	2981198
AMR_MDS_1798	DAOSET000000000	96.49	3.267	20	154	24	80.155	High	2643531
AMR_MDS_1799	DAOSES000000000	96.42	0	0	65	11	96.42	High	2214584
AMR_MDS_1800	DAOSER000000000	75.68	3.267	60	300	65	59.345	Medium	2386176
AMR_MDS_1801	DAOSEQ000000000	99.34	0	0	23	6	99.34	High	2590611
AMR_MDS_1802	DAOSEP000000000	75.9	2.974	42.86	695	193	61.03	Medium	2485726
AMR_MDS_1803	DAOSEO000000000	71.21	1.702	0	1479	464	62.7	Medium	3266420
AMR_MDS_1804	DAOSEN000000000	98.9	0	0	39	7	98.9	High	2976285
AMR_MDS_1805	DAOSEM000000000	97.41	1.935	0	18	3	87.735	High	4056493
AMR_MDS_1806	DAOSEL000000000	95.33	1.612	0	112	37	87.27	High	2790454
AMR_MDS_1807	DAOSEK000000000	82.71	0.934	0	38	8	78.04	Medium	1322843
AMR_MDS_1808	DAOSEJ000000000	87.84	3.225	12.5	601	167	71.715	Medium	3574660
AMR_MDS_1809	DAOSEI000000000	96.73	0	0	155	42	96.73	High	2330058
AMR_MDS_1810	DAOSEH000000000	80.53	0.47	0	173	29	78.18	Medium	2626591
AMR_MDS_1811	DAOSEG000000000	94.4	1.642	88.89	85	11	86.19	High	2150161
AMR_MDS_1812	DAOSEF000000000	82.83	1.239	0	741	212	76.635	Medium	3932443
AMR_MDS_1813	DAOSEE000000000	83.53	1.307	33.33	205	55	76.995	Medium	2164595
AMR_MDS_1814	DAOSED000000000	80.57	1.6	0	741	186	72.57	Medium	2510105
AMR_MDS_1815	DAOSEC000000000	98.66	0	0	44	11	98.66	High	1739298
AMR_MDS_1816	DAOSEB000000000	77.89	0.313	50	202	30	76.325	Medium	2309972
AMR_MDS_1817	DAOSEA000000000	85.85	2.877	16.67	688	190	71.465	Medium	2974478
AMR_MDS_1818	DAOSDZ000000000	81.28	4.569	22.22	952	256	58.435	Medium	3046497
AMR_MDS_1819	DAOSDY000000000	98.88	1.675	0	10	2	90.505	High	3566331
AMR_MDS_1820	DAOSDX000000000	63.13	1.306	20	819	261	56.6	Medium	2474419
AMR_MDS_1821	DAOSDW000000000	96.55	0	0	40	10	96.55	High	2653580
AMR_MDS_1822	DAOSDV000000000	67.71	0.047	0	720	246	67.475	Medium	2018932
AMR_MDS_1823	DAOSDU000000000	93.45	3.239	11.11	35	6	77.255	High	1827015
AMR_MDS_1824	DAOSDT000000000	97.33	0.444	0	74	11	95.11	High	1908899
AMR_MDS_1825	DAOSDS000000000	83.53	5.101	0	191	36	58.025	High	2421337
AMR_MDS_1826	DAOSDR000000000	88.78	4.599	27.27	509	142	65.785	Medium	2935195
AMR_MDS_1827	DAOSDQ000000000	99.15	0	0	18	7	99.15	High	1977106
AMR_MDS_1828	DAOSDP000000000	99.83	3.064	0	82	13	84.51	High	4798721
AMR_MDS_1829	DAOSDO000000000	98.78	0	0	32	4	98.78	High	2333090
AMR_MDS_1830	DAOSDN000000000	100	1.694	0	52	7	91.53	High	2167953
AMR_MDS_1831	DAOSDM000000000	77.87	0	0	29	4	77.87	Medium	707392
AMR_MDS_1832	DAOSDL000000000	96.17	3.825	0	89	20	77.045	High	4768827
AMR_MDS_1833	DAOSDK000000000	60.17	1.17	0	694	235	54.32	Medium	1281942
AMR_MDS_1834	DAOSDJ000000000	97.33	2.787	33.33	204	35	83.395	High	5135198
AMR_MDS_1835	DAOSDI000000000	64.32	1.98	0	83	11	54.42	Medium	1106520
AMR_MDS_1836	DAOSDH000000000	96.9	0.396	0	72	17	94.92	High	2403277
AMR_MDS_1837	DAOSDG000000000	91.43	2.15	16.67	325	77	80.68	High	3182635
AMR_MDS_1838	DAOSDF000000000	97.76	0	0	54	5	97.76	High	3757185
AMR_MDS_1839	DAOSDE000000000	96.08	0	0	59	15	96.08	High	3691437
AMR_MDS_1840	DAOSDD000000000	95.57	7.575	3.57	433	96	57.695	Medium	4647127
AMR_MDS_1841	DAOSDC000000000	98.31	1.123	0	34	7	92.695	High	1409771
AMR_MDS_1842	DAOSDB000000000	95.43	2.247	0	163	48	84.195	High	3188510
AMR_MDS_1843	DAOSDA000000000	60.21	0	0	369	119	60.21	Medium	1409885
AMR_MDS_1844	DAOSCZ000000000	85.03	0.335	0	292	79	83.355	Medium	1648233
AMR_MDS_1845	DAOSCY000000000	80.35	0	0	160	43	80.35	Medium	1519026
AMR_MDS_1846	DAOSCX000000000	96.08	0	0	67	15	96.08	High	2123700
AMR_MDS_1847	DAOSCW000000000	87.8	3.472	40	138	29	70.44	Medium	2189213
AMR_MDS_1848	DAOSCV000000000	79.86	2.469	20	1059	314	67.515	Medium	4060914
AMR_MDS_1849	DAOSCU000000000	92.85	1.198	0	473	117	86.86	High	5283152
AMR_MDS_1850	DAOSCT000000000	93.77	0	0	75	23	93.77	High	1613877
AMR_MDS_1851	DAOSCS000000000	95.5	1.123	0	14	7	89.885	High	1835353
AMR_MDS_1852	DAOSCR000000000	78.13	1.612	0	808	221	70.07	Medium	2637969
AMR_MDS_1853	DAOSCQ000000000	89.86	0.326	100	55	17	88.23	Medium	1923362
AMR_MDS_1854	DAOSCP000000000	97.81	1.092	0	40	10	92.35	High	2624471
AMR_MDS_1855	DAOSCO000000000	100	1.098	0	46	10	94.51	High	3961858
AMR_MDS_1856	DAOSCN000000000	97.72	0.568	0	61	18	94.88	High	5725654
AMR_MDS_1857	DAOSCM000000000	84.05	1.123	0	222	40	78.435	Medium	1577344
AMR_MDS_1858	DAOSCL000000000	92.4	0	0	267	66	92.4	High	2959416
AMR_MDS_1859	DAOSCK000000000	96.59	1.136	0	119	32	90.91	High	5398123
AMR_MDS_1860	DAOSCJ000000000	68.87	2.213	66.67	929	289	57.805	Medium	2045059
AMR_MDS_1861	DAOSCI000000000	94.06	1.977	0	160	31	84.175	High	2881546
AMR_MDS_1862	DAOSCH000000000	98.65	0.268	0	213	43	97.31	High	2203984
AMR_MDS_1863	DAOSCG000000000	72.65	1.635	25	646	195	64.475	Medium	1559249
AMR_MDS_1864	DAOSCF000000000	88.18	1.123	0	829	206	82.565	Medium	3190452
AMR_MDS_1865	DAOSCE000000000	92.74	1.935	0	46	9	83.065	High	2137666
AMR_MDS_1866	DAOSCD000000000	90.28	1.68	0	69	15	81.88	High	2182260
AMR_MDS_1867	DAOSCC000000000	88.01	1.42	75	311	85	80.91	Medium	2387540
AMR_MDS_1868	DAOSCB000000000	74.11	4.699	42.86	574	161	50.615	Medium	1420881
AMR_MDS_1869	DAOSCA000000000	95.73	1.977	0	200	31	85.845	High	2613548
AMR_MDS_1870	DAOSBZ000000000	78.92	2.702	0	275	58	65.41	Medium	2163924
AMR_MDS_1871	DAOSBY000000000	98.79	0	0	69	21	98.79	High	2921203
AMR_MDS_1872	DAOSBX000000000	99.37	0	0	73	16	99.37	High	3368135
AMR_MDS_1873	DAOSBW000000000	79.6	0.91	0	779	228	75.05	Medium	2093305
AMR_MDS_1874	DAOSBV000000000	93.99	0	0	71	24	93.99	High	1227736
AMR_MDS_1875	DAOSBU000000000	68.94	0.175	0	480	141	68.065	Medium	1411862
AMR_MDS_1876	DAOSBT000000000	86.58	0	0	292	70	86.58	Medium	2286830
AMR_MDS_1877	DAOSBS000000000	96.12	1.935	0	127	15	86.445	High	2688342
AMR_MDS_1878	DAOSBR000000000	76.29	0.99	50	722	194	71.34	Medium	2673691
AMR_MDS_1879	DAOSBQ000000000	77.01	0	0	25	9	77.01	Medium	489426
AMR_MDS_1880	DAOSBP000000000	65.24	2.571	60	346	68	52.385	Medium	1417456
AMR_MDS_1881	DAOSBO000000000	99.84	0.626	0	40	10	96.71	High	2198163
AMR_MDS_1882	DAOSBN000000000	75.14	0.498	50	524	146	72.65	Medium	2507200
AMR_MDS_1883	DAOSBM000000000	100	0	0	58	12	100	High	1640620
AMR_MDS_1884	DAOSBL000000000	100	0	0	76	17	100	High	1681585
AMR_MDS_1885	DAOSBK000000000	89.1	0	0	177	32	89.1	Medium	1479364
AMR_MDS_1886	DAOSBJ000000000	75.99	0	0	43	11	75.99	Medium	554075
AMR_MDS_1887	DAOSBI000000000	93.36	2.247	0	198	41	82.125	High	2977767
AMR_MDS_1888	DAOSBH000000000	94.31	0	0	107	18	94.31	High	1792001
AMR_MDS_1889	DAOSBG000000000	82.41	1.724	0	37	10	73.79	Medium	489693
AMR_MDS_1890	DAOSBF000000000	68.33	1.674	0	594	200	59.96	Medium	1164966
AMR_MDS_1891	DAOSBE000000000	76.87	0	0	153	34	76.87	Medium	1583351
AMR_MDS_1892	DAOSBD000000000	66.5	1.724	0	103	30	57.88	Medium	555220
AMR_MDS_1893	DAOSBC000000000	94.16	1.769	20	398	84	85.315	High	2622479
AMR_MDS_1894	DAOSBB000000000	73.42	3.075	0	1438	431	58.045	Medium	3710115
AMR_MDS_1895	DAOSBA000000000	98.21	0	0	42	7	98.21	High	1005500
AMR_MDS_1896	DAOSAZ000000000	91.6	2.862	33.33	385	99	77.29	High	2308619
AMR_MDS_1897	DAOSAY000000000	97.61	2.476	0	105	19	85.23	High	3086853
AMR_MDS_1898	DAOSAX000000000	90.16	0	0	375	80	90.16	High	2006699
AMR_MDS_1899	DAOSAW000000000	98.57	3.095	0	84	19	83.095	High	2995828
AMR_MDS_1900	DAOSAV000000000	96.61	0	0	57	5	96.61	High	1597754
AMR_MDS_1901	DAOSAU000000000	97.62	1.255	66.67	149	26	91.345	High	3103720
AMR_MDS_1902	DAOSAT000000000	87.58	0	0	121	35	87.58	Medium	1647102
AMR_MDS_1903	DAOSAS000000000	87.06	1.075	100	200	57	81.685	Medium	1726538
AMR_MDS_1904	DAOSAR000000000	68.93	0	0	23	6	68.93	Medium	594832
AMR_MDS_1905	DAOSAQ000000000	79.68	1.048	50	192	49	74.44	Medium	1430082
AMR_MDS_1906	DAOSAP000000000	69.29	1.754	0	81	16	60.52	Medium	1300627
AMR_MDS_1907	DAOSAO000000000	89.99	0	0	183	32	89.99	Medium	2075655
AMR_MDS_1908	DAOSAN000000000	100	0.05	0	112	12	99.75	High	2062502
AMR_MDS_1909	DAOSAM000000000	77.56	1.165	0	327	89	71.735	Medium	1663817
AMR_MDS_1910	DAOSAL000000000	89.14	1.666	0	156	39	80.81	Medium	2676150
AMR_MDS_1911	DAOSAK000000000	87.21	3.984	20	770	214	67.29	Medium	2628984
AMR_MDS_1912	DAOSAJ000000000	96.59	0	0	164	31	96.59	High	3191650
AMR_MDS_1913	DAOSAI000000000	81.86	4.772	14.29	443	122	58	Medium	2295694
AMR_MDS_1914	DAOSAH000000000	96.37	0.806	0	45	7	92.34	High	1843152
AMR_MDS_1915	DAOSAG000000000	64.82	2.777	0	1048	327	50.935	Medium	2645285
AMR_MDS_1916	DAOSAF000000000	89.21	0	0	33	6	89.21	Medium	1653230
AMR_MDS_1917	DAOSAE000000000	90.73	1.306	66.67	456	99	84.2	High	2963273
AMR_MDS_1918	DAOSAD000000000	98.4	0	0	18	4	98.4	High	1430597
AMR_MDS_1919	DAOSAC000000000	95.41	0	0	71	17	95.41	High	2122712
AMR_MDS_1920	DAOSAB000000000	58.57	0	0	201	58	58.57	Medium	554787
AMR_MDS_1921	DAOSAA000000000	82.32	4.121	0	894	279	61.715	Medium	3748138
AMR_MDS_1922	DAORZZ000000000	95.23	2.247	0	199	40	83.995	High	2946385
AMR_MDS_1923	DAORZY000000000	96.56	3.428	0	191	37	79.42	High	3151045
AMR_MDS_1924	DAORZX000000000	95.37	1.825	16.67	233	47	86.245	High	2905032
AMR_MDS_1925	DAORZW000000000	97.31	2.15	50	320	69	86.56	High	3388619
AMR_MDS_1926	DAORZV000000000	99.84	0.626	0	33	8	96.71	High	2216374
AMR_MDS_1927	DAORZU000000000	65.49	0	0	22	6	65.49	Medium	578085
AMR_MDS_1928	DAORZT000000000	94.91	1.977	0	146	27	85.025	High	2870684
AMR_MDS_1929	DAORZS000000000	87.2	0.286	50	186	54	85.77	Medium	1678090
AMR_MDS_1930	DAORZR000000000	77.02	3.225	25	609	177	60.895	Medium	1469830
AMR_MDS_1931	DAORZQ000000000	89.44	1.68	0	77	20	81.04	Medium	2247017
AMR_MDS_1932	DAORZP000000000	98.65	1.428	0	159	29	91.51	High	3097595
AMR_MDS_1933	DAORZO000000000	88.88	0.816	50	55	17	84.8	Medium	1910510
AMR_MDS_1934	DAORZN000000000	75.99	0	0	136	35	75.99	Medium	1566040
AMR_MDS_1935	DAORZM000000000	52.89	0	0	19	5	52.89	Medium	370237
AMR_MDS_1936	DAORZL000000000	96.61	0	0	74	5	96.61	High	1694740
AMR_MDS_1937	DAORZK000000000	71.2	0.212	0	612	185	70.14	Medium	1610248
AMR_MDS_1938	DAORZJ000000000	95.45	1.136	100	229	46	89.77	High	3054936
AMR_MDS_1939	DAORZI000000000	100	0.326	100	134	14	98.37	High	2270801
AMR_MDS_1940	DAORZH000000000	95.61	0	0	47	11	95.61	High	1580989
AMR_MDS_1941	DAORZG000000000	96.59	1.136	0	92	27	90.91	High	5331736
AMR_MDS_1942	DAORZF000000000	96.7	0	0	85	27	96.7	High	1647343
AMR_MDS_1943	DAORZE000000000	89.21	0	0	34	7	89.21	Medium	1699605
AMR_MDS_1944	DAORZD000000000	83.58	0.875	0	249	54	79.205	Medium	2221234
AMR_MDS_1945	DAORZC000000000	87.56	3.37	0	377	73	70.71	Medium	1812172
AMR_MDS_1946	DAORZB000000000	96.77	2.419	40	274	64	84.675	High	2054402
AMR_MDS_1947	DAORZA000000000	98.24	0	0	139	32	98.24	High	3338585
AMR_MDS_1948	DAORYZ000000000	91.78	1.075	50	206	39	86.405	High	2071005
AMR_MDS_1949	DAORYY000000000	68.09	3.559	27.27	512	155	50.295	Medium	1830881
AMR_MDS_1950	DAORYX000000000	89.65	0.653	100	628	161	86.385	Medium	2120954
AMR_MDS_1951	DAORYW000000000	88.14	1.123	0	215	46	82.525	Medium	2727625
AMR_MDS_1952	DAORYV000000000	88.66	4.32	16.67	88	25	67.06	Medium	2033491
AMR_MDS_1953	DAORYU000000000	79.41	1.751	33.33	389	86	70.655	Medium	1559078
AMR_MDS_1954	DAORYT000000000	92.44	3.847	0	277	75	73.205	High	2418877
AMR_MDS_1955	DAORYS000000000	96.37	0.806	0	45	7	92.34	High	1858402
AMR_MDS_1956	DAORYR000000000	81.32	1.724	0	50	11	72.7	Medium	524845
AMR_MDS_1957	DAORYQ000000000	91.95	0.699	0	193	47	88.455	High	2290554
AMR_MDS_1958	DAORYP000000000	51.12	0	0	664	195	51.12	Medium	2367144
AMR_MDS_1959	DAORYO000000000	99.45	1.198	50	58	13	93.46	High	3951514
AMR_MDS_1960	DAORYN000000000	75.77	3.139	33.33	715	207	60.075	Medium	3793398
AMR_MDS_1961	DAORYM000000000	100	0	0	40	8	100	High	1000834
AMR_MDS_1962	DAORYL000000000	94.31	2.247	0	248	54	83.075	High	3416197
AMR_MDS_1963	DAORYK000000000	71.12	3.523	90.91	370	94	53.505	Medium	1521565
AMR_MDS_1964	DAORYJ000000000	98.4	0	0	20	5	98.4	High	1409018
AMR_MDS_1965	DAORYI000000000	76.35	2.289	71.43	671	157	64.905	Medium	2643243
AMR_MDS_1966	DAORYH000000000	96.59	0	0	81	13	96.59	High	3092051
AMR_MDS_1967	DAORYG000000000	92.2	1.785	100	134	24	83.275	High	1286722
AMR_MDS_1968	DAORYF000000000	93.33	2.185	20	314	75	82.405	High	2457977
AMR_MDS_1969	DAORYE000000000	98.87	1.225	0	254	58	92.745	High	5503572
AMR_MDS_1970	DAORYD000000000	95.73	1.977	0	89	19	85.845	High	2108510
AMR_MDS_1971	DAORYC000000000	90.11	1.14	0	336	87	84.41	High	1760383
AMR_MDS_1972	DAORYB000000000	95.5	0	0	191	40	95.5	High	2058577
AMR_MDS_1973	DAORYA000000000	74.23	1.075	0	818	215	68.855	Medium	2412804
AMR_MDS_1974	DAORXZ000000000	89.89	3.448	100	220	42	72.65	Medium	1615405
AMR_MDS_1975	DAORXY000000000	97.14	3.095	0	59	15	81.665	High	2913713
AMR_MDS_1976	DAORXX000000000	96.12	1.935	0	133	15	86.445	High	2679772
AMR_MDS_1977	DAORXW000000000	96.72	1.092	0	37	8	91.26	High	2590927
AMR_MDS_1978	DAORXV000000000	92	0	0	278	73	92	High	2677945
AMR_MDS_1979	DAORXU000000000	80.45	0	0	25	10	80.45	Medium	507124
AMR_MDS_1980	DAORXT000000000	98.65	0.357	50	183	35	96.865	High	3086459
AMR_MDS_1981	DAORXS000000000	69.01	0.662	25	541	170	65.7	Medium	2087169
AMR_MDS_1982	DAORXR000000000	96.55	0	0	158	25	96.55	High	2017404
AMR_MDS_1983	DAORXQ000000000	93.25	0	0	162	35	93.25	High	1916026
AMR_MDS_1984	DAORXP000000000	75.06	1.515	75	224	64	67.485	Medium	2315680
AMR_MDS_1985	DAORXO000000000	90.22	2.631	25	415	102	77.065	High	4579485
AMR_MDS_1986	DAORXN000000000	94.19	1.935	0	41	9	84.515	High	2151074
AMR_MDS_1987	DAORXM000000000	78.73	1.848	100	306	96	69.49	Medium	1171485
AMR_MDS_1988	DAORXL000000000	75.67	0.067	100	1497	443	75.335	Medium	3985894
AMR_MDS_1989	DAORXK000000000	98.79	0	0	67	17	98.79	High	2894778
AMR_MDS_1990	DAORXJ000000000	97.72	0	0	71	18	97.72	High	5843454
AMR_MDS_1991	DAORXI000000000	73.75	3.24	50	1011	303	57.55	Medium	2685058
AMR_MDS_1992	DAORXH000000000	94.81	0	0	180	35	94.81	High	3006002
AMR_MDS_1993	DAORXG000000000	79.34	3.508	50	111	22	61.8	Medium	1576605
AMR_MDS_1994	DAORXF000000000	94.44	5.823	0	275	63	65.325	Medium	5042381
AMR_MDS_1995	DAORXE000000000	95.5	2.247	0	27	4	84.265	High	1859060
AMR_MDS_1996	DAORXD000000000	93.22	0	0	55	13	93.22	High	1536797
AMR_MDS_1997	DAORXC000000000	94.4	0.699	0	49	7	90.905	High	2193103
AMR_MDS_1998	DAORXB000000000	96.72	1.092	0	42	8	91.26	High	2618562
AMR_MDS_1999	DAORXA000000000	79.09	4.237	0	65	13	57.905	Medium	538562
[truncated: 3,918 more rows]

## Sheet: Table S4 gOTU genomic features
Table S4. Genomic features of genome operational taxonomic units (gOTUs). aGenome operational tanomic units; bCompleteness is the estimation of genome quality based on the presence or absence of single-copy marker genes ; cContamination is the evaluation of genome quality as revealed by the presence of multiple copies of marker genes; dEstimated strain heterogeneity as determined from the number …
gOTU ida	Completenessb	Contaminationc	Strain heterogeneityd	Number of contigse	N50f	Quality scoreg	Genome qualityh	Length sizei	Genome accessionj
AMR_MDS_0010	96.59	2.272	0	185	53	85.23	High	4858014	DAOKXY000000000
AMR_MDS_0001	92.55	0.354	0	164	63	90.78	High	3472556	DAOKXP000000000
AMR_MDS_0002	67.49	2.419	0	1351	523	55.395	Medium	3947387	DAOKXQ000000000
AMR_MDS_0003	94.12	0.518	0	23	5	91.53	High	3073277	DAOKXR000000000
AMR_MDS_0005	97.82	0	0	46	10	97.82	High	3437090	DAOKXT000000000
AMR_MDS_0008	90.01	0.022	100	537	111	89.9	High	4076459	DAOKXW000000000
AMR_MDS_0009	100	1.388	50	212	36	93.06	High	4713013	DAOKXX000000000
AMR_MDS_0020	99.23	0.128	0	39	10	98.59	High	4052931	DAOKYI000000000
AMR_MDS_0012	86.11	1.233	0	316	88	79.945	Medium	3994188	DAOKYA000000000
AMR_MDS_0014	99.36	2.262	0	41	7	88.05	High	4464105	DAOKYC000000000
AMR_MDS_0015	100	4.324	0	26	8	78.38	High	5105588	DAOKYD000000000
AMR_MDS_0016	99.89	0	0	62	9	99.89	High	3551720	DAOKYE000000000
AMR_MDS_0017	99.35	0	0	11	2	99.35	High	3870792	DAOKYF000000000
AMR_MDS_0018	59.21	0	0	792	334	59.21	Medium	1594556	DAOKYG000000000
AMR_MDS_0019	100	0	0	40	6	100	High	4411353	DAOKYH000000000
AMR_MDS_0021	93.06	0.935	0	27	3	88.385	High	2709589	DAOKYJ000000000
AMR_MDS_0022	71.93	0.586	0	1186	481	69	Medium	2803817	DAOKYK000000000
AMR_MDS_0023	86.67	3.5	25	852	228	69.17	Medium	3159193	DAOKYL000000000
AMR_MDS_0024	99.36	4.873	0	19	6	74.995	High	4352044	DAOKYM000000000
AMR_MDS_0025	97.79	0.602	0	12	2	94.78	High	3398096	DAOKYN000000000
AMR_MDS_0026	99.43	1.123	0	3	1	93.815	High	1664158	DAOKYO000000000
AMR_MDS_0027	100	0.546	0	54	10	97.27	High	5136763	DAOKYP000000000
AMR_MDS_0028	98.15	1.479	33.33	138	19	90.755	High	3312581	DAOKYQ000000000
AMR_MDS_0029	89.55	4.327	85.71	574	126	67.915	Medium	2867855	DAOKYR000000000
AMR_MDS_0030	83.86	1.912	0	390	169	74.3	Medium	3279232	DAOKYS000000000
AMR_MDS_0032	98.31	2.521	0	56	5	85.705	High	3399311	DAOKYU000000000
AMR_MDS_0034	96.77	0.537	0	87	15	94.085	High	3180222	DAOKYW000000000
AMR_MDS_0035	96.06	1.449	50	62	27	88.815	High	3132894	DAOKYX000000000
AMR_MDS_0037	96.91	0.757	0	95	29	93.125	High	3215204	DAOKYZ000000000
AMR_MDS_0048	92.81	0	0	97	22	92.81	High	2470256	DAOKZK000000000
AMR_MDS_0042	99.5	1.395	0	75	25	92.525	High	2343588	DAOKZE000000000
AMR_MDS_0045	97.7	3.296	0	100	32	81.22	High	4313028	DAOKZH000000000
AMR_MDS_0046	97.49	2.71	7.14	54	12	83.94	High	5011197	DAOKZI000000000
AMR_MDS_0047	70.79	0	0	29	9	70.79	Medium	804190	DAOKZJ000000000
AMR_MDS_0049	94.37	5.661	75	293	46	66.065	Medium	3490789	DAOKZL000000000
AMR_MDS_0051	63.92	2.336	54.55	412	112	52.24	Medium	2678183	DAOKZN000000000
AMR_MDS_0054	79.6	2.097	66.67	172	40	69.115	Medium	1739729	DAOKZQ000000000
AMR_MDS_0056	95.8	0	0	121	28	95.8	High	3189755	DAOKZS000000000
AMR_MDS_0057	75.86	0	0	94	36	75.86	Medium	2674402	DAOKZT000000000
AMR_MDS_0058	96.08	0	0	19	5	96.08	High	3621686	DAOKZU000000000
AMR_MDS_0061	92.1	1.302	36.36	248	36	85.59	High	6142970	DAOKZX000000000
AMR_MDS_0063	95.08	0.927	0	46	16	90.445	High	2797198	DAOKZZ000000000
AMR_MDS_4993	98.86	2.726	40	236	50	85.23	High	5493072	DAOMFV000000000
AMR_MDS_0066	98.91	0.694	33.33	71	25	95.44	High	4186380	DAOLAC000000000
AMR_MDS_0071	73.47	3.309	42.86	788	277	56.925	Medium	3612452	DAOLAH000000000
AMR_MDS_0072	92.99	4.316	4.35	162	41	71.41	High	5317808	DAOLAI000000000
AMR_MDS_0073	94.86	1.473	16.67	178	46	87.495	High	3944439	DAOLAJ000000000
AMR_MDS_0075	86.21	1.785	50	503	153	77.285	Medium	2996851	DAOLAL000000000
AMR_MDS_0076	84.17	2.006	44.44	291	63	74.14	Medium	4251676	DAOLAM000000000
AMR_MDS_0080	86.25	4.727	0	1106	381	62.615	Medium	4190740	DAOLAQ000000000
AMR_MDS_0083	94.81	0.155	100	84	16	94.035	High	4191639	DAOLAT000000000
AMR_MDS_0086	96.41	4.318	4.55	216	81	74.82	High	3926612	DAOLAW000000000
AMR_MDS_0088	98.78	0.104	0	146	33	98.26	High	5457697	DAOLAY000000000
AMR_MDS_0089	89.21	0.84	0	3	2	85.01	Medium	1893406	DAOLAZ000000000
AMR_MDS_0091	100	0.766	0	28	8	96.17	High	3668059	DAOLBB000000000
AMR_MDS_0098	91.73	2.1	0	57	15	81.23	High	3397576	DAOLBI000000000
AMR_MDS_0100	96.11	2.056	0	26	7	85.83	High	3789562	DAOLBK000000000
AMR_MDS_0102	99.5	0.246	0	23	7	98.27	High	3935374	DAOLBM000000000
AMR_MDS_0110	78.57	1.724	0	53	17	69.95	Medium	980789	DAOLBU000000000
AMR_MDS_0112	59.68	0.405	0	995	368	57.655	Medium	3959604	DAOLBW000000000
AMR_MDS_0113	70.68	1.268	0	967	352	64.34	Medium	2913773	DAOLBX000000000
AMR_MDS_0114	93.28	2.383	41.67	292	100	81.365	High	3623690	DAOLBY000000000
AMR_MDS_0115	70.75	0.99	0	749	276	65.8	Medium	2357893	DAOLBZ000000000
AMR_MDS_0119	75.6	1.994	0	1220	435	65.63	Medium	4572203	DAOLCD000000000
AMR_MDS_0121	78.73	0	0	29	4	78.73	Medium	609028	DAOLCF000000000
AMR_MDS_0127	96.33	0.977	66.67	133	31	91.445	High	3733057	DAOLCL000000000
AMR_MDS_0129	97.34	0.671	50	59	14	93.985	High	4294752	DAOLCN000000000
AMR_MDS_0134	94.23	0	0	550	183	94.23	High	5132931	DAOLCS000000000
AMR_MDS_0138	95.43	2.732	0	281	44	81.77	High	3679118	DAOLCW000000000
AMR_MDS_0141	92.37	1.563	25	432	96	84.555	High	3398020	DAOLCZ000000000
AMR_MDS_0151	76.31	2.955	28.57	1622	468	61.535	Medium	3934085	DAOLDJ000000000
AMR_MDS_0154	73.2	0.133	0	932	266	72.535	Medium	3317925	DAOLDM000000000
AMR_MDS_0156	94.96	2.148	25	1381	343	84.22	High	7463530	DAOLDO000000000
AMR_MDS_0157	57.18	1.136	100	1787	631	51.5	Medium	3053336	DAOLDP000000000
AMR_MDS_0158	91.98	0	0	30	8	91.98	High	2312061	DAOLDQ000000000
AMR_MDS_0159	75.86	1.554	14.29	590	166	68.09	Medium	3597731	DAOLDR000000000
AMR_MDS_0160	88.34	2	33.33	1477	382	78.34	Medium	6837935	DAOLDS000000000
AMR_MDS_0162	98.48	1.01	0	301	72	93.43	High	6167804	DAOLDU000000000
AMR_MDS_0163	96.53	1.727	66.67	132	29	87.895	High	3237317	DAOLDV000000000
AMR_MDS_0168	99.28	0.537	0	127	21	96.595	High	4171599	DAOLEA000000000
AMR_MDS_0169	50.15	0	0	733	271	50.15	Medium	1725891	DAOLEB000000000
AMR_MDS_0171	94.26	0.546	0	415	70	91.53	High	4446404	DAOLED000000000
AMR_MDS_0176	91.01	2.777	16.67	890	227	77.125	High	6991648	DAOLEI000000000
AMR_MDS_0178	64.35	1.388	0	38	9	57.41	Medium	880374	DAOLEK000000000
AMR_MDS_0180	91.62	1.341	0	209	39	84.915	High	3681170	DAOLEM000000000
AMR_MDS_0188	82.52	2.769	30.77	676	195	68.675	Medium	2694755	DAOLEU000000000
AMR_MDS_0195	100	0.43	50	163	27	97.85	High	4401550	DAOLFB000000000
AMR_MDS_0201	64.65	0	0	806	255	64.65	Medium	2814758	DAOLFH000000000
AMR_MDS_0204	78.6	1.685	0	1481	425	70.175	Medium	3717703	DAOLFK000000000
AMR_MDS_0206	64.28	0.099	0	914	291	63.785	Medium	2786651	DAOLFM000000000
AMR_MDS_0220	63.03	0.99	33.33	72	15	58.08	Medium	819853	DAOLGA000000000
AMR_MDS_0219	63.49	0	0	18	3	63.49	Medium	859071	DAOLFZ000000000
AMR_MDS_0228	54.12	0.617	16.67	1035	423	51.035	Medium	3487706	DAOLGI000000000
AMR_MDS_0225	63.33	2.136	0	465	190	52.65	Medium	1808670	DAOLGF000000000
AMR_MDS_0231	88.58	3.235	66.67	337	97	72.405	Medium	2798225	DAOLGL000000000
AMR_MDS_0232	76.74	1.237	0	410	148	70.555	Medium	1460576	DAOLGM000000000
AMR_MDS_0240	71.75	0	0	18	9	71.75	Medium	818760	DAOLGU000000000
AMR_MDS_0239	66.66	0	0	16	4	66.66	Medium	838787	DAOLGT000000000
AMR_MDS_0241	93.16	0.854	0	80	21	88.89	High	4271080	DAOLGV000000000
AMR_MDS_0243	63.98	1.748	33.33	1123	401	55.24	Medium	2433733	DAOLGX000000000
AMR_MDS_0249	94.82	2.31	25	223	81	83.27	High	3321744	DAOLHD000000000
AMR_MDS_0250	89.16	3.729	0	281	73	70.515	Medium	2137616	DAOLHE000000000
AMR_MDS_0264	84.65	2.803	42.86	702	183	70.635	Medium	2923720	DAOLHS000000000
AMR_MDS_0280	66.81	1.815	60	544	156	57.735	Medium	2374276	DAOLII000000000
AMR_MDS_0292	89.54	1.818	0	272	55	80.45	Medium	3477925	DAOLIU000000000
AMR_MDS_0300	54.15	0.637	16.67	1358	459	50.965	Medium	2507925	DAOLJC000000000
AMR_MDS_0311	98.8	0	0	58	12	98.8	High	4599807	DAOLJN000000000
AMR_MDS_0317	86.18	0.909	0	263	73	81.635	Medium	4149923	DAOLJT000000000
AMR_MDS_0325	83.81	3.91	40	962	267	64.26	Medium	3543113	DAOLKB000000000
AMR_MDS_0331	78.59	2.716	18.18	505	139	65.01	Medium	2336560	DAOLKH000000000
AMR_MDS_0334	94.15	1.528	0	409	86	86.51	High	4472435	DAOLKK000000000
AMR_MDS_0338	91.39	3.418	0	93	19	74.3	High	8790058	DAOLKO000000000
AMR_MDS_0349	64.46	0.967	0	1674	489	59.625	Medium	5680738	DAOLKZ000000000
AMR_MDS_0354	59.42	0	0	485	150	59.42	Medium	3239980	DAOLLE000000000
AMR_MDS_0358	97.18	0	0	343	69	97.18	High	3332897	DAOLLI000000000
AMR_MDS_0360	98.92	0	0	83	17	98.92	High	2656392	DAOLLK000000000
AMR_MDS_0366	93.7	0.269	0	314	55	92.355	High	3876737	DAOLLQ000000000
AMR_MDS_0393	66.47	1.254	0	1129	365	60.2	Medium	2200096	DAOLMR000000000
AMR_MDS_0417	78.56	2.227	0	400	120	67.425	Medium	2782611	DAOQQN000000000
AMR_MDS_0461	98.76	0.027	100	102	27	98.625	High	2854555	DAOQOV000000000
AMR_MDS_0502	74.32	2.401	100	850	276	62.315	Medium	3756322	DAOQNG000000000
AMR_MDS_0498	86.68	1.288	50	377	69	80.24	Medium	3022654	DAOQNK000000000
AMR_MDS_0500	72.19	3.9	16.67	1429	425	52.69	Medium	4885841	DAOQNI000000000
AMR_MDS_0501	73.56	3.109	14.29	444	116	58.015	Medium	1444775	DAOQNH000000000
AMR_MDS_0505	96.14	1.31	25	240	50	89.59	High	2528069	DAOQND000000000
AMR_MDS_0512	67.31	2.991	50	1159	353	52.355	Medium	4637940	DAOQMW000000000
AMR_MDS_0521	92.09	0.829	25	113	19	87.945	High	3876252	DAOQMN000000000
AMR_MDS_0522	95.92	0.933	33.33	208	47	91.255	High	3720584	DAOQMM000000000
AMR_MDS_0556	95.67	0.27	0	80	23	94.32	High	2398779	DAOQLE000000000
AMR_MDS_0574	71.19	1.72	60	2406	699	62.59	Medium	6040880	DAOQKM000000000
AMR_MDS_0584	85.95	1.98	16.67	1473	414	76.05	Medium	4170266	DAOQKC000000000
AMR_MDS_2727	97.68	4.494	0	90	17	75.21	High	4798666	DAOOKM000000000
AMR_MDS_0631	96.09	0	0	262	42	96.09	High	3232402	DAOQIH000000000
AMR_MDS_0647	90.29	1.073	50	471	118	84.925	High	3467340	DAOQHR000000000
AMR_MDS_0672	93.38	2.48	46.15	917	218	80.98	High	4290604	DAOQGS000000000
AMR_MDS_0676	83.36	2.095	0	1735	507	72.885	Medium	6832166	DAOQGO000000000
AMR_MDS_0678	97.12	0.925	60	503	120	92.495	High	4000383	DAOQGM000000000
AMR_MDS_0694	59.28	1.618	54.55	485	145	51.19	Medium	2603912	DAOQFW000000000
AMR_MDS_0712	77.13	0.189	0	1117	327	76.185	Medium	5105018	DAOQFE000000000
AMR_MDS_0714	78.41	1.187	0	1454	455	72.475	Medium	5996211	DAOQFC000000000
AMR_MDS_0723	78.08	1.291	0	878	264	71.625	Medium	2052518	DAOQET000000000
AMR_MDS_0815	84.58	1.123	0	582	149	78.965	Medium	3141725	DAORFZ000000000
AMR_MDS_0819	97.67	0.197	33.33	319	72	96.685	High	3470834	DAORFV000000000
AMR_MDS_0833	91.19	0.427	0	205	65	89.055	High	3156481	DAORFH000000000
AMR_MDS_0869	97.86	0.246	0	109	23	96.63	High	2470532	DAORDX000000000
AMR_MDS_0878	80.29	0.791	66.67	563	137	76.335	Medium	3131665	DAORDO000000000
AMR_MDS_0884	98.82	1.176	0	514	114	92.94	High	5919050	DAORDI000000000
AMR_MDS_0889	57.88	0	0	854	259	57.88	Medium	2081915	DAORDD000000000
AMR_MDS_0895	66.79	1.778	16.67	782	245	57.9	Medium	1669247	DAORCX000000000
AMR_MDS_0903	90	0	0	453	95	90	Medium	4228778	DAORCP000000000
AMR_MDS_0920	78.59	2.469	12.5	390	105	66.245	Medium	1808555	DAORBY000000000
AMR_MDS_0936	70.47	2.072	20	766	224	60.11	Medium	1841190	DAORBI000000000
AMR_MDS_0951	64.23	2.158	22.22	461	126	53.44	Medium	1898994	DAORAT000000000
AMR_MDS_0952	96.53	2.727	0	556	54	82.895	High	5013820	DAORAS000000000
AMR_MDS_0953	96.41	0.666	0	107	24	93.08	High	2689954	DAORAR000000000
AMR_MDS_0954	90.95	0.909	0	393	77	86.405	High	3352654	DAORAQ000000000
AMR_MDS_0955	90.52	0.909	0	274	32	85.975	High	4871597	DAORAP000000000
AMR_MDS_0956	99.23	0.19	0	50	9	98.28	High	3511197	DAORAO000000000
AMR_MDS_0957	90.28	3.08	0	150	26	74.88	High	4332678	DAORAN000000000
AMR_MDS_0959	96.59	2.272	0	96	19	85.23	High	5584122	DAORAL000000000
AMR_MDS_0961	100	0.654	0	37	11	96.73	High	4181159	DAORAJ000000000
AMR_MDS_0962	88.12	4.109	0	322	64	67.575	Medium	4287223	DAORAI000000000
AMR_MDS_0963	86.68	0.717	0	381	102	83.095	Medium	2403769	DAORAH000000000
AMR_MDS_0964	82.78	1.488	40	612	148	75.34	Medium	3522574	DAORAG000000000
AMR_MDS_0965	94.93	4.346	23.81	323	67	73.2	High	3104771	DAORAF000000000
AMR_MDS_0966	100	0.492	0	63	11	97.54	High	6038165	DAORAE000000000
AMR_MDS_0968	77.49	1.603	20	718	164	69.475	Medium	3248659	DAORAC000000000
AMR_MDS_0969	94.91	1.54	33.33	237	46	87.21	High	2721971	DAORAB000000000
AMR_MDS_0972	94.07	1.845	28.57	353	62	84.845	High	3974014	DAOQZY000000000
AMR_MDS_0970	93.55	1.886	0	1339	343	84.12	High	5658660	DAORAA000000000
AMR_MDS_0971	97.42	0.546	50	152	24	94.69	High	4134983	DAOQZZ000000000
AMR_MDS_0978	71.53	0.99	100	33	11	66.58	Medium	879863	DAOQZS000000000
AMR_MDS_0985	56.93	0.495	0	60	13	54.455	Medium	711725	DAOQZL000000000
AMR_MDS_0988	97.15	3.409	0	82	15	80.105	High	5237564	DAOQZI000000000
AMR_MDS_0991	84.01	1.835	36.36	425	107	74.835	Medium	2213766	DAOQZF000000000
AMR_MDS_0992	92.3	0	0	196	48	92.3	High	1815417	DAOQZE000000000
AMR_MDS_1001	91.21	0.097	100	72	16	90.725	High	1823138	DAOQYV000000000
AMR_MDS_1005	97.77	3.921	0	177	41	78.165	High	2334371	DAOQYR000000000
AMR_MDS_1007	84.63	1.633	50	505	115	76.465	Medium	1836513	DAOQYP000000000
AMR_MDS_1010	96.95	0.675	0	78	17	93.575	High	3880232	DAOQYM000000000
AMR_MDS_1013	91.19	2.479	25	103	21	78.795	High	3027236	DAOQYJ000000000
AMR_MDS_1015	63.06	2.055	33.33	727	229	52.785	Medium	1698809	DAOQYH000000000
AMR_MDS_1016	95.68	0.75	25	122	23	91.93	High	2109758	DAOQYG000000000
AMR_MDS_1017	91.11	1.709	0	204	26	82.565	High	2883841	DAOQYF000000000
AMR_MDS_1026	91.56	1.159	0	105	23	85.765	High	1741483	DAOQXW000000000
AMR_MDS_1022	95.72	0.854	0	39	8	91.45	High	2950679	DAOQYA000000000
AMR_MDS_1028	80.72	3.821	28.57	581	171	61.615	Medium	1437885	DAOQXU000000000
AMR_MDS_1037	91.52	0	0	5	1	91.52	High	1381142	DAOQXL000000000
AMR_MDS_1039	97.61	0	0	50	16	97.61	High	2848002	DAOQXJ000000000
AMR_MDS_1040	97.4	0.027	0	263	57	97.265	High	3732821	DAOQXI000000000
AMR_MDS_1049	86.41	0.986	50	847	241	81.48	Medium	2222774	DAOQWZ000000000
AMR_MDS_1062	88.9	3.225	0	274	77	72.775	Medium	2626296	DAOQWM000000000
AMR_MDS_1067	89.78	3.763	0	68	18	70.965	Medium	4336489	DAOQWH000000000
AMR_MDS_1074	97.61	1.904	0	102	22	88.09	High	3491459	DAOQWA000000000
AMR_MDS_1089	84.94	1.075	0	95	14	79.565	Medium	1942126	DAOQVL000000000
AMR_MDS_1083	86.81	2	0	41	8	76.81	Medium	4540686	DAOQVR000000000
AMR_MDS_1084	88.85	2.234	6.25	632	152	77.68	Medium	2440626	DAOQVQ000000000
AMR_MDS_1104	76.64	2.466	37.5	1041	306	64.31	Medium	2664232	DAOQUW000000000
AMR_MDS_1105	95.5	2.247	0	22	5	84.265	High	4494116	DAOQUV000000000
AMR_MDS_1107	72.88	0	0	36	7	72.88	Medium	1015661	DAOQUT000000000
AMR_MDS_1109	95.96	1.209	50	127	24	89.915	High	2616956	DAOQUR000000000
AMR_MDS_1115	95.45	2.303	0	159	38	83.935	High	4514180	DAOQUL000000000
AMR_MDS_1116	65.84	0.917	0	280	79	61.255	Medium	1415464	DAOQUK000000000
AMR_MDS_1124	75.81	1.327	0	1695	512	69.175	Medium	3985614	DAOQUC000000000
AMR_MDS_1127	94.63	0	0	203	46	94.63	High	2874925	DAOQTZ000000000
AMR_MDS_1129	94.92	0.714	0	85	23	91.35	High	2537593	DAOQTX000000000
AMR_MDS_1130	74.58	3.87	75	375	156	55.23	Medium	2140271	DAOQTW000000000
AMR_MDS_1137	66.91	1.401	0	355	119	59.905	Medium	645046	DAOQTP000000000
AMR_MDS_1143	93.64	3.87	0	391	96	74.29	High	3533776	DAOQTJ000000000
AMR_MDS_1145	91.81	1.818	50	401	136	82.72	High	4496664	DAOQTH000000000
AMR_MDS_1149	92.28	1.904	0	166	32	82.76	High	2958034	DAOQTD000000000
AMR_MDS_1150	74.27	2.455	25	402	111	61.995	Medium	1797938	DAOQTC000000000
AMR_MDS_1153	73.65	1.756	0	1347	401	64.87	Medium	3456131	DAOQSZ000000000
AMR_MDS_1156	97.29	2.702	0	140	34	83.78	High	6041201	DAOQSW000000000
AMR_MDS_1157	98.1	0.541	0	27	6	95.395	High	2790635	DAOQSV000000000
AMR_MDS_1159	100	0.793	0	53	10	96.035	High	3872330	DAOQST000000000
AMR_MDS_1166	76.61	1.587	75	437	122	68.675	Medium	2933120	DAOQSM000000000
AMR_MDS_1171	84.74	0.07	33.33	485	118	84.39	Medium	3045873	DAOQSH000000000
AMR_MDS_1185	95.49	0.623	20	174	42	92.375	High	3435564	DAOQRT000000000
AMR_MDS_1178	71.78	0.99	0	37	10	66.83	Medium	760113	DAOQSA000000000
AMR_MDS_1183	70.89	0.561	0	62	17	68.085	Medium	554211	DAOQRV000000000
AMR_MDS_1194	66.76	1.709	0	726	206	58.215	Medium	2281052	DAOQRK000000000
AMR_MDS_1198	92.34	1.6	60	386	45	84.34	High	2088537	DAOQRG000000000
AMR_MDS_1201	98.1	2.197	50	517	107	87.115	High	2345150	DAORHP000000000
AMR_MDS_1203	92.7	3.296	33.33	380	100	76.22	High	5731768	DAORHN000000000
AMR_MDS_1214	60.35	0.187	100	65	14	59.415	Medium	574447	DAORHC000000000
AMR_MDS_1207	94.19	1.29	0	75	20	87.74	High	2097246	DAORHJ000000000
AMR_MDS_1208	78.38	0.8	0	560	146	74.38	Medium	1812109	DAORHI000000000
AMR_MDS_1224	93.48	1.612	0	130	28	85.42	High	2541761	DAORGS000000000
AMR_MDS_1245	89.7	0.061	0	101	25	89.395	Medium	1755498	DAOQBD000000000
AMR_MDS_1254	87.74	2.659	0	92	23	74.445	Medium	1728987	DAOQAU000000000
AMR_MDS_1264	98.38	1.612	0	92	23	90.32	High	3691880	DAOQAK000000000
AMR_MDS_1273	76.61	0.537	0	209	53	73.925	Medium	3993265	DAOQAB000000000
AMR_MDS_1275	91.66	1.881	66.67	483	92	82.255	High	2846917	DAOPZZ000000000
AMR_MDS_1276	99	0.346	50	118	17	97.27	High	3399214	DAOPZY000000000
AMR_MDS_1277	79.87	1.075	0	127	58	74.495	Medium	1779252	DAOPZX000000000
AMR_MDS_1278	86.41	1.123	0	305	64	80.795	Medium	3203716	DAOPZW000000000
AMR_MDS_1279	89.46	3.763	0	384	94	70.645	Medium	4166553	DAOPZV000000000
AMR_MDS_1282	61.44	1.02	0	708	225	56.34	Medium	1969312	DAOPZS000000000
AMR_MDS_1283	80.58	2.247	0	760	197	69.345	Medium	3205366	DAOPZR000000000
AMR_MDS_1287	67.72	2.364	0	620	183	55.9	Medium	2269702	DAOPZN000000000
AMR_MDS_1291	94.18	0.335	0	128	28	92.505	High	2794162	DAOPZJ000000000
AMR_MDS_1304	97.19	1.123	0	34	11	91.575	High	1038372	DAOPYW000000000
AMR_MDS_1303	87.75	0.525	25	487	132	85.125	Medium	3051837	DAOPYX000000000
AMR_MDS_1313	97.73	0.099	100	150	27	97.235	High	4568017	DAOPYN000000000
AMR_MDS_1306	92.79	1.098	100	689	172	87.3	High	4791693	DAOPYU000000000
AMR_MDS_1307	90.9	3.636	25	199	44	72.72	High	2371466	DAOPYT000000000
AMR_MDS_1309	76.58	0	0	117	33	76.58	Medium	1674146	DAOPYR000000000
AMR_MDS_1310	93.54	1.075	0	24	5	88.165	High	2281640	DAOPYQ000000000
AMR_MDS_1317	69.33	3.276	20	1123	354	52.95	Medium	2722776	DAOPYJ000000000
AMR_MDS_1319	89.87	0.476	100	146	25	87.49	Medium	1906582	DAOPYH000000000
AMR_MDS_1326	97.33	1.333	0	291	51	90.665	High	5051675	DAOPYA000000000
AMR_MDS_1340	96.77	5.161	10	78	17	70.965	Medium	3718919	DAOPXM000000000
AMR_MDS_1371	63.21	0.549	0	729	232	60.465	Medium	2373895	DAOPWH000000000
AMR_MDS_1372	67.52	0	0	27	10	67.52	Medium	696635	DAOPWG000000000
AMR_MDS_1386	66.96	1.818	50	314	65	57.87	Medium	2496103	DAOPVS000000000
AMR_MDS_1414	81.86	0	0	31	7	81.86	Medium	918888	DAOPUQ000000000
AMR_MDS_1415	78.55	2.156	64.29	527	140	67.77	Medium	2837825	DAOPUP000000000
AMR_MDS_1423	98.65	0	0	113	23	98.65	High	3086929	DAOPUH000000000
AMR_MDS_1432	68.8	0	0	37	6	68.8	Medium	555940	DAOPTY000000000
AMR_MDS_1436	90.8	2.727	33.33	203	54	77.165	High	3975363	DAOPTU000000000
AMR_MDS_1437	99.83	0.653	0	27	8	96.565	High	3161449	DAOPTT000000000
AMR_MDS_1438	90.26	0.99	0	36	10	85.31	High	1741659	DAOPTS000000000
AMR_MDS_1441	98.24	0.73	0	99	18	94.59	High	2128140	DAOPTP000000000
AMR_MDS_1442	95.76	1.413	33.33	116	26	88.695	High	2936868	DAOPTO000000000
AMR_MDS_1451	85.48	0.699	0	683	165	81.985	Medium	2565920	DAOPTF000000000
AMR_MDS_1446	97.72	0.635	50	120	23	94.545	High	5793563	DAOPTK000000000
AMR_MDS_1449	98.6	1.048	0	144	30	93.36	High	2688381	DAOPTH000000000
AMR_MDS_1460	72.27	2.572	0	567	180	59.41	Medium	1205352	DAOPSW000000000
AMR_MDS_1455	96.42	0	0	103	10	96.42	High	1165144	DAOPTB000000000
AMR_MDS_1457	94.23	1.923	0	89	14	84.615	High	2433157	DAOPSZ000000000
AMR_MDS_1458	91.49	1.562	66.67	80	15	83.68	High	2211170	DAOPSY000000000
AMR_MDS_1459	100	0	0	118	29	100	High	1764314	DAOPSX000000000
AMR_MDS_1462	92.35	0	0	76	20	92.35	High	1694404	DAOPSU000000000
AMR_MDS_1465	91.76	0	0	309	74	91.76	High	2335394	DAOPSR000000000
AMR_MDS_1467	100	0	0	73	18	100	High	1557665	DAOPSP000000000
AMR_MDS_1468	92.11	0.518	0	151	50	89.52	High	2594375	DAOPSO000000000
AMR_MDS_1472	89.21	0	0	24	7	89.21	Medium	1705952	DAOPSK000000000
AMR_MDS_1477	98.66	1.333	0	136	20	91.995	High	1839333	DAOPSF000000000
AMR_MDS_1486	96.42	0.671	0	122	26	93.065	High	1735754	DAOPRW000000000
AMR_MDS_1487	99.19	0	0	74	12	99.19	High	1890006	DAOPRV000000000
AMR_MDS_1491	93.19	1.977	0	116	24	83.305	High	2234653	DAOPRR000000000
AMR_MDS_1493	95.09	2.777	0	390	53	81.205	High	3333355	DAOPRP000000000
AMR_MDS_1494	97.05	2.582	0	114	24	84.14	High	3471540	DAOPRO000000000
AMR_MDS_1497	87.2	2.824	20	326	73	73.08	Medium	1909061	DAOPRL000000000
AMR_MDS_1498	95.09	0.49	0	35	10	92.64	High	2425518	DAOPRK000000000
AMR_MDS_1499	91.47	0.801	0	40	10	87.465	High	1724174	DAOPRJ000000000
AMR_MDS_1500	86.97	1.923	100	363	84	77.355	Medium	1651209	DAOPRI000000000
AMR_MDS_1502	87.1	2.419	40	529	139	75.005	Medium	1834362	DAOPRG000000000
AMR_MDS_1505	100	0	0	788	104	100	High	3921148	DAOPRD000000000
AMR_MDS_1507	91.17	0.49	0	89	15	88.72	High	2041591	DAOPRB000000000
AMR_MDS_1508	96.64	0.689	0	74	20	93.195	High	2486006	DAOPRA000000000
AMR_MDS_1511	72.41	0	0	452	120	72.41	Medium	3622609	DAOPQX000000000
AMR_MDS_0425	69.35	0	0	75	17	69.35	Medium	1088403	DAOQQF000000000
AMR_MDS_1524	66.52	3.225	20	611	190	50.395	Medium	1849714	DAOPQK000000000
AMR_MDS_1526	89.72	1.072	66.67	285	69	84.36	Medium	2840209	DAOPQI000000000
AMR_MDS_1531	87.87	0.909	0	166	35	83.325	Medium	3520073	DAOPQD000000000
AMR_MDS_1532	97.86	3.418	0	24	7	80.77	High	4583060	DAOPQC000000000
AMR_MDS_1553	69.25	1.109	20	673	221	63.705	Medium	1421453	DAOPPH000000000
AMR_MDS_1556	87.21	1.075	0	25	4	81.835	Medium	1778107	DAOPPE000000000
AMR_MDS_1558	97.8	0	0	75	11	97.8	High	2310949	DAOPPC000000000
AMR_MDS_1563	95.97	0	0	54	18	95.97	High	2422198	DAOPOX000000000
AMR_MDS_1564	81.85	1.454	0	1379	366	74.58	Medium	4578826	DAOPOW000000000
AMR_MDS_1567	96.12	4.193	0	36	8	75.155	High	3035993	DAOPOT000000000
AMR_MDS_1570	73.85	0	0	964	311	73.85	Medium	1995340	DAOPOQ000000000
AMR_MDS_1583	96.59	2.272	0	306	63	85.23	High	7108715	DAOPOD000000000
AMR_MDS_1576	83.4	5.594	71.43	257	51	55.43	High	1521275	DAOPOK000000000
AMR_MDS_1586	55.89	0.161	100	650	205	55.085	Medium	2016745	DAOPOA000000000
AMR_MDS_1589	97.31	0	0	148	36	97.31	High	2521112	DAOPNX000000000
AMR_MDS_1600	74.45	0	0	52	10	74.45	Medium	543446	DAOPNM000000000
AMR_MDS_1593	97.75	0	0	184	46	97.75	High	4401818	DAOPNT000000000
AMR_MDS_1594	88.46	1.486	0	56	14	81.03	Medium	1991859	DAOPNS000000000
AMR_MDS_1595	97.58	0.403	0	118	23	95.565	High	1450603	DAOPNR000000000
AMR_MDS_1606	90.87	3.069	16.67	219	46	75.525	High	2507336	DAOSMD000000000
AMR_MDS_1608	89.09	0	0	57	12	89.09	Medium	1999954	DAOSMB000000000
AMR_MDS_1609	94.19	3.87	0	148	24	74.84	High	3740033	DAOSMA000000000
AMR_MDS_1617	98.06	1.935	25	108	22	88.385	High	3511490	DAOSLS000000000
AMR_MDS_1628	98.81	4.596	0	63	12	75.83	High	3531406	DAOSLH000000000
AMR_MDS_1630	93.18	0	0	29	7	93.18	High	1679081	DAOSLF000000000
AMR_MDS_1637	96.77	1.935	0	94	21	87.095	High	2770986	DAOSKY000000000
AMR_MDS_1647	61.32	1.666	0	523	173	52.99	Medium	1045018	DAOSKO000000000
AMR_MDS_1649	92.23	1.712	0	119	37	83.67	High	3298631	DAOSKM000000000
AMR_MDS_1652	64.23	2.84	0	625	199	50.03	Medium	2317266	DAOSKJ000000000
AMR_MDS_1663	58.62	0.99	0	120	28	53.67	Medium	715297	DAOSJY000000000
AMR_MDS_1664	97.31	0.537	0	41	9	94.625	High	3431724	DAOSJX000000000
AMR_MDS_1667	65.04	0.909	0	366	105	60.495	Medium	1463682	DAOSJU000000000
AMR_MDS_1679	91.76	0	0	26	6	91.76	High	907199	DAOSJI000000000
AMR_MDS_1673	75.99	0	0	37	13	75.99	Medium	497759	DAOSJO000000000
AMR_MDS_1676	97.84	0.537	0	84	16	95.155	High	2460168	DAOSJL000000000
AMR_MDS_1688	84.1	0.671	100	451	130	80.745	Medium	1797677	DAOSIZ000000000
AMR_MDS_1680	75.23	1.491	0	1095	325	67.775	Medium	3930395	DAOSJH000000000
AMR_MDS_1695	97.09	5.376	0	77	13	70.21	Medium	3561414	DAOSIS000000000
AMR_MDS_1703	85.64	0.586	50	162	37	82.71	Medium	2363640	DAOSIK000000000
AMR_MDS_1714	96.77	0	0	47	12	96.77	High	1833551	DAOSHZ000000000
AMR_MDS_1757	63.47	0	0	23	8	63.47	Medium	605136	DAOSGI000000000
AMR_MDS_1798	96.49	3.267	20	154	24	80.155	High	2643531	DAOSET000000000
AMR_MDS_1799	96.42	0	0	65	11	96.42	High	2214584	DAOSES000000000
AMR_MDS_1805	97.41	1.935	0	18	3	87.735	High	4056493	DAOSEM000000000
AMR_MDS_1807	82.71	0.934	0	38	8	78.04	Medium	1322843	DAOSEK000000000
AMR_MDS_1808	87.84	3.225	12.5	601	167	71.715	Medium	3574660	DAOSEJ000000000
AMR_MDS_1809	96.73	0	0	155	42	96.73	High	2330058	DAOSEI000000000
AMR_MDS_1811	94.4	1.642	88.89	85	11	86.19	High	2150161	DAOSEG000000000
AMR_MDS_1812	82.83	1.239	0	741	212	76.635	Medium	3932443	DAOSEF000000000
AMR_MDS_1815	98.66	0	0	44	11	98.66	High	1739298	DAOSEC000000000
AMR_MDS_1827	99.15	0	0	18	7	99.15	High	1977106	DAOSDQ000000000
AMR_MDS_1818	81.28	4.569	22.22	952	256	58.435	Medium	3046497	DAOSDZ000000000
AMR_MDS_1821	96.55	0	0	40	10	96.55	High	2653580	DAOSDW000000000
AMR_MDS_1822	67.71	0.047	0	720	246	67.475	Medium	2018932	DAOSDV000000000
AMR_MDS_1825	83.53	5.101	0	191	36	58.025	High	2421337	DAOSDS000000000
AMR_MDS_1836	96.9	0.396	0	72	17	94.92	High	2403277	DAOSDH000000000
AMR_MDS_1828	99.83	3.064	0	82	13	84.51	High	4798721	DAOSDP000000000
AMR_MDS_1829	98.78	0	0	32	4	98.78	High	2333090	DAOSDO000000000
AMR_MDS_1831	77.87	0	0	29	4	77.87	Medium	707392	DAOSDM000000000
AMR_MDS_1832	96.17	3.825	0	89	20	77.045	High	4768827	DAOSDL000000000
AMR_MDS_1835	64.32	1.98	0	83	11	54.42	Medium	1106520	DAOSDI000000000
AMR_MDS_1840	95.57	7.575	3.57	433	96	57.695	Medium	4647127	DAOSDD000000000
AMR_MDS_1841	98.31	1.123	0	34	7	92.695	High	1409771	DAOSDC000000000
AMR_MDS_1846	96.08	0	0	67	15	96.08	High	2123700	DAOSCX000000000
AMR_MDS_1851	95.5	1.123	0	14	7	89.885	High	1835353	DAOSCS000000000
AMR_MDS_1854	97.81	1.092	0	40	10	92.35	High	2624471	DAOSCP000000000
AMR_MDS_1855	100	1.098	0	46	10	94.51	High	3961858	DAOSCO000000000
AMR_MDS_1862	98.65	0.268	0	213	43	97.31	High	2203984	DAOSCH000000000
AMR_MDS_1867	88.01	1.42	75	311	85	80.91	Medium	2387540	DAOSCC000000000
AMR_MDS_1871	98.79	0	0	69	21	98.79	High	2921203	DAOSBY000000000
AMR_MDS_1872	99.37	0	0	73	16	99.37	High	3368135	DAOSBX000000000
AMR_MDS_1874	93.99	0	0	71	24	93.99	High	1227736	DAOSBV000000000
AMR_MDS_1875	68.94	0.175	0	480	141	68.065	Medium	1411862	DAOSBU000000000
AMR_MDS_1877	96.12	1.935	0	127	15	86.445	High	2688342	DAOSBS000000000
AMR_MDS_1879	77.01	0	0	25	9	77.01	Medium	489426	DAOSBQ000000000
AMR_MDS_1881	99.84	0.626	0	40	10	96.71	High	2198163	DAOSBO000000000
AMR_MDS_1883	100	0	0	58	12	100	High	1640620	DAOSBM000000000
AMR_MDS_1884	100	0	0	76	17	100	High	1681585	DAOSBL000000000
AMR_MDS_1885	89.1	0	0	177	32	89.1	Medium	1479364	DAOSBK000000000
AMR_MDS_1894	73.42	3.075	0	1438	431	58.045	Medium	3710115	DAOSBB000000000
AMR_MDS_1900	96.61	0	0	57	5	96.61	High	1597754	DAOSAV000000000
AMR_MDS_2618	99.9	0.699	100	170	34	96.405	High	2602879	DAOOOR000000000
AMR_MDS_1908	100	0.05	0	112	12	99.75	High	2062502	DAOSAN000000000
AMR_MDS_1921	82.32	4.121	0	894	279	61.715	Medium	3748138	DAOSAA000000000
AMR_MDS_1924	95.37	1.825	16.67	233	47	86.245	High	2905032	DAORZX000000000
AMR_MDS_1928	94.91	1.977	0	146	27	85.025	High	2870684	DAORZT000000000
AMR_MDS_1932	98.65	1.428	0	159	29	91.51	High	3097595	DAORZP000000000
AMR_MDS_1968	93.33	2.185	20	314	75	82.405	High	2457977	DAORYF000000000
AMR_MDS_1969	98.87	1.225	0	254	58	92.745	High	5503572	DAORYE000000000
AMR_MDS_1972	95.5	0	0	191	40	95.5	High	2058577	DAORYB000000000
AMR_MDS_1988	75.67	0.067	100	1497	443	75.335	Medium	3985894	DAORXL000000000
AMR_MDS_1982	96.55	0	0	158	25	96.55	High	2017404	DAORXR000000000
AMR_MDS_1986	94.19	1.935	0	41	9	84.515	High	2151074	DAORXN000000000
AMR_MDS_2003	99.45	0	0	106	23	99.45	High	2455865	DAOTBQ000000000
AMR_MDS_2004	97.72	0	0	98	15	97.72	High	2956118	DAOTBP000000000
AMR_MDS_2005	97.16	0.066	0	265	44	96.83	High	3186220	DAOTBO000000000
AMR_MDS_2007	72.61	2.742	33.33	132	31	58.9	Medium	830394	DAOTBM000000000
AMR_MDS_2020	95	2.262	0	539	139	83.69	High	3728686	DAOTAZ000000000
AMR_MDS_2037	87.03	3.899	0	656	161	67.535	Medium	5243829	DAOTAI000000000
AMR_MDS_2042	85.86	4.938	22.22	999	296	61.17	Medium	2757888	DAOTAD000000000
AMR_MDS_2044	99.84	0.47	0	167	22	97.49	High	3051330	DAOTAB000000000
AMR_MDS_2048	94.28	0.653	0	193	50	91.015	High	1592516	DAOSZX000000000
AMR_MDS_2059	97.22	0	0	83	15	97.22	High	1780953	DAOSZM000000000
AMR_MDS_2057	94.73	0.645	0	119	29	91.505	High	2491516	DAOSZO000000000
AMR_MDS_2058	91.17	2.614	0	71	11	78.1	High	2440585	DAOSZN000000000
AMR_MDS_1117	91.41	1.09	33.33	137	28	85.96	High	3386726	DAOQUJ000000000
AMR_MDS_2065	97.71	0	0	54	9	97.71	High	1882690	DAOSZG000000000
AMR_MDS_2069	87.95	0.448	0	747	207	85.71	Medium	2334383	DAOSZC000000000
AMR_MDS_2072	97.8	1.098	0	52	11	92.31	High	2366670	DAOSYZ000000000
AMR_MDS_2075	98.86	1.136	0	146	15	93.18	High	5511600	DAOSYW000000000
AMR_MDS_2076	99.32	0	0	126	17	99.32	High	3828095	DAOSYV000000000
AMR_MDS_2087	92.74	0.806	0	50	10	88.71	High	1752998	DAOSYK000000000
AMR_MDS_0245	93.69	3.136	40	376	52	78.01	High	5139627	DAOLGZ000000000
AMR_MDS_2093	72.4	1.265	0	934	286	66.075	Medium	2160501	DAOSYE000000000
AMR_MDS_0224	96.87	0.7	0	59	24	93.37	High	2555199	DAOLGE000000000
AMR_MDS_2097	67.79	0.847	0	126	26	63.555	Medium	3228759	DAOSYA000000000
AMR_MDS_2100	95.23	0.986	50	109	18	90.3	High	2758450	DAOSXX000000000
AMR_MDS_2102	98.58	0	0	25	5	98.58	High	1624974	DAOSXV000000000
AMR_MDS_2109	50.81	0	0	198	55	50.81	Medium	686117	DAOSXO000000000
AMR_MDS_2112	94.15	0.188	0	226	48	93.21	High	2466590	DAOSXL000000000
AMR_MDS_2116	76.37	1.251	0	456	120	70.115	Medium	2044954	DAOSXH000000000
AMR_MDS_2119	98.38	2.688	33.33	76	13	84.94	High	2930834	DAOSXE000000000
AMR_MDS_2121	59.56	1.689	0	1093	385	51.115	Medium	1889257	DAOSXC000000000
AMR_MDS_2122	95.28	2.068	0	621	151	84.94	High	2380425	DAOSXB000000000
AMR_MDS_2123	97.8	1.098	0	27	2	92.31	High	3816781	DAOSXA000000000
AMR_MDS_2126	62.45	1.288	0	1355	461	56.01	Medium	2666937	DAOSWX000000000
AMR_MDS_2129	91.2	0.064	100	345	83	90.88	High	2164987	DAOSWU000000000
AMR_MDS_2130	95.48	1.344	0	138	44	88.76	High	2723015	DAOSWT000000000
AMR_MDS_2131	92.59	1.756	0	52	13	83.81	High	3695084	DAOSWS000000000
AMR_MDS_2143	95.46	0.242	100	42	9	94.25	High	1287527	DAOSWG000000000
AMR_MDS_3813	76.69	0	0	25	8	76.69	Medium	543912	DAONGQ000000000
AMR_MDS_2142	93.27	0.268	0	597	84	91.93	High	3754944	DAOSWH000000000
AMR_MDS_2145	98.36	0.653	0	80	19	95.095	High	2079630	DAOSWE000000000
AMR_MDS_2153	80.21	1.282	0	106	36	73.8	Medium	2443210	DAOSVW000000000
AMR_MDS_2155	65.64	2.709	0	559	170	52.095	Medium	2426441	DAOSVU000000000
AMR_MDS_2169	100	4.729	0	129	24	76.355	High	4446976	DAOSVG000000000
AMR_MDS_2170	94.91	1.694	0	28	8	86.44	High	2573164	DAOSVF000000000
AMR_MDS_2174	94.26	3.224	33.33	422	102	78.14	High	1815633	DAOSVB000000000
AMR_MDS_2187	97.31	0	0	161	37	97.31	High	2836053	DAOSUO000000000
AMR_MDS_2178	94.19	1.29	0	48	11	87.74	High	2317886	DAOSUX000000000
AMR_MDS_2185	76.21	1.329	40	707	217	69.565	Medium	1585816	DAOSUQ000000000
AMR_MDS_2198	97.31	1.901	25	160	31	87.805	High	2282508	DAOSUD000000000
AMR_MDS_2189	83.03	2.4	33.33	88	19	71.03	Medium	1188465	DAOSUM000000000
AMR_MDS_2190	90.38	2.119	0	193	44	79.785	High	2618964	DAOSUL000000000
AMR_MDS_2192	96.62	0.675	0	138	29	93.245	High	3567595	DAOSUJ000000000
AMR_MDS_2193	96.49	0	0	89	20	96.49	High	1767072	DAOSUI000000000
AMR_MDS_2197	86.48	1.214	100	201	64	80.41	Medium	2299375	DAOSUE000000000
AMR_MDS_2200	91.67	0.283	0	97	19	90.255	High	1436409	DAOSUB000000000
AMR_MDS_2203	100	0	0	318	54	100	High	1780145	DAOSTY000000000
AMR_MDS_0801	75.07	0	0	352	83	75.07	Medium	5145292	DAORGN000000000
AMR_MDS_2221	97.63	0	0	103	18	97.63	High	1956266	DAOSTG000000000
AMR_MDS_2227	98.19	0	0	76	14	98.19	High	1048937	DAOSTA000000000
AMR_MDS_2247	87.48	1.075	0	452	108	82.105	Medium	4275782	DAOSSG000000000
AMR_MDS_2251	71.61	0.626	25	60	13	68.48	Medium	591444	DAOSSC000000000
AMR_MDS_2253	91.81	2.909	25	35	11	77.265	High	2389004	DAOSSA000000000
AMR_MDS_2269	87.06	3.291	0	159	26	70.605	Medium	886791	DAOSRK000000000
AMR_MDS_2270	93.22	0.154	0	370	83	92.45	High	1627385	DAOSRJ000000000
AMR_MDS_2278	85.81	1.38	0	354	78	78.91	Medium	2997598	DAOSRB000000000
AMR_MDS_2289	93.67	0	0	117	31	93.67	High	1784867	DAOSQQ000000000
AMR_MDS_2332	92.48	1.96	0	75	14	82.68	High	2414626	DAOSOZ000000000
AMR_MDS_2333	92.52	0	0	130	38	92.52	High	2182119	DAOSOY000000000
AMR_MDS_2336	99.01	0	0	147	27	99.01	High	2174151	DAOSOV000000000
AMR_MDS_2354	97.73	0	0	68	9	97.73	High	4588301	DAOSOD000000000
AMR_MDS_2370	82.38	0.088	100	332	87	81.94	Medium	2531186	DAOSNN000000000
AMR_MDS_2378	84.81	2	0	245	67	74.81	Medium	1988352	DAOSNF000000000
AMR_MDS_2399	86.26	0	0	42	8	86.26	Medium	4090933	DAOSMK000000000
AMR_MDS_2402	73.4	0	0	18	6	73.4	Medium	645016	DAOOWZ000000000
AMR_MDS_2405	99.46	0.537	0	339	65	96.775	High	3501268	DAOOWW000000000
AMR_MDS_2411	74.98	1.898	0	776	246	65.49	Medium	2603258	DAOOWQ000000000
AMR_MDS_2414	95.61	1.666	16.67	140	35	87.28	High	2762114	DAOOWN000000000
AMR_MDS_2417	92.79	0	0	194	68	92.79	High	3639813	DAOOWK000000000
AMR_MDS_2430	86.35	0	0	94	25	86.35	Medium	2038899	DAOOVX000000000
AMR_MDS_2429	66.42	2.795	50	587	193	52.445	Medium	1218406	DAOOVY000000000
AMR_MDS_2440	52.54	0	0	67	16	52.54	Medium	1029521	DAOOVN000000000
AMR_MDS_2436	92.56	0.546	100	288	61	89.83	High	1981529	DAOOVR000000000
AMR_MDS_2439	82.45	3.508	0	244	42	64.91	Medium	4418292	DAOOVO000000000
AMR_MDS_2448	98.87	0	0	127	29	98.87	High	3570359	DAOOVF000000000
AMR_MDS_2441	87	1.022	28.57	404	94	81.89	Medium	3332564	DAOOVM000000000
AMR_MDS_2457	87.83	0	0	105	21	87.83	Medium	2158965	DAOOUW000000000
AMR_MDS_2450	94.93	1.371	0	103	19	88.075	High	2674568	DAOOVD000000000
AMR_MDS_2452	92.01	1.68	0	32	7	83.61	High	2547882	DAOOVB000000000
AMR_MDS_2459	74.67	1.105	0	373	115	69.145	Medium	1479333	DAOOUU000000000
AMR_MDS_2462	73.61	1.724	0	55	20	64.99	Medium	477342	DAOOUR000000000
AMR_MDS_2473	89.37	0	0	185	48	89.37	Medium	2686367	DAOOUG000000000
AMR_MDS_2470	96.73	0	0	142	27	96.73	High	3431422	DAOOUJ000000000
AMR_MDS_2484	90.66	0.121	0	456	109	90.055	High	1504597	DAOOTV000000000
AMR_MDS_2490	86.6	1.709	0	78	28	78.055	Medium	2838906	DAOOTP000000000
AMR_MDS_2496	63.77	1.935	0	402	116	54.095	Medium	1606764	DAOOTJ000000000
AMR_MDS_2497	71.94	2.349	66.67	754	215	60.195	Medium	1865062	DAOOTI000000000
AMR_MDS_2498	93.84	2.564	0	16	4	81.02	High	3302276	DAOOTH000000000
AMR_MDS_2502	88.63	0	0	6	2	88.63	Medium	846193	DAOOTD000000000
AMR_MDS_2503	73.09	1.677	57.14	791	236	64.705	Medium	2990563	DAOOTC000000000
AMR_MDS_2504	90.44	1.136	0	325	67	84.76	High	5341177	DAOOTB000000000
AMR_MDS_2507	96.62	4.054	0	154	37	76.35	High	5830585	DAOOSY000000000
AMR_MDS_2509	89.24	1.612	50	107	23	81.18	Medium	1774125	DAOOSW000000000
AMR_MDS_2510	97.8	2.197	0	20	2	86.815	High	4260413	DAOOSV000000000
AMR_MDS_2511	61.75	0.132	0	915	288	61.09	Medium	1856499	DAOOSU000000000
AMR_MDS_2516	98.86	2.272	0	58	13	87.5	High	6041214	DAOOSP000000000
AMR_MDS_2518	92.45	4.354	0	38	11	70.68	High	7435270	DAOOSN000000000
AMR_MDS_2520	63.24	0	0	16	6	63.24	Medium	1164557	DAOOSL000000000
AMR_MDS_2521	59.45	0	0	694	236	59.45	Medium	1958305	DAOOSK000000000
AMR_MDS_2524	93.37	0	0	98	22	93.37	High	2239584	DAOOSH000000000
AMR_MDS_2526	87.92	4.398	20	94	25	65.93	Medium	1454618	DAOOSF000000000
AMR_MDS_2536	91.78	2.414	40	323	62	79.71	High	4126559	DAOORV000000000
AMR_MDS_2527	63.31	0	0	241	54	63.31	Medium	1331886	DAOOSE000000000
AMR_MDS_2529	79.77	1.123	0	46	11	74.155	Medium	935376	DAOOSC000000000
AMR_MDS_2534	69.11	1.19	0	361	78	63.16	Medium	3304757	DAOORX000000000
AMR_MDS_2538	94.08	1.075	0	115	36	88.705	High	3891553	DAOORT000000000
AMR_MDS_0265	98.22	0.865	60	98	20	93.895	High	2933656	DAOLHT000000000
AMR_MDS_2547	62.37	0	0	1	1	62.37	Medium	920288	DAOORK000000000
AMR_MDS_2550	81.72	3.304	71.43	567	152	65.2	Medium	3641964	DAOORH000000000
AMR_MDS_2556	90.4	3.03	37.5	498	113	75.25	High	7429280	DAOORB000000000
AMR_MDS_2571	98.9	0	0	178	33	98.9	High	2871848	DAOOQM000000000
AMR_MDS_2569	85.63	0.214	100	466	122	84.56	Medium	2837499	DAOOQO000000000
AMR_MDS_2570	66.94	0	0	23	5	66.94	Medium	746871	DAOOQN000000000
AMR_MDS_2579	71.07	0.335	0	71	13	69.395	Medium	1329821	DAOOQE000000000
AMR_MDS_2584	89.07	0.847	25	815	190	84.835	Medium	3934730	DAOOPZ000000000
AMR_MDS_2587	99.45	2.197	0	235	45	88.465	High	7244731	DAOOPW000000000
AMR_MDS_2595	96.61	0.847	0	78	14	92.375	High	2538650	DAOOPO000000000
AMR_MDS_2596	97.67	0.213	100	58	14	96.605	High	2550359	DAOOPN000000000
AMR_MDS_2598	70.66	1.333	0	63	14	63.995	Medium	682685	DAOOPL000000000
AMR_MDS_2600	58.76	0	0	18	4	58.76	Medium	506893	DAOOPJ000000000
AMR_MDS_2602	69.8	0	0	11	4	69.8	Medium	982256	DAOOPH000000000
AMR_MDS_2606	96.55	0.104	100	171	52	96.03	High	3001429	DAOOPD000000000
AMR_MDS_2612	99.32	2.702	0	170	27	85.81	High	7473460	DAOOOX000000000
AMR_MDS_2613	67.82	0	0	30	7	67.82	Medium	938920	DAOOOW000000000
AMR_MDS_2614	92.67	0.424	66.67	109	27	90.55	High	3159424	DAOOOV000000000
AMR_MDS_2617	54.31	0	0	636	188	54.31	Medium	2357680	DAOOOS000000000
AMR_MDS_2621	88.92	2.218	0	500	155	77.83	Medium	4199366	DAOOOO000000000
AMR_MDS_2624	85.97	2.962	55.56	312	57	71.16	Medium	2814914	DAOOOL000000000
AMR_MDS_2634	98.82	0	0	137	20	98.82	High	2173694	DAOOOB000000000
AMR_MDS_2638	93.5	1.29	0	149	30	87.05	High	2859263	DAOONX000000000
AMR_MDS_2639	79.66	2.759	27.27	695	187	65.865	Medium	2923740	DAOONW000000000
AMR_MDS_2666	85.1	2.394	0	141	38	73.13	Medium	2442822	DAOOMV000000000
AMR_MDS_2704	90.64	4.516	0	118	19	68.06	High	2238217	DAOOLJ000000000
AMR_MDS_2703	92.57	0	0	106	34	92.57	High	1918425	DAOOLK000000000
AMR_MDS_5592	92.78	1.111	25	509	118	87.225	High	3849253	DAORHY000000000
AMR_MDS_2709	82.53	2.286	52.63	890	225	71.1	Medium	3599022	DAOOLE000000000
AMR_MDS_2713	96.77	1.935	0	100	23	87.095	High	3340385	DAOOLA000000000
AMR_MDS_2729	82.94	1.941	0	506	146	73.235	Medium	1159006	DAOOKK000000000
AMR_MDS_2739	82.88	1.326	0	226	45	76.25	Medium	3352203	DAOOKA000000000
AMR_MDS_2761	95.29	0	0	70	15	95.29	High	3934808	DAOOJE000000000
AMR_MDS_2762	97.05	0	0	109	25	97.05	High	1869044	DAOOJD000000000
AMR_MDS_2769	91.52	0	0	44	5	91.52	High	1457673	DAOOIW000000000
AMR_MDS_2772	96.59	1.136	0	160	30	90.91	High	6509386	DAOOIT000000000
AMR_MDS_2775	96.59	0	0	148	23	96.59	High	4521132	DAOOIQ000000000
AMR_MDS_2777	96.77	2.419	0	84	21	84.675	High	2969674	DAOOIO000000000
AMR_MDS_2778	58.92	0	0	738	253	58.92	Medium	1370784	DAOOIN000000000
AMR_MDS_2792	72.6	2.58	0	417	126	59.7	Medium	1511326	DAOOHZ000000000
AMR_MDS_2794	98.52	0.049	100	49	11	98.275	High	3315464	DAOOHX000000000
AMR_MDS_2809	79.76	0.047	0	642	169	79.525	Medium	2976349	DAOTQU000000000
AMR_MDS_2811	53.99	0.344	0	190	61	52.27	Medium	448839	DAOTQS000000000
AMR_MDS_2824	68.1	0	0	332	83	68.1	Medium	2087685	DAOTQF000000000
AMR_MDS_2835	92.51	0	0	281	92	92.51	High	2903078	DAOTPU000000000
AMR_MDS_2836	98.41	0	0	272	52	98.41	High	3661358	DAOTPT000000000
AMR_MDS_2852	95.63	0.063	100	114	25	95.315	High	2050681	DAOTPD000000000
AMR_MDS_2848	91.79	2.841	50	337	76	77.585	High	2018795	DAOTPH000000000
AMR_MDS_2861	91.61	1.485	0	45	6	84.185	High	1581065	DAOTOU000000000
AMR_MDS_2865	89.77	0	0	227	94	89.77	Medium	3757932	DAOTOQ000000000
AMR_MDS_2877	96.62	2.247	0	209	46	85.385	High	2891523	DAOTOE000000000
AMR_MDS_2886	62.37	0	0	61	7	62.37	Medium	656861	DAOTNV000000000
AMR_MDS_5695	91.35	3.902	62.5	316	81	71.84	High	2425092	DAOMVV000000000
AMR_MDS_2891	96.12	1.935	0	67	14	86.445	High	2246459	DAOTNQ000000000
AMR_MDS_1838	97.76	0	0	54	5	97.76	High	3757185	DAOSDF000000000
AMR_MDS_2920	92.04	0	0	185	53	92.04	High	1726135	DAOTMN000000000
AMR_MDS_2923	97.7	2.702	0	510	106	84.19	High	5596779	DAOTMK000000000
AMR_MDS_2925	70.53	0	0	20	5	70.53	Medium	682900	DAOTMI000000000
AMR_MDS_2932	83.14	0.476	0	278	40	80.76	Medium	2110374	DAOTMB000000000
AMR_MDS_2933	98.28	1.603	0	191	39	90.265	High	2873236	DAOTMA000000000
AMR_MDS_2935	82.59	3.033	25	394	102	67.425	Medium	2089361	DAOTLY000000000
AMR_MDS_2959	59.52	1.163	0	850	268	53.705	Medium	1759416	DAOTLA000000000
AMR_MDS_2969	91.33	2.15	0	142	39	80.58	High	3260108	DAOTKQ000000000
AMR_MDS_2970	97.43	0	0	129	31	97.43	High	3154492	DAOTKP000000000
AMR_MDS_2983	92.71	0.806	0	70	13	88.68	High	1642789	DAOTKC000000000
AMR_MDS_2993	94.44	3.296	0	112	10	77.96	High	2663291	DAOTJS000000000
AMR_MDS_3002	94.11	0	0	107	16	94.11	High	3068962	DAOTJJ000000000
AMR_MDS_2995	99.32	0	0	197	26	99.32	High	4747957	DAOTJQ000000000
AMR_MDS_2997	95.16	0.645	0	58	12	91.935	High	2390280	DAOTJO000000000
AMR_MDS_3003	94.51	0.645	0	143	36	91.285	High	2673463	DAOTJI000000000
AMR_MDS_3009	74.39	2.953	27.27	608	163	59.625	Medium	1721394	DAOTJC000000000
AMR_MDS_3010	96.55	1.935	0	76	16	86.875	High	3194080	DAOTJB000000000
AMR_MDS_3021	97.45	0	0	127	27	97.45	High	1905566	DAOTIQ000000000
AMR_MDS_3024	95.3	1.075	50	225	61	89.925	High	3639296	DAOTIN000000000
AMR_MDS_3026	95.46	0.462	0	1116	312	93.15	High	2788058	DAOTIL000000000
AMR_MDS_3033	96.77	0.537	0	74	18	94.085	High	3743347	DAOTIE000000000
AMR_MDS_3036	95.4	1.149	0	242	66	89.655	High	3359770	DAOTIB000000000
AMR_MDS_3038	88.74	0.187	50	173	37	87.805	Medium	2308806	DAOTHZ000000000
AMR_MDS_3047	95.69	0.221	0	27	8	94.585	High	3062455	DAOTHQ000000000
AMR_MDS_2434	78.13	0	0	44	7	78.13	Medium	709708	DAOOVT000000000
AMR_MDS_3048	79.75	1.803	25	394	109	70.735	Medium	2900389	DAOTHP000000000
AMR_MDS_3050	65.77	0.666	100	568	165	62.44	Medium	2336763	DAOTHN000000000
AMR_MDS_3053	76.96	0.675	0	109	28	73.585	Medium	1095428	DAOTHK000000000
AMR_MDS_0268	98.64	0.173	0	93	18	97.775	High	4050328	DAOLHW000000000
AMR_MDS_3066	62.93	0	0	394	115	62.93	Medium	2993750	DAOTGX000000000
AMR_MDS_3058	94.98	1.36	0	173	33	88.18	High	2549887	DAOTHF000000000
AMR_MDS_3061	88.66	0.444	0	291	63	86.44	Medium	1367081	DAOTHC000000000
AMR_MDS_3063	93.95	2.197	0	111	33	82.965	High	2823373	DAOTHA000000000
AMR_MDS_3070	89.33	1.34	0	475	93	82.63	Medium	4013157	DAOTGT000000000
AMR_MDS_3075	96.3	0.027	0	194	28	96.165	High	3103839	DAOTGO000000000
AMR_MDS_3079	96.66	1.19	0	106	33	90.71	High	2861441	DAOTGK000000000
AMR_MDS_3084	86.6	2.04	33.33	1031	300	76.4	Medium	4697857	DAOTGF000000000
AMR_MDS_3087	65.36	1.541	33.33	2375	756	57.655	Medium	5982938	DAOTGC000000000
AMR_MDS_3091	92.27	0.821	0	178	38	88.165	High	3614340	DAOTFY000000000
AMR_MDS_3099	73.51	0	0	83	22	73.51	Medium	567153	DAOTFQ000000000
AMR_MDS_3102	97.35	3.286	0	129	21	80.92	High	4535976	DAOTFN000000000
AMR_MDS_3107	93.36	2.767	50	449	107	79.525	High	4878731	DAOTFI000000000
AMR_MDS_3117	69.6	0	0	11	3	69.6	Medium	775828	DAOTEY000000000
AMR_MDS_3118	82.26	0	0	95	24	82.26	Medium	762457	DAOTEX000000000
AMR_MDS_3122	98.92	0.806	0	32	8	94.89	High	4112250	DAOTET000000000
AMR_MDS_3124	61.05	0.283	0	643	218	59.635	Medium	1285248	DAOTER000000000
AMR_MDS_3125	77.27	0	0	235	55	77.27	Medium	4023884	DAOTEQ000000000
AMR_MDS_3140	97.29	3.378	0	93	21	80.4	High	3620181	DAOTEB000000000
AMR_MDS_3145	87.22	2.275	0	375	96	75.845	Medium	2900768	DAOTDW000000000
AMR_MDS_5793	82	1.818	50	230	36	72.91	Medium	3521157	DAOMSB000000000
AMR_MDS_3154	89.35	3.879	36.36	467	123	69.955	Medium	2901926	DAOTDN000000000
AMR_MDS_3162	97.31	1.344	0	83	17	90.59	High	3153793	DAOTDF000000000
AMR_MDS_3169	68.23	0	0	1	1	68.23	Medium	561794	DAOTCY000000000
AMR_MDS_3180	72.66	0	0	12	2	72.66	Medium	887067	DAOTCN000000000
AMR_MDS_0203	95.79	0.99	50	568	120	90.84	High	5182584	DAOLFJ000000000
AMR_MDS_3183	76.5	3.323	25	228	54	59.885	Medium	1844079	DAOTCK000000000
AMR_MDS_3188	94.87	1.709	0	261	57	86.325	High	2464754	DAOTCF000000000
AMR_MDS_3189	97.97	4.431	0	70	13	75.815	High	5925951	DAOTCE000000000
AMR_MDS_3202	75.7	0	0	21	4	75.7	Medium	811993	DAOPMJ000000000
AMR_MDS_3209	94.94	1.123	0	62	13	89.325	High	1051148	DAOPMC000000000
AMR_MDS_3214	93.86	2.492	25	251	56	81.4	High	3462469	DAOPLX000000000
AMR_MDS_3215	85.6	0.671	0	353	95	82.245	Medium	1616172	DAOPLW000000000
AMR_MDS_3216	68.13	2.009	25	298	98	58.085	Medium	933693	DAOPLV000000000
AMR_MDS_3221	86.96	0.154	0	315	78	86.19	Medium	1873360	DAOPLQ000000000
AMR_MDS_3225	91.76	0.303	100	130	26	90.245	High	3476879	DAOPLM000000000
AMR_MDS_3226	79.27	3.164	53.85	713	206	63.45	Medium	3511073	DAOPLL000000000
AMR_MDS_3246	90.26	1.612	0	236	85	82.2	High	4806615	DAOPKR000000000
AMR_MDS_3248	93.14	1.172	14.29	291	67	87.28	High	2538032	DAOPKP000000000
AMR_MDS_3249	98.76	1.704	100	230	47	90.24	High	2440595	DAOPKO000000000
AMR_MDS_3259	92.47	0.537	0	195	47	89.785	High	3088227	DAOPKE000000000
AMR_MDS_3253	68.57	2.815	33.33	384	117	54.495	Medium	1025291	DAOPKK000000000
AMR_MDS_3254	87.08	0.693	33.33	513	132	83.615	Medium	1730971	DAOPKJ000000000
AMR_MDS_3258	81.66	1.731	85.71	218	36	73.005	Medium	3156051	DAOPKF000000000
AMR_MDS_3268	95.45	1.136	0	127	33	89.77	High	6729171	DAOPJV000000000
AMR_MDS_3261	83.67	0	0	730	181	83.67	Medium	3812774	DAOPKC000000000
AMR_MDS_3266	95.15	1.182	100	75	14	89.24	High	1921839	DAOPJX000000000
AMR_MDS_3269	96.66	0.054	100	120	41	96.39	High	2821875	DAOPJU000000000
AMR_MDS_3276	94.25	0.652	0	345	79	90.99	High	2892217	DAOPJN000000000
AMR_MDS_3277	95.8	0.806	0	97	24	91.77	High	2120495	DAOPJM000000000
AMR_MDS_3283	91.69	0.182	100	296	95	90.78	High	3378648	DAOPJG000000000
AMR_MDS_3284	60.65	1.098	0	578	148	55.16	Medium	3189874	DAOPJF000000000
AMR_MDS_3285	100	1.098	0	109	23	94.51	High	3925976	DAOPJE000000000
AMR_MDS_3287	88.76	2.247	0	159	34	77.525	Medium	1145411	DAOPJC000000000
AMR_MDS_3290	94.29	0	0	317	73	94.29	High	2722949	DAOPIZ000000000
AMR_MDS_3292	75.15	1.505	33.33	1539	425	67.625	Medium	4977599	DAOPIX000000000
AMR_MDS_3300	90.42	0.99	25	133	67	85.47	High	2813592	DAOPIP000000000
AMR_MDS_3301	82.25	2.65	22.22	923	256	69	Medium	2437390	DAOPIO000000000
AMR_MDS_3304	50.17	0	0	128	40	50.17	Medium	507121	DAOPIL000000000
AMR_MDS_3308	89.53	1.38	0	115	20	82.63	Medium	3711519	DAOPIH000000000
AMR_MDS_3311	98.9	2.197	0	52	9	87.915	High	5866773	DAOPIE000000000
AMR_MDS_3312	86.16	0.537	0	275	68	83.475	Medium	1479398	DAOPID000000000
AMR_MDS_3322	70.68	0	0	523	87	70.68	Medium	4597758	DAOPHT000000000
AMR_MDS_3323	97.84	0.873	33.33	222	48	93.475	High	2493640	DAOPHS000000000
AMR_MDS_3326	95.88	3.37	100	314	63	79.03	High	3187111	DAOPHP000000000
AMR_MDS_3344	91.75	0	0	86	14	91.75	High	2512612	DAOPGX000000000
AMR_MDS_3345	77.68	1.642	25	555	134	69.47	Medium	2539076	DAOPGW000000000
AMR_MDS_3346	86.78	0.782	25	341	94	82.87	Medium	4438697	DAOPGV000000000
AMR_MDS_3358	91.35	2.349	0	646	145	79.605	High	2474099	DAOPGJ000000000
AMR_MDS_3364	87.1	0.915	20	233	52	82.525	Medium	1955534	DAOPGD000000000
AMR_MDS_3370	82.38	1.587	60	220	57	74.445	Medium	3370769	DAOPFX000000000
AMR_MDS_3372	99.84	0	0	226	40	99.84	High	2833391	DAOPFV000000000
AMR_MDS_3373	83.88	0.738	25	483	133	80.19	Medium	1914990	DAOPFU000000000
AMR_MDS_3379	72.35	0.582	0	302	93	69.44	Medium	1260593	DAOPFO000000000
AMR_MDS_3387	87.26	2.717	71.43	362	95	73.675	Medium	3874484	DAOPFG000000000
AMR_MDS_3401	77.42	0	0	4	1	77.42	Medium	859390	DAOPES000000000
AMR_MDS_3409	70.52	0.564	50	252	59	67.7	Medium	1060134	DAOPEK000000000
AMR_MDS_3410	68.84	0.719	50	853	272	65.245	Medium	1780157	DAOPEJ000000000
AMR_MDS_3411	87.3	2.46	30	164	21	75	Medium	2734174	DAOPEI000000000
AMR_MDS_3416	96.42	0	0	179	21	96.42	High	1884933	DAOPED000000000
AMR_MDS_3418	62.95	0	0	460	136	62.95	Medium	1030045	DAOPEB000000000
AMR_MDS_3439	93.87	0.645	0	128	22	90.645	High	3549048	DAOPDG000000000
AMR_MDS_3440	100	0.546	0	60	11	97.27	High	2671735	DAOPDF000000000
AMR_MDS_3458	73.97	4.336	15.38	510	145	52.29	Medium	2139444	DAOPCN000000000
AMR_MDS_3460	79.39	0.952	50	220	53	74.63	Medium	1483056	DAOPCL000000000
AMR_MDS_3465	56.03	0	0	152	34	56.03	Medium	991986	DAOPCG000000000
AMR_MDS_3480	97.24	1.123	0	139	26	91.625	High	3036246	DAOPBR000000000
AMR_MDS_3486	97.73	0	0	60	13	97.73	High	3718139	DAOPBL000000000
AMR_MDS_3498	91.95	4.057	14.29	784	174	71.665	High	5202189	DAOPAZ000000000
AMR_MDS_3506	59.22	1.754	0	85	24	50.45	Medium	526385	DAOPAR000000000
AMR_MDS_3525	92.72	2.727	0	136	29	79.085	High	2416675	DAOOZY000000000
AMR_MDS_3534	94.7	3.87	16.67	122	28	75.35	High	2959254	DAOOZP000000000
AMR_MDS_3542	69.63	2.352	55.56	761	217	57.87	Medium	3198058	DAOOZH000000000
AMR_MDS_3545	53.62	0	0	180	66	53.62	Medium	478688	DAOOZE000000000
AMR_MDS_3554	70.79	0.99	0	13	2	65.84	Medium	786041	DAOOYV000000000
AMR_MDS_3563	96.45	0.595	0	334	61	93.475	High	4869814	DAOOYM000000000
AMR_MDS_3565	72.71	0	0	113	29	72.71	Medium	508448	DAOOYK000000000
AMR_MDS_3581	100	1.098	0	12	4	94.51	High	3549353	DAOOXU000000000
AMR_MDS_3587	63.58	2.262	0	577	160	52.27	Medium	1457780	DAOOXO000000000
AMR_MDS_5658	74.08	0.537	100	236	58	71.395	Medium	2411415	DAOMXG000000000
AMR_MDS_3599	98.81	0.854	0	85	15	94.54	High	2731877	DAOOXC000000000
AMR_MDS_3603	95.84	0	0	232	37	95.84	High	2591586	DAOPNJ000000000
AMR_MDS_3625	67.63	1.075	0	467	139	62.255	Medium	1137405	DAOPMN000000000
AMR_MDS_3621	60.9	0	0	501	148	60.9	Medium	1935668	DAOPMR000000000
AMR_MDS_3624	66.04	0.99	0	121	25	61.09	Medium	878302	DAOPMO000000000
AMR_MDS_3628	89.42	3.582	0	144	31	71.51	Medium	1486114	DAONNT000000000
AMR_MDS_3629	74.47	1.173	50	275	71	68.605	Medium	1114756	DAONNS000000000
AMR_MDS_3636	61.91	1.123	100	132	44	56.295	Medium	658089	DAONNL000000000
AMR_MDS_3643	56.45	0.156	100	297	80	55.67	Medium	757634	DAONNE000000000
AMR_MDS_3647	87.58	0	0	233	63	87.58	Medium	1646215	DAONNA000000000
AMR_MDS_3652	70.99	0	0	44	14	70.99	Medium	848043	DAONMV000000000
AMR_MDS_3672	98.6	0.699	100	268	53	95.105	High	2796440	DAONMB000000000
AMR_MDS_3676	69.15	3.818	0	822	243	50.06	Medium	2380447	DAONLX000000000
AMR_MDS_3677	93.51	4.609	11.11	292	67	70.465	High	5038341	DAONLW000000000
AMR_MDS_3687	94.4	0	0	270	69	94.4	High	2895463	DAONLM000000000
AMR_MDS_3688	82.42	0	0	444	98	82.42	Medium	2910387	DAONLL000000000
AMR_MDS_3693	91.37	0.699	100	137	34	87.875	High	1488413	DAONLG000000000
AMR_MDS_3713	88.26	4.783	0	807	220	64.345	Medium	3147733	DAONKM000000000
AMR_MDS_3712	93.63	1.272	0	88	22	87.27	High	3238670	DAONKN000000000
AMR_MDS_3719	93.45	1.307	66.67	388	85	86.915	High	2597102	DAONKG000000000
AMR_MDS_3733	97.04	0.476	0	20	5	94.66	High	2620362	DAONJS000000000
AMR_MDS_3738	100	0	0	40	6	100	High	1543688	DAONJN000000000
AMR_MDS_3740	97.62	1.189	0	141	22	91.675	High	3020939	DAONJL000000000
AMR_MDS_3745	96.77	1.935	0	91	16	87.095	High	3548316	DAONJG000000000
AMR_MDS_3746	96.63	1.366	33.33	281	51	89.8	High	3677235	DAONJF000000000
AMR_MDS_3749	80.38	3.038	20	1141	303	65.19	Medium	4065613	DAONJC000000000
AMR_MDS_3755	98.3	0	0	295	40	98.3	High	2980869	DAONIW000000000
AMR_MDS_3766	100	0	0	114	21	100	High	1830199	DAONIL000000000
AMR_MDS_3776	96.08	1.198	0	502	126	90.09	High	2582122	DAONIB000000000
AMR_MDS_3773	64.35	0	0	27	8	64.35	Medium	957984	DAONIE000000000
AMR_MDS_3775	94.87	1.306	80	324	77	88.34	High	3256951	DAONIC000000000
AMR_MDS_3780	94.44	1.075	0	279	55	89.065	High	3933954	DAONHX000000000
AMR_MDS_3786	60.41	0.187	0	217	55	59.475	Medium	651407	DAONHR000000000
AMR_MDS_3790	91.71	2.581	0	64	13	78.805	High	1685156	DAONHN000000000
AMR_MDS_3793	70.73	0.354	100	197	44	68.96	Medium	1146094	DAONHK000000000
AMR_MDS_3794	80.18	1.037	50	395	101	74.995	Medium	1805983	DAONHJ000000000
AMR_MDS_3801	98.06	0	0	94	19	98.06	High	3538448	DAONHC000000000
AMR_MDS_3802	95.64	1.344	0	227	35	88.92	High	3091727	DAONHB000000000
AMR_MDS_3804	96.56	2.247	0	110	17	85.325	High	4304782	DAONGZ000000000
AMR_MDS_3814	93.77	0.595	0	63	15	90.795	High	2490846	DAONGP000000000
AMR_MDS_3815	73.98	0	0	15	4	73.98	Medium	675898	DAONGO000000000
AMR_MDS_3816	79.59	0	0	2	1	79.59	Medium	667017	DAONGN000000000
AMR_MDS_3817	88.68	1.983	66.67	232	66	78.765	Medium	1850166	DAONGM000000000
AMR_MDS_3825	96.23	1.075	0	64	16	90.855	High	2306623	DAONGE000000000
AMR_MDS_3828	94.74	1.68	0	356	75	86.34	High	3722542	DAONGB000000000
AMR_MDS_3834	97.8	0	0	319	56	97.8	High	3135546	DAONFV000000000
AMR_MDS_3843	70.28	2.15	0	181	54	59.53	Medium	1437429	DAONFM000000000
AMR_MDS_3840	91.09	2.38	33.33	273	66	79.19	High	2198859	DAONFP000000000
AMR_MDS_3852	57.39	0.33	0	82	23	55.74	Medium	570011	DAONFD000000000
AMR_MDS_3847	92.04	0.17	0	417	116	91.19	High	2178487	DAONFI000000000
AMR_MDS_3850	66.07	1.96	33.33	857	274	56.27	Medium	2177226	DAONFF000000000
AMR_MDS_3851	94.64	0	0	108	16	94.64	High	1558205	DAONFE000000000
AMR_MDS_3853	93.28	1.128	0	117	33	87.64	High	1849251	DAONFC000000000
AMR_MDS_3859	84.17	2.523	27.27	158	39	71.555	Medium	1702736	DAONEW000000000
AMR_MDS_3862	95.5	1.428	0	73	14	88.36	High	2667120	DAONET000000000
AMR_MDS_3871	90.55	0.952	0	125	32	85.79	High	2684215	DAONEK000000000
AMR_MDS_2902	97.8	0	0	41	8	97.8	High	2287320	DAOTNF000000000
AMR_MDS_3869	90.88	0.854	0	96	22	86.61	High	2311236	DAONEM000000000
AMR_MDS_3875	78.96	0	0	7	3	78.96	Medium	623961	DAONEG000000000
AMR_MDS_3878	78.82	0.493	0	767	218	76.355	Medium	4701813	DAONED000000000
AMR_MDS_3884	90.43	2.15	0	31	8	79.68	High	1488696	DAONDX000000000
AMR_MDS_3895	97.24	1.129	0	64	13	91.595	High	2280270	DAONDM000000000
AMR_MDS_3898	95.09	1.014	0	265	40	90.02	High	2912698	DAONDJ000000000
AMR_MDS_3908	84.15	2.972	28.57	214	50	69.29	Medium	2126476	DAONCZ000000000
AMR_MDS_3902	98.36	2.822	0	53	7	84.25	High	2296380	DAONDF000000000
AMR_MDS_3905	95.3	1.342	0	37	9	88.59	High	2140357	DAONDC000000000
AMR_MDS_3866	93.54	2.15	0	147	26	82.79	High	3345084	DAONEP000000000
AMR_MDS_3916	95.75	0	0	190	42	95.75	High	1134911	DAONCR000000000
AMR_MDS_3917	95.91	0.51	0	101	19	93.36	High	2435923	DAONCQ000000000
AMR_MDS_3920	62.75	1.956	60	1048	337	52.97	Medium	2091844	DAONCN000000000
AMR_MDS_3926	90.51	0	0	266	96	90.51	High	4330013	DAONCH000000000
AMR_MDS_3932	66.36	1.677	0	602	194	57.975	Medium	1202064	DAONCB000000000
AMR_MDS_3933	95.74	0.469	0	35	6	93.395	High	1937344	DAONCA000000000
AMR_MDS_3936	98.57	0.518	0	74	16	95.98	High	2366643	DAONBX000000000
AMR_MDS_3940	63.1	1.724	0	720	216	54.48	Medium	2738145	DAONBT000000000
AMR_MDS_3942	65.42	1.006	100	507	158	60.39	Medium	1665152	DAONBR000000000
AMR_MDS_3956	50.68	0	0	133	31	50.68	Medium	678005	DAONBD000000000
AMR_MDS_3966	88.72	1.504	66.67	392	94	81.2	Medium	2225359	DAONAT000000000
AMR_MDS_3975	96.23	1.075	0	102	18	90.855	High	2463836	DAONAK000000000
AMR_MDS_3990	76.82	2.247	0	35	10	65.585	Medium	721160	DAOMZV000000000
AMR_MDS_3993	99.14	1.068	33.33	32	8	93.8	High	2135131	DAOMZS000000000
AMR_MDS_3994	69.3	0.99	0	6	2	64.35	Medium	845444	DAOMZR000000000
AMR_MDS_4001	94.38	0	0	158	37	94.38	High	3634438	DAOODD000000000
AMR_MDS_4006	96.58	2.564	0	51	9	83.76	High	3842178	DAOOCY000000000
AMR_MDS_4020	92.33	1.339	33.33	199	39	85.635	High	2972636	DAOOCK000000000
AMR_MDS_4024	66.12	1.685	0	76	16	57.695	Medium	654280	DAOOCG000000000
AMR_MDS_1886	75.99	0	0	43	11	75.99	Medium	554075	DAOSBJ000000000
AMR_MDS_4039	89.49	0.422	0	70	16	87.38	Medium	2668984	DAOOBR000000000
AMR_MDS_4031	83.22	1.29	0	67	15	76.77	Medium	1618876	DAOOBZ000000000
AMR_MDS_4032	62.79	1.327	33.33	249	72	56.155	Medium	619709	DAOOBY000000000
AMR_MDS_4041	79.1	3.452	9.09	358	43	61.84	Medium	2738281	DAOOBP000000000
AMR_MDS_4042	97.97	2.702	0	178	45	84.46	High	3627121	DAOOBO000000000
AMR_MDS_4043	92.12	1.838	20	231	59	82.93	High	2493110	DAOOBN000000000
AMR_MDS_4053	94.19	0.714	0	30	8	90.62	High	1795163	DAOOBD000000000
AMR_MDS_4055	79.46	3.448	0	268	69	62.22	Medium	1956427	DAOOBB000000000
AMR_MDS_4072	96.22	0.943	0	39	8	91.505	High	1649728	DAOOAK000000000
AMR_MDS_4078	86.65	2.738	11.11	302	68	72.96	Medium	1646307	DAOOAE000000000
AMR_MDS_4088	95.86	0.537	100	222	49	93.175	High	2622499	DAONZU000000000
AMR_MDS_4084	96.12	0.645	0	109	33	92.895	High	2609604	DAONZY000000000
AMR_MDS_4086	93.87	3.594	0	142	36	75.9	High	2652892	DAONZW000000000
AMR_MDS_4090	94	0	0	72	19	94	High	1142001	DAONZS000000000
AMR_MDS_4091	78.42	0	0	14	4	78.42	Medium	498896	DAONZR000000000
AMR_MDS_4094	80.49	0.709	0	210	59	76.945	Medium	1159317	DAONZO000000000
AMR_MDS_4098	98.66	0	0	56	9	98.66	High	1636345	DAONZK000000000
AMR_MDS_4103	88.29	0	0	28	8	88.29	Medium	1611989	DAONZF000000000
AMR_MDS_4116	84.25	0.476	0	66	7	81.87	Medium	1801462	DAONYS000000000
AMR_MDS_4133	89	0.827	0	71	10	84.865	Medium	2092367	DAONYB000000000
AMR_MDS_4144	62.55	0.859	0	508	170	58.255	Medium	1050582	DAONXQ000000000
AMR_MDS_4154	92.77	4.914	0	718	169	68.2	High	4939975	DAONXG000000000
AMR_MDS_4165	96.55	1.206	50	111	10	90.52	High	1983385	DAONWV000000000
AMR_MDS_4167	88.47	2.146	83.33	146	25	77.74	Medium	1783674	DAONWT000000000
AMR_MDS_4173	94.44	0	0	92	18	94.44	High	2031914	DAONWN000000000
AMR_MDS_4184	84.3	1.617	16.67	907	229	76.215	Medium	3191350	DAONWC000000000
AMR_MDS_4185	79.93	0.236	0	211	60	78.75	Medium	1501894	DAONWB000000000
AMR_MDS_4198	90.73	0.765	0	150	33	86.905	High	2394140	DAONVO000000000
AMR_MDS_4206	65.41	0	0	286	48	65.41	Medium	1257473	DAONVG000000000
AMR_MDS_4220	86.72	1.122	33.33	246	66	81.11	Medium	2200821	DAONUS000000000
AMR_MDS_4225	97.98	0.223	0	239	37	96.865	High	3578720	DAONUN000000000
AMR_MDS_4235	91.71	2.909	25	230	53	77.165	High	2450927	DAONUD000000000
AMR_MDS_4229	98.3	0	0	93	15	98.3	High	1661185	DAONUJ000000000
AMR_MDS_4230	91.89	3.378	0	190	39	75	High	4499903	DAONUI000000000
AMR_MDS_4245	61.05	1.189	0	167	45	55.105	Medium	463497	DAONTT000000000
AMR_MDS_4256	99.32	3.153	12.5	69	16	83.555	High	4332838	DAONTI000000000
AMR_MDS_4269	95.6	0.499	60	123	20	93.105	High	2007712	DAONSV000000000
AMR_MDS_4270	89.96	0.258	33.33	175	35	88.67	Medium	1571248	DAONSU000000000
AMR_MDS_4280	74.1	0.104	0	192	43	73.58	Medium	1456711	DAONSK000000000
AMR_MDS_4272	69.23	1.344	0	526	150	62.51	Medium	1920531	DAONSS000000000
AMR_MDS_4279	98.9	1.098	0	117	25	93.41	High	2229786	DAONSL000000000
AMR_MDS_4293	90.23	3.349	0	507	130	73.485	High	3155492	DAONRX000000000
AMR_MDS_4302	64.65	2.197	0	729	233	53.665	Medium	1429814	DAONRO000000000
AMR_MDS_4310	59.7	0	0	32	13	59.7	Medium	506544	DAONRG000000000
AMR_MDS_4320	91.57	0	0	41	13	91.57	High	933485	DAONQW000000000
AMR_MDS_4328	68.1	0	0	470	131	68.1	Medium	1868725	DAONQO000000000
AMR_MDS_4331	83.7	1.123	0	21	7	78.085	Medium	755983	DAONQL000000000
AMR_MDS_4335	98	0.129	50	174	21	97.355	High	3980100	DAONQH000000000
AMR_MDS_4340	60.19	1.315	0	26	4	53.615	Medium	2009952	DAONQC000000000
AMR_MDS_4353	86.06	2.049	50	670	152	75.815	Medium	6147284	DAONPP000000000
AMR_MDS_4356	81.64	2.843	20	679	174	67.425	Medium	2789831	DAONPM000000000
AMR_MDS_4357	76.85	0	0	90	24	76.85	Medium	951443	DAONPL000000000
AMR_MDS_4366	88.38	0.238	0	200	45	87.19	Medium	1872170	DAONPC000000000
AMR_MDS_4370	90.04	2.754	0	322	76	76.27	High	2055608	DAONOY000000000
AMR_MDS_4371	98.11	0	0	102	14	98.11	High	1787845	DAONOX000000000
AMR_MDS_4372	91.31	0	0	43	16	91.31	High	1836644	DAONOW000000000
AMR_MDS_4376	99.5	0.49	0	127	25	97.05	High	2441941	DAONOS000000000
AMR_MDS_4378	98.21	2.614	25	376	76	85.14	High	2610889	DAONOQ000000000
AMR_MDS_4387	93.79	0.952	50	115	25	89.03	High	1996299	DAONOH000000000
AMR_MDS_4395	89.48	1.923	50	191	47	79.865	Medium	1992087	DAONNZ000000000
AMR_MDS_4400	95.23	0	0	117	25	95.23	High	2379622	DAONNU000000000
AMR_MDS_4406	83.72	0.764	40	300	85	79.9	Medium	2678855	DAOOHL000000000
AMR_MDS_4415	96.84	0	0	443	93	96.84	High	1650341	DAOOHC000000000
AMR_MDS_4428	55.88	1.017	0	632	221	50.795	Medium	1114404	DAOOGP000000000
AMR_MDS_4469	70.79	0	0	19	7	70.79	Medium	841263	DAOOFA000000000
AMR_MDS_4462	89.65	0.862	0	394	63	85.34	Medium	2402303	DAOOFH000000000
AMR_MDS_5833	75.98	0.106	0	610	198	75.45	Medium	2290976	DAOMQN000000000
AMR_MDS_4467	96.85	0	0	139	41	96.85	High	2495594	DAOOFC000000000
AMR_MDS_4500	87.09	0.645	0	74	21	83.865	Medium	2724425	DAOODV000000000
AMR_MDS_4497	91.47	1.485	0	50	7	84.045	High	1544106	DAOODY000000000
AMR_MDS_4504	59.18	1.149	0	705	221	53.435	Medium	1617499	DAOODR000000000
AMR_MDS_4514	77.27	0	0	28	7	77.27	Medium	1043378	DAOODH000000000
AMR_MDS_0251	98.7	0	0	25	7	98.7	High	2714443	DAOLHF000000000
AMR_MDS_4550	78.73	0	0	45	12	78.73	Medium	563400	DAOLWP000000000
AMR_MDS_4553	62.26	0.582	0	598	203	59.35	Medium	2089579	DAOLWM000000000
AMR_MDS_4586	89.1	2.247	50	282	62	77.865	Medium	2632873	DAOLVF000000000
AMR_MDS_4604	96.92	1.675	0	208	44	88.545	High	3648492	DAOLUN000000000
AMR_MDS_4610	92.72	2.727	0	132	27	79.085	High	6124870	DAOLUH000000000
AMR_MDS_4612	71.05	0	0	45	12	71.05	Medium	543148	DAOLUF000000000
AMR_MDS_4623	94.54	1.818	0	84	25	85.45	High	2814855	DAOLTU000000000
AMR_MDS_4455	57.36	0.862	0	731	252	53.05	Medium	1955419	DAOOFO000000000
AMR_MDS_4663	80.59	0	0	67	17	80.59	Medium	576466	DAOLSG000000000
AMR_MDS_4658	98.35	0.657	100	100	21	95.065	High	2097191	DAOLSL000000000
AMR_MDS_4670	87.97	2.935	25	391	67	73.295	Medium	3088930	DAOLRZ000000000
AMR_MDS_4674	75.83	1.216	0	535	155	69.75	Medium	2772318	DAOLRV000000000
AMR_MDS_4685	97.27	0.061	0	166	39	96.965	High	2899415	DAOLRK000000000
AMR_MDS_4687	52.44	0.11	0	160	45	51.89	Medium	491115	DAOLRI000000000
AMR_MDS_4689	98.24	0	0	274	53	98.24	High	3196161	DAOLRG000000000
AMR_MDS_4701	99.01	0.653	0	74	14	95.745	High	2042701	DAOLQU000000000
AMR_MDS_4702	96.19	1.428	0	69	14	89.05	High	3103576	DAOLQT000000000
AMR_MDS_4707	85.8	2.777	33.33	800	203	71.915	Medium	5449287	DAOLQO000000000
AMR_MDS_4709	94.6	1.694	100	367	82	86.13	High	2384807	DAOLQM000000000
AMR_MDS_4721	72.72	0	0	82	26	72.72	Medium	1003602	DAOLQA000000000
AMR_MDS_4739	96.55	0.653	0	170	49	93.285	High	2359015	DAOLPI000000000
AMR_MDS_4732	90.87	2.247	0	317	91	79.635	High	2901020	DAOLPP000000000
AMR_MDS_4740	96.42	0	0	77	7	96.42	High	2057016	DAOLPH000000000
AMR_MDS_4748	90.19	4.345	9.09	149	34	68.465	High	6440439	DAOLOZ000000000
AMR_MDS_4751	99.1	0.02	0	444	85	99	High	4499182	DAOLOW000000000
AMR_MDS_4755	96.05	2.186	0	89	16	85.12	High	2937178	DAOLOS000000000
AMR_MDS_4757	92.49	1.38	0	115	26	85.59	High	2702701	DAOLOQ000000000
AMR_MDS_4763	87.5	1.122	20	300	65	81.89	Medium	4162099	DAOLOK000000000
AMR_MDS_4771	81.32	0	0	27	6	81.32	Medium	550108	DAOLOC000000000
AMR_MDS_4773	92.06	0	0	39	8	92.06	High	908293	DAOLOA000000000
AMR_MDS_4778	100	1.098	0	171	56	94.51	High	6170825	DAOLNV000000000
AMR_MDS_4820	98.71	0	0	18	5	98.71	High	2183027	DAOMMM000000000
AMR_MDS_4823	87.39	2.503	10	388	90	74.875	Medium	2324668	DAOMMJ000000000
AMR_MDS_4867	58.75	0	0	36	10	58.75	Medium	441369	DAOMKR000000000
AMR_MDS_0095	99.49	0	0	159	19	99.49	High	5038815	DAOLBF000000000
AMR_MDS_4875	79.74	1.075	0	86	20	74.365	Medium	2366897	DAOMKJ000000000
AMR_MDS_4878	66.07	1.505	33.33	748	234	58.545	Medium	2576222	DAOMKG000000000
AMR_MDS_4879	64.43	0	0	667	194	64.43	Medium	2476777	DAOMKF000000000
AMR_MDS_4884	97.14	0	0	180	35	97.14	High	2175477	DAOMKA000000000
AMR_MDS_4887	86.86	3.418	0	92	21	69.77	Medium	2139118	DAOMJX000000000
AMR_MDS_4895	85	5.737	12.5	358	70	56.315	High	2389060	DAOMJP000000000
AMR_MDS_4912	67.22	1.098	50	328	104	61.73	Medium	1248095	DAOMIY000000000
AMR_MDS_4917	96.7	1.648	0	62	13	88.46	High	2696856	DAOMIT000000000
AMR_MDS_4942	97.27	1.818	0	178	36	88.18	High	3155110	DAOMHU000000000
AMR_MDS_4936	91.59	2.237	20	405	63	80.405	High	5632941	DAOMIA000000000
AMR_MDS_4941	95.58	1.709	0	260	51	87.035	High	4158017	DAOMHV000000000
AMR_MDS_4950	86.65	2.085	16.67	136	37	76.225	Medium	2447886	DAOMHM000000000
AMR_MDS_4943	56.65	1.075	0	394	116	51.275	Medium	1049179	DAOMHT000000000
AMR_MDS_4944	88.84	1.124	33.33	158	37	83.22	Medium	2319666	DAOMHS000000000
AMR_MDS_4951	94.91	0.154	100	185	39	94.14	High	1698286	DAOMHL000000000
AMR_MDS_4973	84.11	1.294	16.67	201	49	77.64	Medium	2225093	DAOMGP000000000
AMR_MDS_4995	96.37	0.414	0	33	7	94.3	High	2878542	DAOMFT000000000
AMR_MDS_5001	57.24	0	0	415	136	57.24	Medium	2298846	DAOMFN000000000
AMR_MDS_5005	77.32	2.218	20	708	177	66.23	Medium	3298597	DAOMFJ000000000
AMR_MDS_5008	74.71	0.783	100	230	67	70.795	Medium	1563672	DAOMFG000000000
AMR_MDS_5010	75.73	4.36	6.67	213	54	53.93	Medium	2793384	DAOMFE000000000
AMR_MDS_5011	71.74	1.642	28.57	345	89	63.53	Medium	2328222	DAOMFD000000000
AMR_MDS_5016	91.67	0.732	44.44	356	80	88.01	High	4526665	DAOMEY000000000
AMR_MDS_5026	64.68	1.709	11.11	1336	480	56.135	Medium	3167593	DAOMEO000000000
AMR_MDS_5020	98.63	0.819	0	92	24	94.535	High	1844671	DAOMEU000000000
AMR_MDS_5021	99.14	1.437	0	11	3	91.955	High	2631011	DAOMET000000000
AMR_MDS_5023	97.55	0.625	0	16	4	94.425	High	2325165	DAOMER000000000
AMR_MDS_5025	97.47	0.497	0	44	10	94.985	High	6105134	DAOMEP000000000
AMR_MDS_5027	97.85	0.246	0	141	25	96.62	High	3151932	DAOMEN000000000
AMR_MDS_5028	87.93	0.632	50	288	100	84.77	Medium	4595667	DAOMEM000000000
AMR_MDS_5030	99.42	0	0	49	9	99.42	High	2250356	DAOMEK000000000
AMR_MDS_5033	97.2	0.155	0	212	54	96.425	High	3933376	DAOMEH000000000
AMR_MDS_5036	97	0	0	118	33	97	High	2028225	DAOMEE000000000
AMR_MDS_5038	88.73	1.195	57.14	556	162	82.755	Medium	5748098	DAOMEC000000000
AMR_MDS_5043	99.52	1.456	0	16	3	92.24	High	3341579	DAOMDX000000000
AMR_MDS_5047	99.01	0.027	0	216	46	98.875	High	3781060	DAOMDT000000000
AMR_MDS_5056	96.77	0	0	199	37	96.77	High	2179088	DAOMDK000000000
AMR_MDS_5050	62.38	0	0	328	84	62.38	Medium	3768195	DAOMDQ000000000
AMR_MDS_5052	99.18	1.016	0	41	4	94.1	High	2357155	DAOMDO000000000
AMR_MDS_5053	98.87	0.947	0	36	7	94.135	High	2878775	DAOMDN000000000
AMR_MDS_5057	99.51	0	0	68	7	99.51	High	4273389	DAOMDJ000000000
AMR_MDS_5059	93.95	1.664	50	338	52	85.63	High	3973793	DAOMDH000000000
AMR_MDS_5062	99.74	0	0	75	10	99.74	High	4240481	DAOMDE000000000
AMR_MDS_5063	86.51	0.464	100	84	13	84.19	Medium	1825042	DAOMDD000000000
AMR_MDS_5064	77.58	0	0	80	14	77.58	Medium	2492286	DAOMDC000000000
AMR_MDS_5066	93.39	0	0	159	39	93.39	High	1932611	DAOMDA000000000
AMR_MDS_5068	99.37	0.058	100	75	13	99.08	High	4486988	DAOMCY000000000
AMR_MDS_5076	70.71	3.373	8.33	988	331	53.845	Medium	2106101	DAOMCQ000000000
AMR_MDS_5074	67.86	0	0	470	148	67.86	Medium	1938905	DAOMCS000000000
AMR_MDS_5075	99.5	0.031	100	110	15	99.345	High	3575057	DAOMCR000000000
AMR_MDS_5078	76.81	2.529	100	393	89	64.165	Medium	2713825	DAOMCO000000000
AMR_MDS_5079	84.38	5.02	15.79	369	105	59.28	High	2296061	DAOMCN000000000
AMR_MDS_5080	100	0	0	71	11	100	High	3290390	DAOMCM000000000
AMR_MDS_5081	90.92	0.331	50	709	206	89.265	High	5295195	DAOMCL000000000
AMR_MDS_5082	97.86	0.016	100	150	42	97.78	High	3118588	DAOMCK000000000
AMR_MDS_5083	60.44	0	0	522	193	60.44	Medium	1008564	DAOMCJ000000000
AMR_MDS_5085	99.5	0.248	0	146	24	98.26	High	4024588	DAOMCH000000000
AMR_MDS_5088	92.43	2.672	50	435	125	79.07	High	2570490	DAOMCE000000000
AMR_MDS_5089	65.41	1.839	0	844	321	56.215	Medium	2396737	DAOMCD000000000
AMR_MDS_5091	88.03	1.709	0	503	128	79.485	Medium	3667539	DAOMCB000000000
AMR_MDS_5092	100	0	0	177	16	100	High	3752179	DAOMCA000000000
AMR_MDS_5097	68.89	2.742	0	636	221	55.18	Medium	1389954	DAOMBV000000000
AMR_MDS_5093	97.7	0.975	0	41	6	92.825	High	1893369	DAOMBZ000000000
AMR_MDS_5094	99.42	3.327	17.65	87	21	82.785	High	3318647	DAOMBY000000000
AMR_MDS_5095	86.85	2.307	50	318	81	75.315	Medium	1805689	DAOMBX000000000
AMR_MDS_5096	77.01	0	0	34	6	77.01	Medium	940025	DAOMBW000000000
AMR_MDS_5101	87.39	1.282	0	261	70	80.98	Medium	1984245	DAOMBR000000000
AMR_MDS_5102	74.84	1.253	0	1800	651	68.575	Medium	6749378	DAOMBQ000000000
AMR_MDS_5105	100	1.648	0	158	26	91.76	High	3322930	DAOMBN000000000
AMR_MDS_5106	85.53	1.08	0	492	141	80.13	Medium	2486829	DAOMBM000000000
AMR_MDS_5111	66.38	2.121	16.67	831	287	55.775	Medium	2199534	DAOMBH000000000
AMR_MDS_5124	80.34	1.098	0	1629	467	74.85	Medium	4636202	DAOMAU000000000
AMR_MDS_5115	83.93	2.306	22.22	872	163	72.4	Medium	3394496	DAOMBD000000000
AMR_MDS_5137	90.53	1.947	38.46	451	112	80.795	High	2199333	DAOMAH000000000
AMR_MDS_5141	85.93	0.308	50	143	37	84.39	Medium	2145053	DAOMAD000000000
AMR_MDS_5153	54.2	0	0	71	25	54.2	Medium	514508	DAOLZR000000000
AMR_MDS_5154	93.81	0.495	0	138	28	91.335	High	3306734	DAOLZQ000000000
AMR_MDS_5155	79.12	0.787	66.67	341	106	75.185	Medium	2185669	DAOLZP000000000
AMR_MDS_5166	80.7	4.335	13.64	363	86	59.025	Medium	2658579	DAOLZE000000000
AMR_MDS_5168	88.6	0	0	305	85	88.6	Medium	2870349	DAOLZC000000000
AMR_MDS_5186	93.78	1.724	40	201	46	85.16	High	2933871	DAOLYK000000000
AMR_MDS_5188	99.01	0	0	36	9	99.01	High	2868395	DAOLYI000000000
AMR_MDS_5211	94.26	1.449	0	130	29	87.015	High	1984037	DAORWO000000000
AMR_MDS_5215	70.68	0	0	358	86	70.68	Medium	3313035	DAORWK000000000
AMR_MDS_5221	61.14	2.207	25	817	230	50.105	Medium	3848290	DAORWE000000000
AMR_MDS_5222	80.33	1.123	100	1539	426	74.715	Medium	7627929	DAORWD000000000
AMR_MDS_5223	79.16	0.471	0	618	182	76.805	Medium	2244053	DAORWC000000000
AMR_MDS_5237	100	0	0	70	16	100	High	3886285	DAORVO000000000
AMR_MDS_5236	92.79	0	0	451	112	92.79	High	4568569	DAORVP000000000
AMR_MDS_5241	94.19	0.725	66.67	104	28	90.565	High	3245410	DAORVK000000000
AMR_MDS_5248	93.18	2.727	0	764	171	79.545	High	6179863	DAORVD000000000
AMR_MDS_5253	78.59	2.222	55.56	252	67	67.48	Medium	2742883	DAORUY000000000
AMR_MDS_5264	90	0.101	100	210	67	89.495	Medium	3484984	DAORUN000000000
AMR_MDS_5257	76.76	0.27	0	333	97	75.41	Medium	3053667	DAORUU000000000
AMR_MDS_5258	89.44	0.449	100	166	49	87.195	Medium	2951733	DAORUT000000000
AMR_MDS_5265	73.77	1.278	50	635	112	67.38	Medium	3258808	DAORUM000000000
AMR_MDS_5270	60.65	0	0	213	50	60.65	Medium	3058262	DAORUH000000000
AMR_MDS_5284	96.08	6.426	3.7	177	34	63.95	Medium	4326386	DAORTT000000000
AMR_MDS_5285	85.93	1.1	0	328	78	80.43	Medium	4109697	DAORTS000000000
AMR_MDS_5296	88.04	1.162	50	143	35	82.23	Medium	1363582	DAORTH000000000
AMR_MDS_5313	89.43	1.156	66.67	220	54	83.65	Medium	2821701	DAORSQ000000000
AMR_MDS_5307	90.52	1.036	0	266	75	85.34	High	3168236	DAORSW000000000
AMR_MDS_5311	71.26	0.795	100	463	106	67.285	Medium	2388220	DAORSS000000000
AMR_MDS_5312	75.76	3.301	25	838	242	59.255	Medium	2865679	DAORSR000000000
AMR_MDS_5321	62.06	0.862	100	747	229	57.75	Medium	2711121	DAORSI000000000
AMR_MDS_5333	58.79	0	0	597	140	58.79	Medium	3688273	DAORRW000000000
AMR_MDS_5391	91.25	2.406	8.33	182	31	79.22	High	3448313	DAORPQ000000000
AMR_MDS_5386	61.57	0.925	0	38	8	56.945	Medium	764140	DAORPV000000000
AMR_MDS_5388	80.41	1.149	0	421	130	74.665	Medium	2215698	DAORPT000000000
AMR_MDS_5393	91.32	1.771	20	127	24	82.465	High	3214198	DAORPO000000000
AMR_MDS_5394	95.85	2.727	0	154	46	82.215	High	3657797	DAORPN000000000
AMR_MDS_5395	69.66	3.562	28.57	302	93	51.85	Medium	2245888	DAORPM000000000
AMR_MDS_5397	90.02	1.282	0	237	64	83.61	High	3833870	DAORPK000000000
AMR_MDS_5401	62.67	2.227	66.67	535	167	51.535	Medium	1647118	DAORPG000000000
AMR_MDS_5403	98.36	0	0	128	28	98.36	High	2531044	DAORPE000000000
AMR_MDS_5405	95.39	1.344	0	265	60	88.67	High	2547202	DAORPC000000000
AMR_MDS_5407	81.47	0	0	172	26	81.47	Medium	1447729	DAORPA000000000
AMR_MDS_5410	99.52	1.904	0	197	36	90	High	2750261	DAOROX000000000
AMR_MDS_5415	98.9	0.099	100	51	9	98.405	High	1928104	DAOROS000000000
AMR_MDS_5416	91.05	5.128	0	40	5	65.41	Medium	2586613	DAOROR000000000
AMR_MDS_5419	82.87	1.818	0	141	13	73.78	Medium	1788100	DAOROO000000000
AMR_MDS_5425	94.98	0.949	50	308	68	90.235	High	4244032	DAOROI000000000
AMR_MDS_5428	70.91	0	0	83	20	70.91	Medium	962889	DAOROF000000000
AMR_MDS_5429	69.96	0	0	100	19	69.96	Medium	957246	DAOROE000000000
AMR_MDS_5430	79.35	0	0	46	8	79.35	Medium	1164193	DAOROD000000000
AMR_MDS_5431	63.41	0.407	0	228	65	61.375	Medium	929442	DAOROC000000000
AMR_MDS_5432	96.38	0	0	34	7	96.38	High	1014873	DAOROB000000000
AMR_MDS_5442	82.54	1.554	0	722	219	74.77	Medium	4727951	DAORNR000000000
AMR_MDS_5433	97.96	2.523	0	151	30	85.345	High	4588416	DAOROA000000000
AMR_MDS_5435	94.54	0.684	0	183	45	91.12	High	3486701	DAORNY000000000
AMR_MDS_5438	92.73	0	0	147	30	92.73	High	3467850	DAORNV000000000
AMR_MDS_5443	99.25	1.272	0	64	22	92.89	High	3324070	DAORNQ000000000
AMR_MDS_5451	93.55	0.225	0	58	60	92.425	High	1647089	DAORNI000000000
AMR_MDS_5462	93.66	2.053	0	98	26	83.395	High	3751220	DAORMX000000000
AMR_MDS_5461	52.03	0	0	572	497	52.03	Medium	2086866	DAORMY000000000
AMR_MDS_5468	99.64	0.159	0	14	6	98.845	High	3805334	DAORMR000000000
AMR_MDS_5463	95.89	0.476	0	101	22	93.51	High	4919651	DAORMW000000000
AMR_MDS_5465	97.78	0.738	0	107	16	94.09	High	4257481	DAORMU000000000
AMR_MDS_5466	95.74	0	0	70	23	95.74	High	2784032	DAORMT000000000
AMR_MDS_5469	90.14	0	0	122	29	90.14	High	3285705	DAORMQ000000000
AMR_MDS_5470	97.27	1.818	0	152	75	88.18	High	4366005	DAORMP000000000
AMR_MDS_5473	94.53	1.092	0	46	9	89.07	High	3112276	DAORMM000000000
AMR_MDS_5474	94.85	0	0	287	64	94.85	High	3577158	DAORML000000000
AMR_MDS_5475	82.61	2.468	25	900	269	70.27	Medium	2772816	DAORMK000000000
AMR_MDS_5477	94.39	0.655	50	176	120	91.115	High	3751565	DAORMI000000000
AMR_MDS_5478	63.7	1.935	0	1159	414	54.025	Medium	5285817	DAORMH000000000
AMR_MDS_5479	98.18	2	0	212	56	88.18	High	3859144	DAORMG000000000
AMR_MDS_5480	94.9	0.925	0	13	4	90.275	High	2719182	DAORMF000000000
AMR_MDS_5492	96.36	4.876	0	418	94	71.98	High	5671619	DAORLT000000000
AMR_MDS_5483	94.18	0.574	0	417	121	91.31	High	5613879	DAORMC000000000
AMR_MDS_5485	92.72	2.727	33.33	89	19	79.085	High	6629890	DAORMA000000000
AMR_MDS_5486	74.18	2.272	66.67	1745	915	62.82	Medium	4030787	DAORLZ000000000
AMR_MDS_5487	100	0.028	0	105	13	99.86	High	4862684	DAORLY000000000
AMR_MDS_5489	75.85	1.395	50	540	171	68.875	Medium	2202155	DAORLW000000000
AMR_MDS_5491	91.19	1.712	0	177	151	82.63	High	6104849	DAORLU000000000
AMR_MDS_5494	99.45	0.091	100	107	17	98.995	High	4381383	DAORLR000000000
AMR_MDS_5496	51.88	0	0	373	345	51.88	Medium	4127569	DAORLP000000000
AMR_MDS_5497	95.06	1.152	40	211	46	89.3	High	3387749	DAORLO000000000
AMR_MDS_5499	63.39	0.854	0	2	1	59.12	Medium	953814	DAORLM000000000
AMR_MDS_5501	93.87	0.546	0	14	3	91.14	High	3759346	DAORLK000000000
AMR_MDS_5502	94.44	0.925	0	72	17	89.815	High	3426365	DAORLJ000000000
AMR_MDS_5504	68.31	1.235	33.33	494	134	62.135	Medium	2046138	DAORLH000000000
AMR_MDS_5505	96.45	4.645	20	241	66	73.225	High	3753420	DAORLG000000000
AMR_MDS_5508	94.55	1.486	0	100	28	87.12	High	2484540	DAORLD000000000
AMR_MDS_5509	67.64	0	0	483	168	67.64	Medium	1293478	DAORLC000000000
AMR_MDS_5510	98.3	0.377	0	68	16	96.415	High	2806158	DAORLB000000000
AMR_MDS_5511	50.58	0	0	247	95	50.58	Medium	1101536	DAORLA000000000
AMR_MDS_5512	99.03	0	0	28	6	99.03	High	2089640	DAORKZ000000000
AMR_MDS_5513	93.08	0.754	33.33	171	44	89.31	High	2099625	DAORKY000000000
AMR_MDS_5519	81.13	3.594	62.5	1131	352	63.16	Medium	2369680	DAORKS000000000
AMR_MDS_5531	95.55	0.952	0	82	17	90.79	High	3629173	DAORKG000000000
AMR_MDS_5529	99.04	0	0	212	42	99.04	High	3995068	DAORKI000000000
AMR_MDS_5536	85.71	0.714	100	361	92	82.14	Medium	3584124	DAORKB000000000
AMR_MDS_5540	97.64	0	0	519	109	97.64	High	5306764	DAORJX000000000
AMR_MDS_5550	86.07	2.78	36.36	996	261	72.17	Medium	3800533	DAORJN000000000
AMR_MDS_5553	99.52	0	0	44	6	99.52	High	3937243	DAORJK000000000
AMR_MDS_5561	90.21	1.693	85.71	310	62	81.745	High	3319756	DAORJC000000000
AMR_MDS_5562	64.32	1.751	0	279	78	55.565	Medium	707285	DAORJB000000000
AMR_MDS_5563	74.82	2.247	0	83	20	63.585	Medium	990355	DAORJA000000000
AMR_MDS_5564	97.56	1.219	0	82	17	91.465	High	3081517	DAORIZ000000000
AMR_MDS_5566	81.32	0	0	40	7	81.32	Medium	639475	DAORIX000000000
AMR_MDS_5567	61.88	1.32	50	43	9	55.28	Medium	907615	DAORIW000000000
AMR_MDS_5568	79.59	0	0	23	6	79.59	Medium	605526	DAORIV000000000
AMR_MDS_5570	67.05	0	0	33	16	67.05	Medium	456458	DAORIT000000000
AMR_MDS_5571	59.08	0	0	10	3	59.08	Medium	676272	DAORIS000000000
AMR_MDS_5574	55.44	0.99	0	161	43	50.49	Medium	728965	DAORIP000000000
AMR_MDS_5575	66.58	1.724	0	48	10	57.96	Medium	560115	DAORIO000000000
AMR_MDS_5582	60.38	1.477	50	911	275	52.995	Medium	2699437	DAORIH000000000
AMR_MDS_5583	100	0.738	50	43	11	96.31	High	5986045	DAORIG000000000
AMR_MDS_5584	62.33	1.724	0	1240	387	53.71	Medium	3870393	DAORIF000000000
AMR_MDS_5586	84.9	1.388	60	547	168	77.96	Medium	2570395	DAORID000000000
AMR_MDS_5588	96.55	2.586	28.57	324	64	83.62	High	3808987	DAORIB000000000
AMR_MDS_5594	99.26	0.048	0	81	17	99.02	High	4373471	DAORHW000000000
AMR_MDS_5591	57.15	0.107	33.33	1816	567	56.615	Medium	5474874	DAORHZ000000000
AMR_MDS_5595	63.81	0.854	0	275	70	59.54	Medium	1291999	DAORHV000000000
AMR_MDS_5597	98.42	1.3	0	54	13	91.92	High	3347615	DAORHT000000000
AMR_MDS_5598	84.23	4.535	22.22	991	259	61.555	Medium	5430705	DAORHS000000000
AMR_MDS_5599	98.01	0.247	0	60	15	96.775	High	3522207	DAORHR000000000
AMR_MDS_5606	99.32	3.099	0	488	113	83.825	High	7226880	DAOMZG000000000
AMR_MDS_5609	68.37	1.247	25	893	279	62.135	Medium	3619893	DAOMZD000000000
AMR_MDS_5611	96.58	1.709	0	75	9	88.035	High	3652876	DAOMZB000000000
AMR_MDS_5615	95.37	2.101	0	98	14	84.865	High	2631951	DAOMYX000000000
AMR_MDS_5616	74.84	0	0	12	2	74.84	Medium	858368	DAOMYW000000000
AMR_MDS_5621	84.61	1.536	20	460	118	76.93	Medium	1478790	DAOMYR000000000
AMR_MDS_5625	96.32	0.668	33.33	412	73	92.98	High	3780773	DAOMYN000000000
AMR_MDS_5627	67.94	0	0	42	9	67.94	Medium	1191640	DAOMYL000000000
AMR_MDS_5630	99.77	0.344	0	39	11	98.05	High	3759514	DAOMYI000000000
AMR_MDS_5631	60.27	1.313	66.67	1131	359	53.705	Medium	2190252	DAOMYH000000000
AMR_MDS_5633	96.37	1.043	0	592	112	91.155	High	5247951	DAOMYF000000000
AMR_MDS_5634	91.81	1.818	0	168	16	82.72	High	5275880	DAOMYE000000000
AMR_MDS_5635	66.82	1.851	0	9	1	57.565	Medium	954263	DAOMYD000000000
AMR_MDS_5636	80.3	1.19	33.33	690	185	74.35	Medium	2450086	DAOMYC000000000
AMR_MDS_5638	93.16	0	0	391	83	93.16	High	3446259	DAOMYA000000000
AMR_MDS_5639	81.45	2.331	20	957	271	69.795	Medium	3839049	DAOMXZ000000000
AMR_MDS_5640	96.58	1.756	0	88	17	87.8	High	3985667	DAOMXY000000000
AMR_MDS_5641	91.22	0.741	20	348	80	87.515	High	3627130	DAOMXX000000000
AMR_MDS_5649	76.35	4.09	40	2171	624	55.9	Medium	5578761	DAOMXP000000000
AMR_MDS_5642	100	0.537	0	101	25	97.315	High	3730791	DAOMXW000000000
AMR_MDS_5646	93.49	1.506	0	412	83	85.96	High	3327562	DAOMXS000000000
AMR_MDS_5647	90.74	4.648	16.67	707	175	67.5	High	3667504	DAOMXR000000000
AMR_MDS_5648	95.83	0.925	0	40	8	91.205	High	2471379	DAOMXQ000000000
AMR_MDS_5650	79.4	2.678	0	785	220	66.01	Medium	2253558	DAOMXO000000000
AMR_MDS_5653	98.49	0.313	50	26	7	96.925	High	4337204	DAOMXL000000000
AMR_MDS_1050	95.16	0.537	0	53	13	92.475	High	3471792	DAOQWY000000000
AMR_MDS_5657	96.42	0.546	0	99	10	93.69	High	3293033	DAOMXH000000000
AMR_MDS_5667	71.43	0	0	93	24	71.43	Medium	794620	DAOMWX000000000
AMR_MDS_5659	72.02	1.136	0	654	173	66.34	Medium	3942341	DAOMXF000000000
AMR_MDS_5661	92.63	3.26	20	302	73	76.33	High	2489723	DAOMXD000000000
AMR_MDS_5662	94.9	0.925	0	118	23	90.275	High	3263403	DAOMXC000000000
AMR_MDS_5664	99.01	2.216	60	285	52	87.93	High	5523993	DAOMXA000000000
AMR_MDS_5665	98.63	0	0	362	63	98.63	High	5825140	DAOMWZ000000000
AMR_MDS_5666	99.1	0.892	0	54	11	94.64	High	3787712	DAOMWY000000000
AMR_MDS_5677	93.91	3.565	81.82	35	5	76.085	High	2059539	DAOMWN000000000
AMR_MDS_5669	70.5	3.225	0	272	65	54.375	Medium	2948080	DAOMWV000000000
AMR_MDS_5675	98.98	1.515	0	111	22	91.405	High	5815176	DAOMWP000000000
AMR_MDS_5685	93.54	0.179	0	40	10	92.645	High	2292149	DAOMWF000000000
AMR_MDS_5678	98.03	0.496	0	102	18	95.55	High	4157384	DAOMWM000000000
AMR_MDS_5682	55.17	0	0	421	99	55.17	Medium	2498253	DAOMWI000000000
AMR_MDS_5686	62.1	0	0	9	3	62.1	Medium	899633	DAOMWE000000000
AMR_MDS_5687	96.87	0.059	0	69	12	96.575	High	4220811	DAOMWD000000000
AMR_MDS_5689	93.33	2	33.33	1184	311	83.33	High	4620115	DAOMWB000000000
AMR_MDS_5691	87.03	0	0	145	42	87.03	Medium	3069709	DAOMVZ000000000
AMR_MDS_5693	88.99	0.178	33.33	297	104	88.1	Medium	2663096	DAOMVX000000000
AMR_MDS_5697	61.66	0.228	0	754	284	60.52	Medium	1617846	DAOMVT000000000
AMR_MDS_5703	64.32	0.606	50	794	296	61.29	Medium	1602043	DAOMVN000000000
AMR_MDS_5705	57.49	0.405	16.67	354	144	55.465	Medium	1126183	DAOMVL000000000
AMR_MDS_5706	53.44	0	0	561	166	53.44	Medium	2181870	DAOMVK000000000
AMR_MDS_5710	58.62	0	0	257	61	58.62	Medium	3214592	DAOMVG000000000
AMR_MDS_5711	94.77	0.644	50	356	82	91.55	High	1999095	DAOMVF000000000
AMR_MDS_5717	96.68	0.376	0	61	11	94.8	High	3995338	DAOMUZ000000000
AMR_MDS_5720	86.05	0.743	66.67	281	74	82.335	Medium	3491755	DAOMUW000000000
AMR_MDS_5722	96.97	0.69	25	245	53	93.52	High	3263585	DAOMUU000000000
AMR_MDS_5724	90.89	0	0	208	57	90.89	High	1690892	DAOMUS000000000
AMR_MDS_5725	94.14	1.697	80	443	108	85.655	High	3166905	DAOMUR000000000
AMR_MDS_5726	99.32	1.677	33.33	170	34	90.935	High	2160463	DAOMUQ000000000
AMR_MDS_5732	96.28	1.006	75	326	68	91.25	High	3964437	DAOMUK000000000
AMR_MDS_5730	92.66	3.014	33.33	156	35	77.59	High	1982397	DAOMUM000000000
AMR_MDS_5731	71.42	2.721	100	384	99	57.815	Medium	1653035	DAOMUL000000000
AMR_MDS_5734	100	7.915	4.55	340	65	60.425	Medium	3891533	DAOMUI000000000
AMR_MDS_5737	90.34	3.241	22.22	295	72	74.135	High	2247029	DAOMUF000000000
AMR_MDS_5738	90.87	0.915	33.33	419	118	86.295	High	2125188	DAOMUE000000000
AMR_MDS_5747	85.93	1.821	0	373	121	76.825	Medium	1966077	DAOMTV000000000
AMR_MDS_5740	78.02	1.056	60	397	113	72.74	Medium	1460067	DAOMUC000000000
AMR_MDS_5741	58.77	1.724	100	532	146	50.15	Medium	3101420	DAOMUB000000000
AMR_MDS_5743	92.26	1.51	0	170	57	84.71	High	1955011	DAOMTZ000000000
AMR_MDS_5744	79.12	1.128	20	553	201	73.48	Medium	1489138	DAOMTY000000000
AMR_MDS_5746	91.62	0.479	0	194	53	89.225	High	2717159	DAOMTW000000000
AMR_MDS_5749	80	0	0	594	198	80	Medium	2347658	DAOMTT000000000
AMR_MDS_5750	80.31	2.253	75	641	159	69.045	Medium	3449229	DAOMTS000000000
AMR_MDS_5751	96.05	0.844	0	151	47	91.83	High	3174429	DAOMTR000000000
AMR_MDS_5752	91.62	0.877	25	315	73	87.235	High	3237372	DAOMTQ000000000
AMR_MDS_5753	82.65	2.61	20	436	114	69.6	Medium	1905220	DAOMTP000000000
AMR_MDS_5754	89.31	1.357	60	770	148	82.525	Medium	3730377	DAOMTO000000000
AMR_MDS_5755	77.95	1.585	14.81	1275	435	70.025	Medium	3255771	DAOMTN000000000
AMR_MDS_5758	95.38	2.195	0	198	44	84.405	High	3456818	DAOMTK000000000
AMR_MDS_5761	90.06	2.199	46.15	314	73	79.065	High	2511787	DAOMTH000000000
AMR_MDS_5767	64.88	0.227	0	589	210	63.745	Medium	2148011	DAOMTB000000000
AMR_MDS_5768	80.4	1.392	33.33	836	304	73.44	Medium	2755357	DAOMTA000000000
AMR_MDS_5770	82.62	1.309	100	572	188	76.075	Medium	2515175	DAOMSY000000000
AMR_MDS_5772	91.37	1.677	33.33	379	92	82.985	High	2334829	DAOMSW000000000
AMR_MDS_5773	78.3	1.446	20	436	156	71.07	Medium	1880614	DAOMSV000000000
AMR_MDS_5774	91.16	1.02	100	417	117	86.06	High	2338502	DAOMSU000000000
AMR_MDS_5777	92.46	0.909	100	119	32	87.915	High	2008321	DAOMSR000000000
AMR_MDS_5785	90	4.545	0	17	5	67.275	Medium	2312322	DAOMSJ000000000
AMR_MDS_5788	75.46	1.026	50	672	187	70.33	Medium	2018876	DAOMSG000000000
AMR_MDS_5789	87.3	0.985	0	427	123	82.375	Medium	2615887	DAOMSF000000000
AMR_MDS_5800	60.13	0.862	0	359	115	55.82	Medium	1742042	DAOMRU000000000
AMR_MDS_5801	95.75	0.164	0	198	47	94.93	High	3238903	DAOMRT000000000
AMR_MDS_5802	59.55	1.219	0	3	1	53.455	Medium	1117814	DAOMRS000000000
AMR_MDS_5806	73.11	0	0	75	3	73.11	Medium	1427589	DAOMRO000000000
AMR_MDS_5821	98.76	0.917	0	95	18	94.175	High	3465137	DAOMQZ000000000
AMR_MDS_5824	75.84	1.43	15.38	274	82	68.69	Medium	2099672	DAOMQW000000000
AMR_MDS_5831	98.51	2.491	0	182	42	86.055	High	3791412	DAOMQP000000000
AMR_MDS_5835	66.77	0.492	0	963	317	64.31	Medium	2891626	DAOMQL000000000
AMR_MDS_5848	80.26	2.975	72.73	606	149	65.385	Medium	3373755	DAOMPY000000000
AMR_MDS_5845	99.65	0.161	0	113	24	98.845	High	2906994	DAOMQB000000000
AMR_MDS_5846	97.15	0	0	71	10	97.15	High	2772694	DAOMQA000000000
AMR_MDS_5847	98.54	0.54	0	267	69	95.84	High	2693140	DAOMPZ000000000
AMR_MDS_5859	95.81	0.558	0	281	61	93.02	High	3678885	DAOMPN000000000
AMR_MDS_5851	99.05	0	0	24	6	99.05	High	4078669	DAOMPV000000000
AMR_MDS_5852	87.55	5.987	53.33	512	126	57.615	High	3031861	DAOMPU000000000
AMR_MDS_5854	98.23	0	0	165	22	98.23	High	4858168	DAOMPS000000000
AMR_MDS_5858	98.11	0.492	0	27	7	95.65	High	3058121	DAOMPO000000000
AMR_MDS_5867	87.88	1.256	20	502	148	81.6	Medium	2364607	DAOMPF000000000
AMR_MDS_5860	94.96	0.632	100	155	30	91.8	High	3351697	DAOMPM000000000
AMR_MDS_5861	98.02	0.246	0	109	20	96.79	High	3376584	DAOMPL000000000
AMR_MDS_5862	97.53	1.477	0	165	26	90.145	High	5249692	DAOMPK000000000
AMR_MDS_5866	74.14	1.848	25	344	92	64.9	Medium	2440386	DAOMPG000000000
AMR_MDS_5868	99.97	0.264	0	110	19	98.65	High	2843240	DAOMPE000000000
AMR_MDS_5884	98.85	0	0	33	7	98.85	High	2659675	DAOMOO000000000
AMR_MDS_5878	67.55	1.724	0	238	64	58.93	Medium	1999491	DAOMOU000000000
AMR_MDS_5895	88.41	4.686	3.23	312	102	64.98	Medium	4193833	DAOMOD000000000
AMR_MDS_5885	85.57	2.46	23.08	374	93	73.27	Medium	2408637	DAOMON000000000
AMR_MDS_5886	87.14	0.847	66.67	229	46	82.905	Medium	2440703	DAOMOM000000000
AMR_MDS_5888	98	4	0	74	11	78	High	7829332	DAOMOK000000000
AMR_MDS_5890	67.57	2.814	63.64	442	131	53.5	Medium	2557775	DAOMOI000000000
AMR_MDS_5898	73.34	1.231	50	605	204	67.185	Medium	1797231	DAOMOA000000000
AMR_MDS_5903	82.11	2.197	0	121	30	71.125	Medium	2737166	DAOMNV000000000
AMR_MDS_5907	69.25	0.862	100	88	25	64.94	Medium	612986	DAOMNR000000000
AMR_MDS_5908	97.72	0	0	154	39	97.72	High	3286099	DAOMNQ000000000
AMR_MDS_5910	96.59	0.568	0	28	8	93.75	High	3211611	DAOMNO000000000
AMR_MDS_5911	94.34	0.829	33.33	233	46	90.195	High	3755876	DAOMNN000000000

## Sheet: Table S4 gOTU taxonomy
Table S4. Microbial comuunity compositions of genome operational taxonomic units (gOTUs) at different taxonomic levels. aGenome accession numbers from NCBI; bTaxonomy assigned by GTDB-tk (doi:10.1093/bioinformatics/btz848)
gOTU id	Genome accessiona	Domaina	Phylum	Class	Order	Family	Genus	Species
AMR_MDS_0010	DAOKXY000000000	Bacteria	Planctomycetota	Phycisphaerae	Sedimentisphaerales	Anaerohalosphaeraceae
AMR_MDS_0001	DAOKXP000000000	Bacteria	Firmicutes A	Clostridia	Peptostreptococcales	Anaerovoracaceae
AMR_MDS_0002	DAOKXQ000000000	Bacteria	Firmicutes A	Clostridia	Christensenellales
AMR_MDS_0003	DAOKXR000000000	Bacteria	Actinobacteriota	Actinomycetia	Propionibacteriales	Propionibacteriaceae	Propionicimonas
AMR_MDS_0005	DAOKXT000000000	Bacteria	Firmicutes A	Clostridia	Christensenellales
AMR_MDS_0008	DAOKXW000000000	Bacteria	Desulfobacterota I	Desulfovibrionia	Desulfovibrionales	Desulfovibrionaceae	Solidesulfovibrio
AMR_MDS_0009	DAOKXX000000000	Bacteria	Desulfobacterota I	Desulfovibrionia	Desulfovibrionales	Desulfovibrionaceae	Solidesulfovibrio	Solidesulfovibrio magneticus
AMR_MDS_0020	DAOKYI000000000	Bacteria	Bacteroidota	Bacteroidia	Bacteroidales	Tannerellaceae	Macellibacteroides	Macellibacteroides fermentans
AMR_MDS_0012	DAOKYA000000000	Bacteria	Proteobacteria	Alphaproteobacteria	Rhizobiales	Hyphomicrobiaceae	Hyphomicrobium	Hyphomicrobium zavarzinii
AMR_MDS_0014	DAOKYC000000000	Bacteria	Firmicutes C	Negativicutes	Sporomusales	Sporomusaceae	Methylomusa	Methylomusa anaerophila
AMR_MDS_0015	DAOKYD000000000	Bacteria	Firmicutes C	Negativicutes	Sporomusales	Sporomusaceae	Sporomusa	Sporomusa sphaeroides
AMR_MDS_0016	DAOKYE000000000	Bacteria	Proteobacteria	Gammaproteobacteria	Burkholderiales	Burkholderiaceae	Thiomonas	Thiomonas arsenitoxydans
AMR_MDS_0017	DAOKYF000000000	Bacteria	Desulfobacterota	Desulfuromonadia	Geobacterales	Geobacteraceae	Geobacter	Geobacter sulfurreducens
AMR_MDS_0018	DAOKYG000000000	Archaea	Halobacteriota	Methanosarcinia	Methanosarcinales	Methanosarcinaceae	Methanomethylovorans
AMR_MDS_0019	DAOKYH000000000	Bacteria	Bacteroidota	Bacteroidia	Bacteroidales	Dysgonomonadaceae	Dysgonomonas
AMR_MDS_0021	DAOKYJ000000000	Bacteria	Firmicutes B	Dehalobacteriia
AMR_MDS_0022	DAOKYK000000000	Bacteria	Bacteroidota	Bacteroidia	Bacteroidales
AMR_MDS_0023	DAOKYL000000000	Bacteria	Proteobacteria	Gammaproteobacteria	Xanthomonadales	Xanthomonadaceae	Pseudoxanthomonas	Pseudoxanthomonas mexicana
AMR_MDS_0024	DAOKYM000000000	Bacteria	Firmicutes C	Negativicutes	Sporomusales
AMR_MDS_0025	DAOKYN000000000	Bacteria	Proteobacteria	Alphaproteobacteria	Rhizobiales	Methyloligellaceae	Methyloceanibacter
AMR_MDS_0026	DAOKYO000000000	Bacteria	Firmicutes	Bacilli
AMR_MDS_0027	DAOKYP000000000	Bacteria	Bacteroidota	Bacteroidia	Bacteroidales	Dysgonomonadaceae	Dysgonomonas
AMR_MDS_0028	DAOKYQ000000000	Bacteria	Desulfobacterota I	Desulfovibrionia	Desulfovibrionales	Desulfovibrionaceae	Aminidesulfovibrio	Aminidesulfovibrio aminophilus
AMR_MDS_0029	DAOKYR000000000	Bacteria	Firmicutes A	Clostridia	Christensenellales
AMR_MDS_0030	DAOKYS000000000	Bacteria	Bacteroidota	Bacteroidia	Bacteroidales	Dysgonomonadaceae	Petrimonas
AMR_MDS_0032	DAOKYU000000000	Bacteria	Desulfobacterota D
AMR_MDS_0034	DAOKYW000000000	Bacteria	Bacteroidota	Bacteroidia	Bacteroidales
AMR_MDS_0035	DAOKYX000000000	Bacteria	Proteobacteria	Alphaproteobacteria	Parvibaculales	Parvibaculaceae	Parvibaculum
AMR_MDS_0037	DAOKYZ000000000	Bacteria	Proteobacteria	Alphaproteobacteria	Rhodobacterales	Rhodobacteraceae	Paracoccus	Paracoccus solventivorans
AMR_MDS_0048	DAOKZK000000000	Bacteria	Proteobacteria	Gammaproteobacteria			Macondimonas
AMR_MDS_0042	DAOKZE000000000	Bacteria	Bacteroidota	Bacteroidia	Chitinophagales	Chitinophagaceae
AMR_MDS_0045	DAOKZH000000000	Bacteria	Gemmatimonadota	Gemmatimonadetes	Gemmatimonadales	Gemmatimonadaceae
AMR_MDS_0046	DAOKZI000000000	Bacteria	Proteobacteria	Gammaproteobacteria
AMR_MDS_0047	DAOKZJ000000000	Bacteria	Patescibacteria	Paceibacteria	Moranbacterales
AMR_MDS_0049	DAOKZL000000000	Bacteria	Proteobacteria	Gammaproteobacteria	Burkholderiales	Burkholderiaceae
AMR_MDS_0051	DAOKZN000000000	Bacteria	Proteobacteria	Alphaproteobacteria	Rhizobiales	Rhizobiaceae	Mesorhizobium
AMR_MDS_0054	DAOKZQ000000000	Bacteria	Firmicutes A	Clostridia	Tissierellales	Tissierellaceae	Gudongella	Gudongella oleilytica
AMR_MDS_0056	DAOKZS000000000	Bacteria	Desulfobacterota	Desulfuromonadia	Geobacterales	Geobacteraceae	Geobacter	Geobacter anodireducens
AMR_MDS_0057	DAOKZT000000000	Bacteria	Proteobacteria	Gammaproteobacteria	Xanthomonadales	Xanthomonadaceae	Chiayiivirga
AMR_MDS_0058	DAOKZU000000000	Bacteria	Bacteroidota	Ignavibacteria	Ignavibacteriales	Ignavibacteriaceae
AMR_MDS_0061	DAOKZX000000000	Bacteria	Proteobacteria	Alphaproteobacteria	Rhizobiales	Xanthobacteraceae	Bradyrhizobium
AMR_MDS_0063	DAOKZZ000000000	Bacteria	Proteobacteria	Gammaproteobacteria	Xanthomonadales	Rhodanobacteraceae	Rudaea
AMR_MDS_4993	DAOMFV000000000	Bacteria	Planctomycetota	Planctomycetia	Gemmatales
AMR_MDS_0066	DAOLAC000000000	Bacteria	Actinobacteriota	Actinomycetia	Actinomycetales	Dermatophilaceae	Phycicoccus
AMR_MDS_0071	DAOLAH000000000	Bacteria	Proteobacteria	Alphaproteobacteria	Rhizobiales	Kaistiaceae	Bauldia
AMR_MDS_0072	DAOLAI000000000	Bacteria	Proteobacteria	Gammaproteobacteria	Steroidobacterales	Steroidobacteraceae	Povalibacter
AMR_MDS_0073	DAOLAJ000000000	Bacteria	Proteobacteria	Alphaproteobacteria	Rhizobiales	Beijerinckiaceae	Enterovirga
AMR_MDS_0075	DAOLAL000000000	Bacteria	Bdellovibrionota	Bdellovibrionia	Bdellovibrionales
AMR_MDS_0076	DAOLAM000000000	Bacteria	Proteobacteria	Alphaproteobacteria	Rhizobiales	Beijerinckiaceae	Rhodoblastus
AMR_MDS_0080	DAOLAQ000000000	Bacteria	Chloroflexota	Anaerolineae	Anaerolineales	Anaerolineaceae	Anaerolinea
AMR_MDS_0083	DAOLAT000000000	Bacteria	Proteobacteria	Gammaproteobacteria	Burkholderiales	Burkholderiaceae
AMR_MDS_0086	DAOLAW000000000	Bacteria	Proteobacteria	Alphaproteobacteria	Rhodobacterales	Rhodobacteraceae
AMR_MDS_0088	DAOLAY000000000	Bacteria	Planctomycetota	Planctomycetia	Pirellulales	Pirellulaceae
AMR_MDS_0089	DAOLAZ000000000	Bacteria	Bdellovibrionota C
AMR_MDS_0091	DAOLBB000000000	Bacteria	Bacteroidota	Bacteroidia	Chitinophagales	Chitinophagaceae	Lacibacter
AMR_MDS_0098	DAOLBI000000000	Bacteria	Bdellovibrionota C
AMR_MDS_0100	DAOLBK000000000	Bacteria	Verrucomicrobiota	Kiritimatiellae
AMR_MDS_0102	DAOLBM000000000	Bacteria	Bacteroidota	Bacteroidia	Chitinophagales	Chitinophagaceae	Ferruginibacter
AMR_MDS_0110	DAOLBU000000000	Bacteria	Patescibacteria	Paceibacteria
AMR_MDS_0112	DAOLBW000000000	Bacteria	Planctomycetota	Planctomycetia	Pirellulales	Lacipirellulaceae
AMR_MDS_0113	DAOLBX000000000	Bacteria	Planctomycetota	Planctomycetia	Gemmatales
AMR_MDS_0114	DAOLBY000000000	Bacteria	Proteobacteria	Alphaproteobacteria	Rhodobacterales	Rhodobacteraceae
AMR_MDS_0115	DAOLBZ000000000	Bacteria	Chloroflexota	Dehalococcoidia	Tepidiformales	Tepidiformaceae
AMR_MDS_0119	DAOLCD000000000	Bacteria	Cyanobacteria	Vampirovibrionia	Obscuribacterales	Obscuribacteraceae
AMR_MDS_0121	DAOLCF000000000	Bacteria	Patescibacteria	Paceibacteria
AMR_MDS_0127	DAOLCL000000000	Bacteria	Proteobacteria	Gammaproteobacteria	Burkholderiales	Burkholderiaceae	Hydrogenophaga
AMR_MDS_0129	DAOLCN000000000	Bacteria	Planctomycetota	Phycisphaerae	Phycisphaerales
AMR_MDS_0134	DAOLCS000000000	Bacteria	Chloroflexota	Chloroflexia	Chloroflexales	Roseiflexaceae
AMR_MDS_0138	DAOLCW000000000	Bacteria	Verrucomicrobiota	Kiritimatiellae
AMR_MDS_0141	DAOLCZ000000000	Bacteria	Proteobacteria	Alphaproteobacteria	Sphingomonadales	Sphingomonadaceae	Sphingopyxis
AMR_MDS_0151	DAOLDJ000000000	Bacteria	Bacteroidota	Bacteroidia	Chitinophagales	Chitinophagaceae	Phnomibacter
AMR_MDS_0154	DAOLDM000000000	Bacteria	Planctomycetota	Phycisphaerae
AMR_MDS_0156	DAOLDO000000000	Bacteria	Chloroflexota	Chloroflexia	Chloroflexales	Chloroflexaceae
AMR_MDS_0157	DAOLDP000000000	Bacteria	Planctomycetota
AMR_MDS_0158	DAOLDQ000000000	Bacteria	Bdellovibrionota
AMR_MDS_0159	DAOLDR000000000	Bacteria	Actinobacteriota	Actinomycetia	Propionibacteriales	Propionibacteriaceae	Micropruina
AMR_MDS_0160	DAOLDS000000000	Bacteria	Chloroflexota	Anaerolineae
AMR_MDS_0162	DAOLDU000000000	Bacteria	Bacteroidota	Bacteroidia	Chitinophagales	Saprospiraceae
AMR_MDS_0163	DAOLDV000000000	Bacteria	Proteobacteria	Alphaproteobacteria	Rhodobacterales	Rhodobacteraceae	Paracoccus
AMR_MDS_0168	DAOLEA000000000	Bacteria	Bacteroidota	Bacteroidia	Flavobacteriales
AMR_MDS_0169	DAOLEB000000000	Bacteria	Proteobacteria	Alphaproteobacteria	Rhizobiales	Rhizobiaceae
AMR_MDS_0171	DAOLED000000000	Bacteria	Bacteroidota	Ignavibacteria
AMR_MDS_0176	DAOLEI000000000	Bacteria	Bacteroidota	Bacteroidia	Chitinophagales	Saprospiraceae	Flavilitoribacter
AMR_MDS_0178	DAOLEK000000000	Bacteria	Patescibacteria	Saccharimonadia	Saccharimonadales	Saccharimonadaceae
AMR_MDS_0180	DAOLEM000000000	Bacteria	Bacteroidota	Ignavibacteria
AMR_MDS_0188	DAOLEU000000000	Bacteria	Bacteroidota	Bacteroidia	Flavobacteriales	Flavobacteriaceae	Mariniflexile
AMR_MDS_0195	DAOLFB000000000	Bacteria	Proteobacteria	Alphaproteobacteria	Rhodobacterales	Rhodobacteraceae	Amaricoccus
AMR_MDS_0201	DAOLFH000000000	Bacteria	Bacteroidota	Bacteroidia	Sphingobacteriales	Sphingobacteriaceae	Sphingobacterium
AMR_MDS_0204	DAOLFK000000000	Bacteria	Planctomycetota
AMR_MDS_0206	DAOLFM000000000	Bacteria	Gemmatimonadota	Gemmatimonadetes	Gemmatimonadales	Gemmatimonadaceae
AMR_MDS_0220	DAOLGA000000000	Bacteria	Actinobacteriota	Actinomycetia	Mycobacteriales	Mycobacteriaceae	Gordonia
AMR_MDS_0219	DAOLFZ000000000	Bacteria	Actinobacteriota	Thermoleophilia	Solirubrobacterales	Solirubrobacteraceae	Baekduia
AMR_MDS_0228	DAOLGI000000000	Bacteria	Actinobacteriota	Acidimicrobiia
AMR_MDS_0225	DAOLGF000000000	Bacteria	Actinobacteriota	Thermoleophilia	Solirubrobacterales	Solirubrobacteraceae
AMR_MDS_0231	DAOLGL000000000	Bacteria	Proteobacteria	Alphaproteobacteria	Sphingomonadales	Sphingomonadaceae	Sphingorhabdus
AMR_MDS_0232	DAOLGM000000000	Bacteria	Armatimonadota	Fimbriimonadia	Fimbriimonadales	Fimbriimonadaceae
AMR_MDS_0240	DAOLGU000000000	Bacteria	Acidobacteriota	Blastocatellia	Pyrinomonadales	Pyrinomonadaceae
AMR_MDS_0239	DAOLGT000000000	Bacteria	Nitrospirota	Nitrospiria	Nitrospirales	Nitrospiraceae	Nitrospira
AMR_MDS_0241	DAOLGV000000000	Bacteria	Proteobacteria	Alphaproteobacteria	Rhodobacterales	Rhodobacteraceae	Tabrizicola
AMR_MDS_0243	DAOLGX000000000	Bacteria	Chloroflexota	Dehalococcoidia	Tepidiformales	Tepidiformaceae
AMR_MDS_0249	DAOLHD000000000	Bacteria	Patescibacteria		Absconditabacterales
AMR_MDS_0250	DAOLHE000000000	Bacteria	Patescibacteria	Saccharimonadia	Saccharimonadales
AMR_MDS_0264	DAOLHS000000000	Bacteria	Patescibacteria	Saccharimonadia	Saccharimonadales
AMR_MDS_0280	DAOLII000000000	Bacteria	Proteobacteria	Alphaproteobacteria	Rhodobacterales	Rhodobacteraceae	Amaricoccus
AMR_MDS_0292	DAOLIU000000000	Bacteria	Nitrospirota	Nitrospiria	Nitrospirales	Nitrospiraceae	Nitrospira
AMR_MDS_0300	DAOLJC000000000	Bacteria	Proteobacteria	Gammaproteobacteria	Pseudomonadales	Cellvibrionaceae
AMR_MDS_0311	DAOLJN000000000	Bacteria	Bacteroidota	Bacteroidia	Cytophagales	Cyclobacteriaceae
AMR_MDS_0317	DAOLJT000000000	Bacteria	Chloroflexota	Anaerolineae	Anaerolineales
AMR_MDS_0325	DAOLKB000000000	Bacteria	Gemmatimonadota	Gemmatimonadetes	Gemmatimonadales
AMR_MDS_0331	DAOLKH000000000	Bacteria	Proteobacteria	Gammaproteobacteria	Pseudomonadales
AMR_MDS_0334	DAOLKK000000000	Bacteria	Proteobacteria	Gammaproteobacteria	Burkholderiales	Rhodocyclaceae	Accumulibacter
AMR_MDS_0338	DAOLKO000000000	Bacteria	Acidobacteriota	Blastocatellia
AMR_MDS_0349	DAOLKZ000000000	Bacteria	Myxococcota A
AMR_MDS_0354	DAOLLE000000000	Bacteria	Proteobacteria	Gammaproteobacteria	Burkholderiales	Burkholderiaceae
AMR_MDS_0358	DAOLLI000000000	Bacteria
AMR_MDS_0360	DAOLLK000000000	Bacteria	Proteobacteria	Gammaproteobacteria	Burkholderiales	Nitrosomonadaceae	Nitrosomonas
AMR_MDS_0366	DAOLLQ000000000	Bacteria	Proteobacteria	Gammaproteobacteria	Burkholderiales	Rhodocyclaceae	Accumulibacter
AMR_MDS_0393	DAOLMR000000000	Bacteria	Sumerlaeota	Sumerlaeia
AMR_MDS_0417	DAOQQN000000000	Bacteria	Bacteroidota	Bacteroidia	Chitinophagales	Saprospiraceae
AMR_MDS_0461	DAOQOV000000000	Bacteria	Bacteroidota	Bacteroidia	Chitinophagales
AMR_MDS_0502	DAOQNG000000000	Bacteria	Proteobacteria	Alphaproteobacteria	Dongiales	Dongiaceae
AMR_MDS_0498	DAOQNK000000000	Bacteria	Proteobacteria	Gammaproteobacteria	Burkholderiales	Thiobacillaceae
AMR_MDS_0500	DAOQNI000000000	Bacteria	Chloroflexota	Anaerolineae	Anaerolineales
AMR_MDS_0501	DAOQNH000000000	Bacteria	Chlamydiota	Chlamydiia	Chlamydiales	Rhabdochlamydiaceae
AMR_MDS_0505	DAOQND000000000	Bacteria	Firmicutes	Bacilli	Lactobacillales	Enterococcaceae	Enterococcus	Enterococcus faecalis
AMR_MDS_0512	DAOQMW000000000	Bacteria	Cyanobacteria	Vampirovibrionia	Obscuribacterales	Obscuribacteraceae
AMR_MDS_0521	DAOQMN000000000	Bacteria	Proteobacteria	Gammaproteobacteria	Burkholderiales	Rhodocyclaceae
AMR_MDS_0522	DAOQMM000000000	Bacteria	Proteobacteria	Gammaproteobacteria	Burkholderiales	Rhodocyclaceae
AMR_MDS_0556	DAOQLE000000000	Bacteria	Proteobacteria	Gammaproteobacteria	Pseudomonadales
AMR_MDS_0574	DAOQKM000000000	Bacteria	Myxococcota A
AMR_MDS_0584	DAOQKC000000000	Bacteria	Bacteroidota	Bacteroidia	Chitinophagales	Saprospiraceae
AMR_MDS_2727	DAOOKM000000000	Bacteria	Spirochaetota
AMR_MDS_0631	DAOQIH000000000	Bacteria	Bacteroidota	Bacteroidia
AMR_MDS_0647	DAOQHR000000000	Bacteria	Proteobacteria	Gammaproteobacteria	Burkholderiales	Rhodocyclaceae	Thauera	Thauera aminoaromatica
AMR_MDS_0672	DAOQGS000000000	Bacteria	Proteobacteria	Gammaproteobacteria	Pseudomonadales	Cellvibrionaceae
AMR_MDS_0676	DAOQGO000000000	Bacteria	Acidobacteriota	Blastocatellia	Chloracidobacteriales	Chloracidobacteriaceae
AMR_MDS_0678	DAOQGM000000000	Bacteria	Proteobacteria	Gammaproteobacteria	Competibacterales	Competibacteraceae	Plasticicumulans
AMR_MDS_0694	DAOQFW000000000	Bacteria	Proteobacteria	Gammaproteobacteria	Burkholderiales	Rhodocyclaceae
AMR_MDS_0712	DAOQFE000000000	Bacteria	Cyanobacteria	Vampirovibrionia	Obscuribacterales	Obscuribacteraceae	Obscuribacter
AMR_MDS_0714	DAOQFC000000000	Bacteria	Acidobacteriota	Blastocatellia	Chloracidobacteriales	Chloracidobacteriaceae
AMR_MDS_0723	DAOQET000000000	Bacteria	Elusimicrobiota	Elusimicrobia
AMR_MDS_0815	DAORFZ000000000	Bacteria	Spirochaetota	Leptospirae	Turneriellales	Turneriellaceae	Turneriella
AMR_MDS_0819	DAORFV000000000	Bacteria	Bacteroidota	Bacteroidia	Chitinophagales
AMR_MDS_0833	DAORFH000000000	Bacteria	Actinobacteriota	Acidimicrobiia	Acidimicrobiales	Microtrichaceae
AMR_MDS_0869	DAORDX000000000	Bacteria	Bacteroidota	Bacteroidia	Chitinophagales	Chitinophagaceae
AMR_MDS_0878	DAORDO000000000	Bacteria	Proteobacteria	Gammaproteobacteria	Burkholderiales	Burkholderiaceae	Giesbergeria
AMR_MDS_0884	DAORDI000000000	Bacteria	Spirochaetota	Leptospirae	Leptospirales	Leptospiraceae
AMR_MDS_0889	DAORDD000000000	Bacteria	Actinobacteriota	Actinomycetia	Propionibacteriales	Nocardioidaceae	Marmoricola
AMR_MDS_0895	DAORCX000000000	Bacteria	Actinobacteriota	Actinomycetia	Propionibacteriales	Nocardioidaceae	Marmoricola
AMR_MDS_0903	DAORCP000000000	Bacteria	Spirochaetota	Leptospirae	Leptospirales	Leptonemataceae
AMR_MDS_0920	DAORBY000000000	Bacteria	Proteobacteria	Gammaproteobacteria	Pseudomonadales
AMR_MDS_0936	DAORBI000000000	Bacteria	Actinobacteriota	Actinomycetia	Propionibacteriales	Nocardioidaceae	Marmoricola
AMR_MDS_0951	DAORAT000000000	Bacteria	Bacteroidota	Bacteroidia
AMR_MDS_0952	DAORAS000000000	Bacteria	Nitrospirota	Nitrospiria	Nitrospirales	Nitrospiraceae	Nitrospira
AMR_MDS_0953	DAORAR000000000	Bacteria	Proteobacteria	Gammaproteobacteria	Burkholderiales	Nitrosomonadaceae	Nitrosomonas	Nitrosomonas mobilis
AMR_MDS_0954	DAORAQ000000000	Bacteria	Nitrospirota	Nitrospiria	Nitrospirales
AMR_MDS_0955	DAORAP000000000	Bacteria	Nitrospirota	Nitrospiria	Nitrospirales
AMR_MDS_0956	DAORAO000000000	Bacteria	Bacteroidota	Bacteroidia	Flavobacteriales	Flavobacteriaceae	Aequorivita
AMR_MDS_0957	DAORAN000000000	Bacteria	Proteobacteria	Gammaproteobacteria	Woeseiales	Woeseiaceae
AMR_MDS_0959	DAORAL000000000	Bacteria	Planctomycetota	Phycisphaerae
AMR_MDS_0961	DAORAJ000000000	Bacteria	Bacteroidota	Bacteroidia	Cytophagales	Cyclobacteriaceae	Fulvivirga
AMR_MDS_0962	DAORAI000000000	Bacteria	Proteobacteria	Gammaproteobacteria	Woeseiales	Woeseiaceae
AMR_MDS_0963	DAORAH000000000	Bacteria	Proteobacteria	Gammaproteobacteria	Burkholderiales	Nitrosomonadaceae	Nitrosomonas
AMR_MDS_0964	DAORAG000000000	Bacteria	Bacteroidota	Bacteroidia	Cytophagales	Cyclobacteriaceae
AMR_MDS_0965	DAORAF000000000	Bacteria	Proteobacteria	Gammaproteobacteria	Burkholderiales	Nitrosomonadaceae	Nitrosomonas	Nitrosomonas nitrosa
AMR_MDS_0966	DAORAE000000000	Bacteria	Bacteroidota	Bacteroidia	Chitinophagales	Chitinophagaceae	Panacibacter
AMR_MDS_0968	DAORAC000000000	Bacteria	Bacteroidota	Bacteroidia
AMR_MDS_0969	DAORAB000000000	Bacteria	Bacteroidota	Bacteroidia	Flavobacteriales	Flavobacteriaceae	Flavobacterium
AMR_MDS_0972	DAOQZY000000000	Bacteria	Bacteroidota	Bacteroidia	Cytophagales	Cyclobacteriaceae
AMR_MDS_0970	DAORAA000000000	Bacteria	Chloroflexota	Chloroflexia	Chloroflexales	Roseiflexaceae	Kouleothrix
AMR_MDS_0971	DAOQZZ000000000	Bacteria	Actinobacteriota	Actinomycetia	Mycobacteriales	Mycobacteriaceae	Gordonia
AMR_MDS_0978	DAOQZS000000000	Bacteria	Patescibacteria
AMR_MDS_0985	DAOQZL000000000	Bacteria	Patescibacteria	Microgenomatia
AMR_MDS_0988	DAOQZI000000000	Bacteria	Planctomycetota	Phycisphaerae
AMR_MDS_0991	DAOQZF000000000	Bacteria	Bacteroidota	Bacteroidia	Flavobacteriales	Flavobacteriaceae	Aquaticitalea
AMR_MDS_0992	DAOQZE000000000	Bacteria	Cloacimonadota	Cloacimonadia	Cloacimonadales	Cloacimonadaceae	Cloacimonas
AMR_MDS_1001	DAOQYV000000000	Bacteria	Omnitrophota
AMR_MDS_1005	DAOQYR000000000	Archaea	Halobacteriota	Methanomicrobia	Methanomicrobiales	Methanoregulaceae	Methanolinea
AMR_MDS_1007	DAOQYP000000000	Archaea	Halobacteriota	Methanosarcinia	Methanotrichales	Methanotrichaceae	Methanothrix
AMR_MDS_1010	DAOQYM000000000	Bacteria	Verrucomicrobiota	Verrucomicrobiae	Pedosphaerales
AMR_MDS_1013	DAOQYJ000000000	Bacteria	Proteobacteria	Gammaproteobacteria	Burkholderiales	Rhodocyclaceae	Desulfobacillus	Desulfobacillus denitrificans
AMR_MDS_1015	DAOQYH000000000	Bacteria	Proteobacteria	Gammaproteobacteria	Burkholderiales	Rhodocyclaceae	Thauera	Thauera hydrothermalis
AMR_MDS_1016	DAOQYG000000000	Bacteria	Proteobacteria	Gammaproteobacteria	Burkholderiales	Rhodocyclaceae	Hydrogenophilus	Hydrogenophilus thermoluteolus
AMR_MDS_1017	DAOQYF000000000	Bacteria	Acidobacteriota	Aminicenantia	Aminicenantales
AMR_MDS_1026	DAOQXW000000000	Bacteria	Proteobacteria	Alphaproteobacteria	Micavibrionales	Micavibrionaceae
AMR_MDS_1022	DAOQYA000000000	Bacteria	Acidobacteriota
AMR_MDS_1028	DAOQXU000000000	Archaea	Methanobacteriota	Methanobacteria	Methanobacteriales	Methanobacteriaceae
AMR_MDS_1037	DAOQXL000000000	Bacteria	Bipolaricaulota	Bipolaricaulia	Bipolaricaulales	Bipolaricaulaceae	Bipolaricaulis	Bipolaricaulis anaerobius
AMR_MDS_1039	DAOQXJ000000000	Bacteria	Bacteroidota	Bacteroidia
AMR_MDS_1040	DAOQXI000000000	Bacteria	Bacteroidota	Bacteroidia	Chitinophagales	Chitinophagaceae
AMR_MDS_1049	DAOQWZ000000000	Archaea	Halobacteriota	Methanosarcinia	Methanotrichales	Methanotrichaceae	Methanothrix
AMR_MDS_1062	DAOQWM000000000	Bacteria	Desulfobacterota G	Syntrophorhabdia	Syntrophorhabdales	Syntrophorhabdaceae
AMR_MDS_1067	DAOQWH000000000	Bacteria	Planctomycetota
AMR_MDS_1074	DAOQWA000000000	Bacteria	Bacteroidota	Bacteroidia
AMR_MDS_1089	DAOQVL000000000	Bacteria	Ratteibacteria
AMR_MDS_1083	DAOQVR000000000	Bacteria	Chloroflexota	Anaerolineae
AMR_MDS_1084	DAOQVQ000000000	Bacteria	Bacteroidota	Bacteroidia	Flavobacteriales	Crocinitomicaceae	Taishania
AMR_MDS_1104	DAOQUW000000000	Bacteria	Proteobacteria	Alphaproteobacteria	Caulobacterales	Parvularculaceae
AMR_MDS_1105	DAOQUV000000000	Bacteria	Spirochaetota
AMR_MDS_1107	DAOQUT000000000	Bacteria	Patescibacteria	Microgenomatia
AMR_MDS_1109	DAOQUR000000000	Bacteria	Firmicutes A	Clostridia	Lutisporales	Lutisporaceae
AMR_MDS_1115	DAOQUL000000000	Bacteria	Chloroflexota	Anaerolineae	Anaerolineales
AMR_MDS_1116	DAOQUK000000000	Bacteria	Patescibacteria
AMR_MDS_1124	DAOQUC000000000	Bacteria
AMR_MDS_1127	DAOQTZ000000000	Bacteria	Proteobacteria	Gammaproteobacteria	Burkholderiales	Burkholderiaceae	Ottowia
AMR_MDS_1129	DAOQTX000000000	Bacteria	Bacteroidota	Bacteroidia
AMR_MDS_1130	DAOQTW000000000	Bacteria	Desulfobacterota	Syntrophia	Syntrophales
AMR_MDS_1137	DAOQTP000000000	Archaea	Micrarchaeota	Micrarchaeia	Anstonellales	Bilamarchaeaceae
AMR_MDS_1143	DAOQTJ000000000	Bacteria	Desulfobacterota
AMR_MDS_1145	DAOQTH000000000	Bacteria	Chloroflexota	Anaerolineae
AMR_MDS_1149	DAOQTD000000000	Bacteria	Bacteroidota	Bacteroidia	Bacteroidales
AMR_MDS_1150	DAOQTC000000000	Bacteria	Thermotogota	Thermotogae	Petrotogales	Kosmotogaceae	Mesotoga
AMR_MDS_1153	DAOQSZ000000000	Bacteria	Acidobacteriota	Blastocatellia	Pyrinomonadales	Pyrinomonadaceae
AMR_MDS_1156	DAOQSW000000000	Bacteria	Verrucomicrobiota	Verrucomicrobiae	Pedosphaerales
AMR_MDS_1157	DAOQSV000000000	Bacteria	Proteobacteria	Gammaproteobacteria	Burkholderiales	Thiobacillaceae
AMR_MDS_1159	DAOQST000000000	Bacteria	Bacteroidota	Bacteroidia
AMR_MDS_1166	DAOQSM000000000	Bacteria	Bacteroidota	Bacteroidia	Cytophagales	Cyclobacteriaceae
AMR_MDS_1171	DAOQSH000000000	Bacteria	Myxococcota
AMR_MDS_1185	DAOQRT000000000	Bacteria	Proteobacteria	Gammaproteobacteria	Xanthomonadales	Rhodanobacteraceae	Dokdonella
AMR_MDS_1178	DAOQSA000000000	Bacteria	Patescibacteria
AMR_MDS_1183	DAOQRV000000000	Bacteria	Patescibacteria
AMR_MDS_1194	DAOQRK000000000	Bacteria	Acidobacteriota	Thermoanaerobaculia
AMR_MDS_1198	DAOQRG000000000	Bacteria	Spirochaetota	Spirochaetia	Treponematales		Rectinema
AMR_MDS_1201	DAORHP000000000	Bacteria	Cloacimonadota	Cloacimonadia	Cloacimonadales	Cloacimonadaceae	Cloacimonas	Cloacimonas acidaminovorans
AMR_MDS_1203	DAORHN000000000	Bacteria	Gemmatimonadota	Gemmatimonadetes	Gemmatimonadales	Gemmatimonadaceae
AMR_MDS_1214	DAORHC000000000	Bacteria	Patescibacteria	Microgenomatia
AMR_MDS_1207	DAORHJ000000000	Bacteria	Desulfobacterota	Syntrophia	Syntrophales	Smithellaceae
AMR_MDS_1208	DAORHI000000000	Bacteria	Spirochaetota				Exilispira
AMR_MDS_1224	DAORGS000000000	Bacteria	Omnitrophota	Omnitrophia	Omnitrophales
AMR_MDS_1245	DAOQBD000000000	Bacteria	Firmicutes A	Clostridia	Oscillospirales	Ruminococcaceae
AMR_MDS_1254	DAOQAU000000000	Bacteria	Cyanobacteria	Vampirovibrionia	Gastranaerophilales	Gastranaerophilaceae
AMR_MDS_1264	DAOQAK000000000	Bacteria	Bacteroidota	Bacteroidia	Bacteroidales
AMR_MDS_1273	DAOQAB000000000	Bacteria	Bacteroidota	Bacteroidia	Bacteroidales	Prolixibacteraceae
AMR_MDS_1275	DAOPZZ000000000	Bacteria	Bacteroidota	Bacteroidia	Bacteroidales
AMR_MDS_1276	DAOPZY000000000	Bacteria	Firmicutes A	Clostridia	Christensenellales		Limiplasma
AMR_MDS_1277	DAOPZX000000000	Bacteria	Bacteroidota	Bacteroidia	Bacteroidales
AMR_MDS_1278	DAOPZW000000000	Bacteria	Elusimicrobiota	Elusimicrobia	Elusimicrobiales
AMR_MDS_1279	DAOPZV000000000	Bacteria	Bacteroidota	Bacteroidia	Bacteroidales	Prolixibacteraceae
AMR_MDS_1282	DAOPZS000000000	Bacteria	Acidobacteriota
AMR_MDS_1283	DAOPZR000000000	Bacteria
AMR_MDS_1287	DAOPZN000000000	Bacteria	Verrucomicrobiota	Verrucomicrobiae	Opitutales
AMR_MDS_1291	DAOPZJ000000000	Bacteria	Firmicutes A	Clostridia	Oscillospirales	Ruminococcaceae
AMR_MDS_1304	DAOPYW000000000	Bacteria	Firmicutes	Bacilli
AMR_MDS_1303	DAOPYX000000000	Bacteria	Proteobacteria	Gammaproteobacteria	Burkholderiales	Aquaspirillaceae	Rivicola	Rivicola pingtungensis
AMR_MDS_1313	DAOPYN000000000	Bacteria	Fibrobacterota	Fibrobacteria
AMR_MDS_1306	DAOPYU000000000	Bacteria	Sumerlaeota	Sumerlaeia
AMR_MDS_1307	DAOPYT000000000	Bacteria	Chloroflexota	Anaerolineae	Anaerolineales	Anaerolineaceae	Flexilinea
AMR_MDS_1309	DAOPYR000000000	Bacteria	Spirochaetota	Spirochaetia	Treponematales
AMR_MDS_1310	DAOPYQ000000000	Bacteria	Omnitrophota	Omnitrophia	Omnitrophales
AMR_MDS_1317	DAOPYJ000000000	Bacteria	Acidobacteriota	Aminicenantia
AMR_MDS_1319	DAOPYH000000000	Bacteria	Bacteroidota	Bacteroidia	Bacteroidales		Egerieousia
AMR_MDS_1326	DAOPYA000000000	Bacteria	Riflebacteria	Ozemobacteria	Ozemobacterales	Ozemobacteraceae	Rifleibacterium
AMR_MDS_1340	DAOPXM000000000	Bacteria	Desulfobacterota	Desulfomonilia
AMR_MDS_1371	DAOPWH000000000	Bacteria	Latescibacterota
AMR_MDS_1372	DAOPWG000000000	Archaea	Nanoarchaeota	Nanoarchaeia	Pacearchaeales
AMR_MDS_1386	DAOPVS000000000	Bacteria	Chloroflexota	Anaerolineae	Anaerolineales	Anaerolineaceae
AMR_MDS_1414	DAOPUQ000000000	Bacteria	Patescibacteria
AMR_MDS_1415	DAOPUP000000000	Bacteria	Proteobacteria	Gammaproteobacteria	Burkholderiales	Burkholderiaceae	Acidovorax
AMR_MDS_1423	DAOPUH000000000	Bacteria	Firmicutes A	Clostridia	Oscillospirales	Ruminococcaceae	Ruminococcus
AMR_MDS_1432	DAOPTY000000000	Bacteria	Patescibacteria
AMR_MDS_1436	DAOPTU000000000	Bacteria	Chloroflexota	Anaerolineae	Aggregatilineales
AMR_MDS_1437	DAOPTT000000000	Archaea	Halobacteriota	Methanosarcinia	Methanosarcinales	Methanosarcinaceae	Methanosarcina	Methanosarcina thermophila
AMR_MDS_1438	DAOPTS000000000	Bacteria	Firmicutes-E
AMR_MDS_1441	DAOPTP000000000	Bacteria	Firmicutes F	Halanaerobiia	Halanaerobiales
AMR_MDS_1442	DAOPTO000000000	Bacteria	Proteobacteria	Alphaproteobacteria	Sphingomonadales	Sphingomonadaceae	Novosphingobium
AMR_MDS_1451	DAOPTF000000000	Bacteria	Firmicutes A	Clostridia
AMR_MDS_1446	DAOPTK000000000	Bacteria	Planctomycetota	Phycisphaerae
AMR_MDS_1449	DAOPTH000000000	Bacteria	Firmicutes A	Clostridia	Acetivibrionales
AMR_MDS_1460	DAOPSW000000000	Bacteria	Firmicutes A	Clostridia	Oscillospirales
AMR_MDS_1455	DAOPTB000000000	Bacteria	Coprothermobacterota	Coprothermobacteria	Coprothermobacterales	Coprothermobacteraceae	Coprothermobacter	Coprothermobacter proteolyticus
AMR_MDS_1457	DAOPSZ000000000	Bacteria	Firmicutes G	Limnochordia
AMR_MDS_1458	DAOPSY000000000	Bacteria	Actinobacteriota	Actinomycetia	Actinomycetales	Microbacteriaceae
AMR_MDS_1459	DAOPSX000000000	Bacteria	Synergistota	Synergistia	Synergistales	Thermosynergistaceae	Thermosynergistes
AMR_MDS_1462	DAOPSU000000000	Bacteria	Firmicutes D	Proteinivoracia
AMR_MDS_1465	DAOPSR000000000	Bacteria	Firmicutes A	Clostridia	Acetivibrionales	Acetivibrionaceae	Herbivorax	Herbivorax saccincola
AMR_MDS_1467	DAOPSP000000000	Bacteria	Synergistota	Synergistia	Synergistales	Acetomicrobiaceae	Acetomicrobium
AMR_MDS_1468	DAOPSO000000000	Bacteria	Actinobacteriota	Actinomycetia	Propionibacteriales	Propionibacteriaceae	Propioniciclava	Propioniciclava tarda
AMR_MDS_1472	DAOPSK000000000	Bacteria	Firmicutes-E
AMR_MDS_1477	DAOPSF000000000	Bacteria	Firmicutes	Bacilli
AMR_MDS_1486	DAOPRW000000000	Bacteria	Firmicutes A	Clostridia	Oscillospirales	Acutalibacteraceae	Avimonas
AMR_MDS_1487	DAOPRV000000000	Archaea	Thermoplasmatota	Thermoplasmata	Methanomassiliicoccales	Methanomassiliicoccaceae
AMR_MDS_1491	DAOPRR000000000	Bacteria	Firmicutes G	Limnochordia
AMR_MDS_1493	DAOPRP000000000	Bacteria	Firmicutes G
AMR_MDS_1494	DAOPRO000000000	Bacteria	Proteobacteria	Gammaproteobacteria	Competibacterales	Competibacteraceae
AMR_MDS_1497	DAOPRL000000000	Bacteria	Firmicutes D	Dethiobacteria
AMR_MDS_1498	DAOPRK000000000	Bacteria	Firmicutes G
AMR_MDS_1499	DAOPRJ000000000	Bacteria	Firmicutes B	Peptococcia
AMR_MDS_1500	DAOPRI000000000	Bacteria	Firmicutes A	Clostridia	Christensenellales
AMR_MDS_1502	DAOPRG000000000	Bacteria	Firmicutes A
AMR_MDS_1505	DAOPRD000000000	Bacteria	Thermotogota	Thermotogae	Thermotogales	Fervidobacteriaceae	Fervidobacterium
AMR_MDS_1507	DAOPRB000000000	Bacteria	Firmicutes G
AMR_MDS_1508	DAOPRA000000000	Bacteria	Proteobacteria	Gammaproteobacteria	Xanthomonadales	Xanthomonadaceae	Thermomonas
AMR_MDS_1511	DAOPQX000000000	Bacteria	Acidobacteriota	Vicinamibacteria	Vicinamibacterales
AMR_MDS_0425	DAOQQF000000000	Bacteria	Patescibacteria		Absconditabacterales
AMR_MDS_1524	DAOPQK000000000	Bacteria	Desulfobacterota G	Syntrophorhabdia	Syntrophorhabdales	Syntrophorhabdaceae
AMR_MDS_1526	DAOPQI000000000	Bacteria	Spirochaetota	Spirochaetia	Treponematales	Treponemataceae
AMR_MDS_1531	DAOPQD000000000	Bacteria	Chloroflexota	Anaerolineae
AMR_MDS_1532	DAOPQC000000000	Bacteria	Acidobacteriota	Thermoanaerobaculia	Thermoanaerobaculales
AMR_MDS_1553	DAOPPH000000000	Bacteria	Firmicutes A	Clostridia	Oscillospirales	Acutalibacteraceae
AMR_MDS_1556	DAOPPE000000000	Bacteria	Omnitrophota
AMR_MDS_1558	DAOPPC000000000	Bacteria	Cloacimonadota	Cloacimonadia	Cloacimonadales	Cloacimonadaceae
AMR_MDS_1563	DAOPOX000000000	Bacteria	Bacteroidota	Bacteroidia	Bacteroidales
AMR_MDS_1564	DAOPOW000000000	Bacteria	Wallbacteria
AMR_MDS_1567	DAOPOT000000000	Bacteria	Desulfobacterota	Syntrophia	Syntrophales
AMR_MDS_1570	DAOPOQ000000000	Bacteria	Acidobacteriota	Holophagae	Holophagales	Holophagaceae	Holophaga
AMR_MDS_1583	DAOPOD000000000	Bacteria	Planctomycetota	Phycisphaerae
AMR_MDS_1576	DAOPOK000000000	Bacteria	Cloacimonadota	Cloacimonadia	Cloacimonadales	Cloacimonadaceae	Syntrophosphaera
AMR_MDS_1586	DAOPOA000000000	Bacteria	Desulfobacterota G	Syntrophorhabdia	Syntrophorhabdales	Syntrophorhabdaceae
AMR_MDS_1589	DAOPNX000000000	Bacteria	Bacteroidota	Bacteroidia	Bacteroidales
AMR_MDS_1600	DAOPNM000000000	Archaea	Iainarchaeota	Iainarchaeia
AMR_MDS_1593	DAOPNT000000000	Bacteria
AMR_MDS_1594	DAOPNS000000000	Bacteria	Bacteroidota	Bacteroidia	Bacteroidales	Bacteroidaceae
AMR_MDS_1595	DAOPNR000000000	Archaea	Thermoplasmatota	Thermoplasmata	Methanomassiliicoccales
AMR_MDS_1606	DAOSMD000000000	Bacteria
AMR_MDS_1608	DAOSMB000000000	Bacteria	Firmicutes A	Clostridia
AMR_MDS_1609	DAOSMA000000000	Bacteria	Desulfobacterota G	Syntrophorhabdia	Syntrophorhabdales	Syntrophorhabdaceae
AMR_MDS_1617	DAOSLS000000000	Bacteria	Desulfobacterota	Desulfomonilia
AMR_MDS_1628	DAOSLH000000000	Bacteria	Sumerlaeota	Sumerlaeia
AMR_MDS_1630	DAOSLF000000000	Bacteria	Omnitrophota	Omnitrophia	Omnitrophales
AMR_MDS_1637	DAOSKY000000000	Bacteria	Desulfobacterota	Syntrophia	Syntrophales
AMR_MDS_1647	DAOSKO000000000	Bacteria	Bacteroidota	Bacteroidia	Bacteroidales		Cryptobacteroides
AMR_MDS_1649	DAOSKM000000000	Bacteria	Verrucomicrobiota	Verrucomicrobiae	Opitutales	Opitutaceae
AMR_MDS_1652	DAOSKJ000000000	Bacteria	Planctomycetota	Phycisphaerae
AMR_MDS_1663	DAOSJY000000000	Bacteria	Patescibacteria	Paceibacteria	Moranbacterales
AMR_MDS_1664	DAOSJX000000000	Bacteria	Bacteroidota	Bacteroidia	Bacteroidales	Prolixibacteraceae
AMR_MDS_1667	DAOSJU000000000	Bacteria	Chloroflexota	Anaerolineae	Anaerolineales	Anaerolineaceae
AMR_MDS_1679	DAOSJI000000000	Bacteria	Firmicutes	Bacilli
AMR_MDS_1673	DAOSJO000000000	Bacteria	Patescibacteria	Paceibacteria	Paceibacterales
AMR_MDS_1676	DAOSJL000000000	Bacteria	Bacteroidota	Bacteroidia	Bacteroidales
AMR_MDS_1688	DAOSIZ000000000	Bacteria	Firmicutes A	Clostridia	Oscillospirales	Ruminococcaceae	Ruminococcus
AMR_MDS_1680	DAOSJH000000000	Bacteria	Armatimonadota
AMR_MDS_1695	DAOSIS000000000	Bacteria	Desulfobacterota	Syntrophia	Syntrophales
AMR_MDS_1703	DAOSIK000000000	Bacteria	Bacteroidota	Bacteroidia	Bacteroidales	Paludibacteraceae	Paludibacter
AMR_MDS_1714	DAOSHZ000000000	Bacteria	Bacteroidota	Bacteroidia	Bacteroidales	Paludibacteraceae
AMR_MDS_1757	DAOSGI000000000	Archaea	Nanoarchaeota	Nanoarchaeia	Pacearchaeales
AMR_MDS_1798	DAOSET000000000	Archaea	Halobacteriota	Methanomicrobia	Methanomicrobiales	Methanoculleaceae	Methanoculleus
AMR_MDS_1799	DAOSES000000000	Bacteria	Caldisericota	Caldisericia
AMR_MDS_1805	DAOSEM000000000	Bacteria	Desulfobacterota	Syntrophia	Syntrophales
AMR_MDS_1807	DAOSEK000000000	Archaea	Nanoarchaeota	Nanoarchaeia	Woesearchaeales
AMR_MDS_1808	DAOSEJ000000000	Bacteria	Desulfobacterota	Desulfuromonadia	Geobacterales	Geobacteraceae
AMR_MDS_1809	DAOSEI000000000	Archaea	Halobacteriota	Methanosarcinia	Methanotrichales	Methanotrichaceae	Methanothrix	Methanothrix soehngenii
AMR_MDS_1811	DAOSEG000000000	Archaea	Methanobacteriota	Methanobacteria	Methanobacteriales	Methanobacteriaceae	Methanobacterium
AMR_MDS_1812	DAOSEF000000000	Bacteria	Planctomycetota	Phycisphaerae
AMR_MDS_1815	DAOSEC000000000	Bacteria	Firmicutes	Bacilli
AMR_MDS_1827	DAOSDQ000000000	Archaea	Methanobacteriota	Methanobacteria	Methanobacteriales	Methanobacteriaceae	Methanobacterium
AMR_MDS_1818	DAOSDZ000000000	Bacteria	Bacteroidota	Bacteroidia	Bacteroidales	Prolixibacteraceae
AMR_MDS_1821	DAOSDW000000000	Bacteria	Spirochaetota	Spirochaetia	Treponematales
AMR_MDS_1822	DAOSDV000000000	Bacteria	Acidobacteriota	Aminicenantia	Aminicenantales
AMR_MDS_1825	DAOSDS000000000	Bacteria	Chloroflexota	Anaerolineae	Anaerolineales	Anaerolineaceae
AMR_MDS_1836	DAOSDH000000000	Bacteria	Bacteroidota	Bacteroidia	Bacteroidales
AMR_MDS_1828	DAOSDP000000000	Bacteria	Desulfobacterota	Syntrophobacteria	Syntrophobacterales	Syntrophobacteraceae	Syntrophobacter	Syntrophobacter fumaroxidans
AMR_MDS_1829	DAOSDO000000000	Bacteria	Spirochaetota	Spirochaetia	Treponematales		Rectinema
AMR_MDS_1831	DAOSDM000000000	Bacteria	Patescibacteria	Paceibacteria	Paceibacterales
AMR_MDS_1832	DAOSDL000000000	Bacteria	Bacteroidota
AMR_MDS_1835	DAOSDI000000000	Bacteria	Patescibacteria	Paceibacteria	Paceibacterales
AMR_MDS_1840	DAOSDD000000000	Bacteria	Firmicutes A	Clostridia	Acetivibrionales
AMR_MDS_1841	DAOSDC000000000	Bacteria	Firmicutes	Bacilli
AMR_MDS_1846	DAOSCX000000000	Bacteria	Firmicutes A	Clostridia	Oscillospirales
AMR_MDS_1851	DAOSCS000000000	Bacteria	Spirochaetota
AMR_MDS_1854	DAOSCP000000000	Bacteria	Bacteroidota	Ignavibacteria	Ignavibacteriales
AMR_MDS_1855	DAOSCO000000000	Bacteria	Hydrogenedentota	Hydrogenedentia	Hydrogenedentiales
AMR_MDS_1862	DAOSCH000000000	Bacteria	Bacteroidota	Bacteroidia	Bacteroidales	Paludibacteraceae
AMR_MDS_1867	DAOSCC000000000	Bacteria	Firmicutes A	Clostridia	Acetivibrionales
AMR_MDS_1871	DAOSBY000000000	Bacteria	Spirochaetota	Spirochaetia	Treponematales	Termitinemataceae
AMR_MDS_1872	DAOSBX000000000	Bacteria	Hydrogenedentota	Hydrogenedentia	Hydrogenedentiales	Hydrogenedentaceae	Hydrogenedens
AMR_MDS_1874	DAOSBV000000000	Bacteria	Caldisericota	Caldisericia
AMR_MDS_1875	DAOSBU000000000	Bacteria	Thermotogota	Thermotogae	Thermotogales	Fervidobacteriaceae	Fervidobacterium	Fervidobacterium nodosum
AMR_MDS_1877	DAOSBS000000000	Bacteria	Desulfobacterota	Syntrophia	Syntrophales
AMR_MDS_1879	DAOSBQ000000000	Bacteria	Patescibacteria	Paceibacteria	Paceibacterales
AMR_MDS_1881	DAOSBO000000000	Bacteria	Thermotogota	Thermotogae	Thermotogales		Pseudothermotoga
AMR_MDS_1883	DAOSBM000000000	Bacteria	Dictyoglomota	Dictyoglomia	Dictyoglomales	Dictyoglomaceae
AMR_MDS_1884	DAOSBL000000000	Bacteria	Synergistota	Synergistia	Synergistales	Acetomicrobiaceae	Acetomicrobium	Acetomicrobium flavidum
AMR_MDS_1885	DAOSBK000000000	Bacteria
AMR_MDS_1894	DAOSBB000000000	Bacteria	Acidobacteriota	Acidobacteriae	Bryobacterales	Bryobacteraceae
AMR_MDS_1900	DAOSAV000000000	Bacteria	WOR-3	Hydrothermia
AMR_MDS_2618	DAOOOR000000000	Bacteria	Spirochaetota	Spirochaetia	Treponematales	Treponemataceae
AMR_MDS_1908	DAOSAN000000000	Archaea	Halobacteriota	Methanosarcinia	Methanotrichales	Methanotrichaceae	Methanothrix
AMR_MDS_1921	DAOSAA000000000	Bacteria	Verrucomicrobiota	Verrucomicrobiae	Pedosphaerales
AMR_MDS_1924	DAORZX000000000	Bacteria	Bacteroidota	Bacteroidia	Bacteroidales	Tenuifilaceae	Tenuifilum
AMR_MDS_1928	DAORZT000000000	Bacteria	Firmicutes G
AMR_MDS_1932	DAORZP000000000	Bacteria	Bacteroidota	Bacteroidia	Bacteroidales
AMR_MDS_1968	DAORYF000000000	Bacteria	Bacteroidota	Kapabacteria	Kapabacteriales
AMR_MDS_1969	DAORYE000000000	Bacteria
AMR_MDS_1972	DAORYB000000000	Bacteria	Elusimicrobiota	Elusimicrobia	Elusimicrobiales
AMR_MDS_1988	DAORXL000000000	Bacteria	Planctomycetota	Planctomycetia	Pirellulales	Thermoguttaceae
AMR_MDS_1982	DAORXR000000000	Bacteria	Thermotogota	Thermotogae	Petrotogales	Petrotogaceae	Defluviitoga	Defluviitoga tunisiensis
AMR_MDS_1986	DAORXN000000000	Bacteria	Desulfobacterota	Syntrophia	Syntrophales
AMR_MDS_2003	DAOTBQ000000000	Bacteria	Bacteroidota	Bacteroidia	Bacteroidales	Dysgonomonadaceae
AMR_MDS_2004	DAOTBP000000000	Bacteria	Planctomycetota	Phycisphaerae	Sedimentisphaerales	Anaerohalosphaeraceae
AMR_MDS_2005	DAOTBO000000000	Bacteria	Planctomycetota	Phycisphaerae	Sedimentisphaerales	Anaerohalosphaeraceae
AMR_MDS_2007	DAOTBM000000000	Bacteria	Patescibacteria
AMR_MDS_2020	DAOTAZ000000000	Bacteria	Fibrobacterota	Chitinivibrionia	Chitinivibrionales	Chitinispirillaceae
AMR_MDS_2037	DAOTAI000000000	Bacteria	Acidobacteriota
AMR_MDS_2042	DAOTAD000000000	Bacteria	Verrucomicrobiota	Verrucomicrobiae	Pedosphaerales
AMR_MDS_2044	DAOTAB000000000	Bacteria	Thermotogota	Thermotogae	Petrotogales	Kosmotogaceae	Mesotoga	Mesotoga infera
AMR_MDS_2048	DAOSZX000000000	Archaea	Halobacteriota	Methanomicrobia	Methanomicrobiales	Methanoculleaceae	Methanoculleus
AMR_MDS_2059	DAOSZM000000000	Bacteria	Firmicutes	Bacilli
AMR_MDS_2057	DAOSZO000000000	Bacteria	Desulfobacterota	Syntrophia	Syntrophales	Smithellaceae	Smithella
AMR_MDS_2058	DAOSZN000000000	Bacteria	Firmicutes G
AMR_MDS_1117	DAOQUJ000000000	Bacteria	Proteobacteria	Gammaproteobacteria	Burkholderiales	Burkholderiaceae	Rubrivivax
AMR_MDS_2065	DAOSZG000000000	Archaea	Halobacteriota	Methanomicrobia	Methanomicrobiales	Methanoregulaceae
AMR_MDS_2069	DAOSZC000000000	Bacteria	Bacteroidota	Bacteroidia	Bacteroidales
AMR_MDS_2072	DAOSYZ000000000	Bacteria	Marinisomatota
AMR_MDS_2075	DAOSYW000000000	Bacteria	Planctomycetota	Phycisphaerae	Sedimentisphaerales
AMR_MDS_2076	DAOSYV000000000	Bacteria	Firmicutes A	Clostridia	Oscillospirales	Ruminococcaceae	Ruminococcus
AMR_MDS_2087	DAOSYK000000000	Bacteria	Firmicutes A	Clostridia	Christensenellales
AMR_MDS_0245	DAOLGZ000000000	Bacteria	Actinobacteriota	Thermoleophilia	Solirubrobacterales
AMR_MDS_2093	DAOSYE000000000	Bacteria	Firmicutes A	Clostridia	Lachnospirales	Lachnospiraceae
AMR_MDS_0224	DAOLGE000000000	Bacteria	Chloroflexota	Anaerolineae	Anaerolineales
AMR_MDS_2097	DAOSYA000000000	Bacteria
AMR_MDS_2100	DAOSXX000000000	Archaea	Halobacteriota	Methanosarcinia	Methanotrichales	Methanotrichaceae	Methanothrix
AMR_MDS_2102	DAOSXV000000000	Bacteria	Firmicutes A	Clostridia	Saccharofermentanales	Saccharofermentanaceae	Saccharofermentans
AMR_MDS_2109	DAOSXO000000000	Bacteria	Firmicutes	Bacilli
AMR_MDS_2112	DAOSXL000000000	Bacteria	Bacteroidota	Bacteroidia	Bacteroidales	Bacteroidaceae
AMR_MDS_2116	DAOSXH000000000	Bacteria	Firmicutes A	Clostridia	Lachnospirales	Lachnospiraceae
AMR_MDS_2119	DAOSXE000000000	Bacteria
AMR_MDS_2121	DAOSXC000000000	Bacteria	Verrucomicrobiota	Verrucomicrobiae	Opitutales
AMR_MDS_2122	DAOSXB000000000	Bacteria	Thermotogota	Thermotogae	Petrotogales	Petrotogaceae	Tepiditoga
AMR_MDS_2123	DAOSXA000000000	Bacteria	Zixibacteria
AMR_MDS_2126	DAOSWX000000000	Bacteria	Proteobacteria	Gammaproteobacteria	Chromatiales	Sedimenticolaceae
AMR_MDS_2129	DAOSWU000000000	Bacteria	Delongbacteria
AMR_MDS_2130	DAOSWT000000000	Bacteria	Bacteroidota	Bacteroidia	Bacteroidales
AMR_MDS_2131	DAOSWS000000000	Bacteria	Acidobacteriota	Thermoanaerobaculia
AMR_MDS_2143	DAOSWG000000000	Bacteria	Firmicutes	Bacilli	Izemoplasmatales
AMR_MDS_3813	DAONGQ000000000	Bacteria	Patescibacteria	Paceibacteria
AMR_MDS_2142	DAOSWH000000000	Bacteria	Bacteroidota	Bacteroidia	Flavobacteriales
AMR_MDS_2145	DAOSWE000000000	Archaea	Halobacteriota	Methanomicrobia	Methanomicrobiales	Methanoregulaceae
AMR_MDS_2153	DAOSVW000000000	Bacteria	Fermentibacterota	Fermentibacteria	Fermentibacterales	Fermentibacteraceae	Sabulitectum
AMR_MDS_2155	DAOSVU000000000	Bacteria	Desulfobacterota	Desulfuromonadia	Geobacterales	Geobacteraceae
AMR_MDS_2169	DAOSVG000000000	Bacteria	Verrucomicrobiota	Verrucomicrobiae	Pedosphaerales
AMR_MDS_2170	DAOSVF000000000	Bacteria	Firmicutes G
AMR_MDS_2174	DAOSVB000000000	Bacteria	Bacteroidota	Bacteroidia	Bacteroidales	Dysgonomonadaceae
AMR_MDS_2187	DAOSUO000000000	Bacteria	Firmicutes A	Clostridia	Acetivibrionales	Acetivibrionaceae	Hungateiclostridium	Hungateiclostridium thermocellum
AMR_MDS_2178	DAOSUX000000000	Bacteria	Desulfobacterota G	Syntrophorhabdia	Syntrophorhabdales	Syntrophorhabdaceae
AMR_MDS_2185	DAOSUQ000000000	Bacteria	Firmicutes A	Clostridia	Oscillospirales
AMR_MDS_2198	DAOSUD000000000	Bacteria	Firmicutes A	Clostridia	Lachnospirales	Defluviitaleaceae
AMR_MDS_2189	DAOSUM000000000	Archaea	Methanobacteriota	Methanobacteria	Methanobacteriales	Methanothermobacteraceae	Methanothermobacter
AMR_MDS_2190	DAOSUL000000000	Bacteria	Firmicutes A	Clostridia	Acetivibrionales
AMR_MDS_2192	DAOSUJ000000000	Bacteria	Firmicutes A	Clostridia	Acetivibrionales	Acetivibrionaceae	Acetivibrio	Acetivibrio clariflavus
AMR_MDS_2193	DAOSUI000000000	Bacteria	Thermotogota	Thermotogae	Thermotogales	Fervidobacteriaceae	Fervidobacterium
AMR_MDS_2197	DAOSUE000000000	Bacteria	Actinobacteriota	Actinomycetia	Actinomycetales	Microbacteriaceae	Microbacterium
AMR_MDS_2200	DAOSUB000000000	Archaea	Methanobacteriota	Methanobacteria	Methanobacteriales	Methanothermobacteraceae	Methanothermobacter	Methanothermobacter thermautotrophicus
AMR_MDS_2203	DAOSTY000000000	Bacteria	Atribacterota	Atribacteria	Atribacterales	Caldatribacteriaceae
AMR_MDS_0801	DAORGN000000000	Bacteria	Myxococcota	Polyangia
AMR_MDS_2221	DAOSTG000000000	Bacteria	Spirochaetota	Spirochaetia	Sphaerochaetales	Sphaerochaetaceae	Sphaerochaeta
AMR_MDS_2227	DAOSTA000000000	Bacteria	Firmicutes	Bacilli
AMR_MDS_2247	DAOSSG000000000	Bacteria	Sumerlaeota	Sumerlaeia
AMR_MDS_2251	DAOSSC000000000	Bacteria	Patescibacteria	Dojkabacteria
AMR_MDS_2253	DAOSSA000000000	Bacteria	Chloroflexota	Anaerolineae	Anaerolineales	Anaerolineaceae	Brevefilum
AMR_MDS_2269	DAOSRK000000000	Bacteria	Patescibacteria
AMR_MDS_2270	DAOSRJ000000000	Bacteria	Atribacterota
AMR_MDS_2278	DAOSRB000000000	Bacteria	Verrucomicrobiota	Kiritimatiellae
AMR_MDS_2289	DAOSQQ000000000	Bacteria	Spirochaetota	Spirochaetia	Sphaerochaetales	Sphaerochaetaceae	Sphaerochaeta
AMR_MDS_2332	DAOSOZ000000000	Archaea	Halobacteriota	Methanosarcinia	Methanotrichales	Methanotrichaceae
AMR_MDS_2333	DAOSOY000000000	Bacteria	Actinobacteriota	Thermoleophilia
AMR_MDS_2336	DAOSOV000000000	Archaea	Halobacteriota	Methanomicrobia	Methanomicrobiales	Methanoregulaceae	Methanolinea
AMR_MDS_2354	DAOSOD000000000	Bacteria
AMR_MDS_2370	DAOSNN000000000	Bacteria	Bacteroidota	Bacteroidia	Flavobacteriales	Flavobacteriaceae	Flavobacterium	Flavobacterium alvei
AMR_MDS_2378	DAOSNF000000000	Bacteria	Chloroflexota	Anaerolineae	Anaerolineales	Anaerolineaceae
AMR_MDS_2399	DAOSMK000000000	Bacteria	Myxococcota
AMR_MDS_2402	DAOOWZ000000000	Bacteria	Patescibacteria	Paceibacteria	Paceibacterales
AMR_MDS_2405	DAOOWW000000000	Bacteria	Bacteroidota	Bacteroidia	Bacteroidales	Paludibacteraceae
AMR_MDS_2411	DAOOWQ000000000	Bacteria	Proteobacteria	Alphaproteobacteria	Rhizobiales	Kaistiaceae
AMR_MDS_2414	DAOOWN000000000	Bacteria	Bacteroidota	Bacteroidia	Bacteroidales
AMR_MDS_2417	DAOOWK000000000	Bacteria	Actinobacteriota	Actinomycetia	Actinomycetales	Dermatophilaceae
AMR_MDS_2430	DAOOVX000000000	Bacteria	Spirochaetota				Exilispira
AMR_MDS_2429	DAOOVY000000000	Archaea	Halobacteriota	Methanosarcinia	Methanotrichales	Methanotrichaceae	Methanothrix
AMR_MDS_2440	DAOOVN000000000	Bacteria	Synergistota	Synergistia	Synergistales
AMR_MDS_2436	DAOOVR000000000	Bacteria	Bacteroidota	Bacteroidia	Bacteroidales	Dysgonomonadaceae
AMR_MDS_2439	DAOOVO000000000	Bacteria	Firmicutes A	Clostridia	Acetivibrionales		Pseudobacteroides
AMR_MDS_2448	DAOOVF000000000	Bacteria	Hydrogenedentota	Hydrogenedentia	Hydrogenedentiales
AMR_MDS_2441	DAOOVM000000000	Bacteria	Proteobacteria	Gammaproteobacteria	Xanthomonadales	Rhodanobacteraceae
AMR_MDS_2457	DAOOUW000000000	Bacteria	Bacteroidota
AMR_MDS_2450	DAOOVD000000000	Bacteria	Firmicutes B	Desulfotomaculia	Desulfotomaculales	Pelotomaculaceae
AMR_MDS_2452	DAOOVB000000000	Bacteria	Desulfobacterota G	Syntrophorhabdia	Syntrophorhabdales	Syntrophorhabdaceae
AMR_MDS_2459	DAOOUU000000000	Bacteria	Firmicutes B	Syntrophomonadia	Syntrophomonadales	Syntrophothermaceae	Syntrophothermus	Syntrophothermus lipocalidus
AMR_MDS_2462	DAOOUR000000000	Bacteria	Patescibacteria	Paceibacteria	Paceibacterales
AMR_MDS_2473	DAOOUG000000000	Archaea	Halobacteriota	Methanomicrobia	Methanomicrobiales	Methanospirillaceae	Methanospirillum	Methanospirillum hungatei
AMR_MDS_2470	DAOOUJ000000000	Archaea	Halobacteriota	Methanosarcinia	Methanosarcinales	Methanosarcinaceae	Methanosarcina
AMR_MDS_2484	DAOOTV000000000	Bacteria	Firmicutes	Bacilli	Izemoplasmatales
AMR_MDS_2490	DAOOTP000000000	Bacteria	Acidobacteriota	Aminicenantia
AMR_MDS_2496	DAOOTJ000000000	Bacteria	Desulfobacterota	Syntrophia	Syntrophales	Smithellaceae
AMR_MDS_2497	DAOOTI000000000	Bacteria	Elusimicrobiota	Elusimicrobia	Elusimicrobiales
AMR_MDS_2498	DAOOTH000000000	Bacteria	Acidobacteriota	Aminicenantia	Aminicenantales
AMR_MDS_2502	DAOOTD000000000	Bacteria	Patescibacteria	Paceibacteria	Moranbacterales
AMR_MDS_2503	DAOOTC000000000	Bacteria	Actinobacteriota	Actinomycetia	Mycobacteriales	Mycobacteriaceae	Mycobacterium	Mycobacterium fallax
AMR_MDS_2504	DAOOTB000000000	Bacteria	Planctomycetota
AMR_MDS_2507	DAOOSY000000000	Bacteria	Verrucomicrobiota	Verrucomicrobiae	Pedosphaerales
AMR_MDS_2509	DAOOSW000000000	Bacteria	Omnitrophota	Omnitrophia	Omnitrophales
AMR_MDS_2510	DAOOSV000000000	Bacteria	Krumholzibacteriota	Krumholzibacteria
AMR_MDS_2511	DAOOSU000000000	Bacteria	Elusimicrobiota	Elusimicrobia	Elusimicrobiales
AMR_MDS_2516	DAOOSP000000000	Bacteria	Planctomycetota	Brocadiae
AMR_MDS_2518	DAOOSN000000000	Bacteria	Myxococcota
AMR_MDS_2520	DAOOSL000000000	Bacteria	Patescibacteria	Paceibacteria	Paceibacterales
AMR_MDS_2521	DAOOSK000000000	Bacteria
AMR_MDS_2524	DAOOSH000000000	Archaea	Halobacteriota	Methanomicrobia	Methanomicrobiales	Methanoregulaceae
AMR_MDS_2526	DAOOSF000000000	Bacteria	Omnitrophota
AMR_MDS_2536	DAOORV000000000	Bacteria	Proteobacteria	Gammaproteobacteria	Burkholderiales	Burkholderiaceae
AMR_MDS_2527	DAOOSE000000000	Bacteria	Patescibacteria
AMR_MDS_2529	DAOOSC000000000	Bacteria	Patescibacteria	ABY1	Magasanikbacterales
AMR_MDS_2534	DAOORX000000000	Bacteria	Bacteroidota	Bacteroidia	Cytophagales	Cyclobacteriaceae	Chryseolinea
AMR_MDS_2538	DAOORT000000000	Bacteria	Bacteroidota	Bacteroidia	Bacteroidales
AMR_MDS_0265	DAOLHT000000000	Bacteria	Bacteroidota	Bacteroidia	Chitinophagales	Saprospiraceae
AMR_MDS_2547	DAOORK000000000	Bacteria	Patescibacteria	Microgenomatia
AMR_MDS_2550	DAOORH000000000	Bacteria	Proteobacteria	Gammaproteobacteria	Pseudomonadales	Cellvibrionaceae	Cellvibrio
AMR_MDS_2556	DAOORB000000000	Bacteria	Bacteroidota	Bacteroidia	Chitinophagales	Saprospiraceae	Haliscomenobacter
AMR_MDS_2571	DAOOQM000000000	Bacteria	Cloacimonadota	Cloacimonadia	Cloacimonadales	Cloacimonadaceae	Syntrophosphaera
AMR_MDS_2569	DAOOQO000000000	Bacteria	Actinobacteriota	Actinomycetia	Actinomycetales	Microbacteriaceae	Rhodoglobus
AMR_MDS_2570	DAOOQN000000000	Bacteria	Patescibacteria
AMR_MDS_2579	DAOOQE000000000	Bacteria	Firmicutes A	Clostridia
AMR_MDS_2584	DAOOPZ000000000	Bacteria
AMR_MDS_2587	DAOOPW000000000	Bacteria	Hydrogenedentota	Hydrogenedentia	Hydrogenedentiales
AMR_MDS_2595	DAOOPO000000000	Bacteria	Thermotogota	Thermotogae
AMR_MDS_2596	DAOOPN000000000	Bacteria	Proteobacteria	Gammaproteobacteria	Burkholderiales	Methylophilaceae	Methylotenera
AMR_MDS_2598	DAOOPL000000000	Bacteria	Firmicutes	Bacilli
AMR_MDS_2600	DAOOPJ000000000	Bacteria	Patescibacteria	Paceibacteria	Portnoybacterales
AMR_MDS_2602	DAOOPH000000000	Bacteria	Patescibacteria
AMR_MDS_2606	DAOOPD000000000	Bacteria	Spirochaetota	Spirochaetia	Treponematales
AMR_MDS_2612	DAOOOX000000000	Bacteria	Verrucomicrobiota	Verrucomicrobiae
AMR_MDS_2613	DAOOOW000000000	Bacteria	Patescibacteria
AMR_MDS_2614	DAOOOV000000000	Bacteria	Bacteroidota	Bacteroidia	Flavobacteriales	Flavobacteriaceae	Flavobacterium
AMR_MDS_2617	DAOOOS000000000	Bacteria	Bacteroidota	Bacteroidia
AMR_MDS_2621	DAOOOO000000000	Bacteria	Actinobacteriota	Actinomycetia	Mycobacteriales	Nakamurellaceae	Nakamurella	Nakamurella multipartita
AMR_MDS_2624	DAOOOL000000000	Bacteria	Bacteroidota	Bacteroidia
AMR_MDS_2634	DAOOOB000000000	Bacteria	Thermotogota	Thermotogae	Petrotogales	Kosmotogaceae	Mesotoga	Mesotoga prima
AMR_MDS_2638	DAOONX000000000	Bacteria	Desulfobacterota	Desulfobacteria	Desulfobacterales
AMR_MDS_2639	DAOONW000000000	Bacteria	Proteobacteria	Alphaproteobacteria	Caulobacterales	Caulobacteraceae	Phenylobacterium
AMR_MDS_2666	DAOOMV000000000	Bacteria	Verrucomicrobiota	Kiritimatiellae
AMR_MDS_2704	DAOOLJ000000000	Bacteria	Desulfobacterota	Syntrophia	Syntrophales
AMR_MDS_2703	DAOOLK000000000	Bacteria	Firmicutes A	Clostridia	Tissierellales	Sedimentibacteraceae	Sedimentibacter
AMR_MDS_5592	DAORHY000000000	Bacteria	Bacteroidota	Bacteroidia
AMR_MDS_2709	DAOOLE000000000	Bacteria	Proteobacteria	Gammaproteobacteria	Chromatiales	Chromatiaceae
AMR_MDS_2713	DAOOLA000000000	Bacteria	Desulfobacterota	Syntrophia	Syntrophales
AMR_MDS_2729	DAOOKK000000000	Archaea	Thermoproteota	Methanomethylicia	Methanomethylicales	Methanomethylicaceae	Methanomethylicus
AMR_MDS_2739	DAOOKA000000000	Bacteria	Myxococcota
AMR_MDS_2761	DAOOJE000000000	Bacteria	Acidobacteriota	Thermoanaerobaculia	Thermoanaerobaculales	Thermoanaerobaculaceae
AMR_MDS_2762	DAOOJD000000000	Archaea	Halobacteriota	Methanosarcinia	Methanotrichales	Methanotrichaceae	Methanothrix
AMR_MDS_2769	DAOOIW000000000	Bacteria	Bipolaricaulota	Bipolaricaulia	Bipolaricaulales	Bipolaricaulaceae	Bipolaricaulis
AMR_MDS_2772	DAOOIT000000000	Bacteria	Planctomycetota
AMR_MDS_2775	DAOOIQ000000000	Bacteria	Planctomycetota	Phycisphaerae	Sedimentisphaerales	Anaerohalosphaeraceae
AMR_MDS_2777	DAOOIO000000000	Bacteria	Bacteroidota	Bacteroidia	Bacteroidales
AMR_MDS_2778	DAOOIN000000000	Bacteria	Goldbacteria
AMR_MDS_2792	DAOOHZ000000000	Bacteria	Desulfobacterota
AMR_MDS_2794	DAOOHX000000000	Bacteria	Bacteroidota	Bacteroidia
AMR_MDS_2809	DAOTQU000000000	Bacteria	Acidobacteriota
AMR_MDS_2811	DAOTQS000000000	Bacteria	Patescibacteria	Microgenomatia
AMR_MDS_2824	DAOTQF000000000	Bacteria	Verrucomicrobiota	Lentisphaeria	Victivallales
AMR_MDS_2835	DAOTPU000000000	Bacteria	Spirochaetota	Spirochaetia	Treponematales	Termitinemataceae	Treponema
AMR_MDS_2836	DAOTPT000000000	Bacteria	Firmicutes A	Clostridia	Oscillospirales	Ruminococcaceae	Ruminococcus
AMR_MDS_2852	DAOTPD000000000	Bacteria	Ratteibacteria
AMR_MDS_2848	DAOTPH000000000	Bacteria	Bacteroidota	Kapabacteria	Kapabacteriales
AMR_MDS_2861	DAOTOU000000000	Archaea	Methanobacteriota	Thermococci	Methanofastidiosales	Methanofastidiosaceae	Methanofastidiosum
AMR_MDS_2865	DAOTOQ000000000	Bacteria	Planctomycetota	Phycisphaerae
AMR_MDS_2877	DAOTOE000000000	Bacteria	Spirochaetota
AMR_MDS_2886	DAOTNV000000000	Bacteria	Patescibacteria
AMR_MDS_5695	DAOMVV000000000	Bacteria	Firmicutes A	Clostridia	Lachnospirales	Lachnospiraceae	Fusicatenibacter	Fusicatenibacter saccharivorans
AMR_MDS_2891	DAOTNQ000000000	Bacteria	Desulfobacterota	Syntrophia	Syntrophales
AMR_MDS_1838	DAOSDF000000000	Bacteria	Bacteroidota	Ignavibacteria	Ignavibacteriales	Ignavibacteriaceae
AMR_MDS_2920	DAOTMN000000000	Bacteria	Bacteroidota	Bacteroidia	Bacteroidales
AMR_MDS_2923	DAOTMK000000000	Bacteria	Verrucomicrobiota	Verrucomicrobiae	Pedosphaerales
AMR_MDS_2925	DAOTMI000000000	Bacteria	Patescibacteria	Microgenomatia
AMR_MDS_2932	DAOTMB000000000	Bacteria	Bacteroidota	Bacteroidia	Bacteroidales
AMR_MDS_2933	DAOTMA000000000	Bacteria	Bacteroidota	Bacteroidia	Bacteroidales
AMR_MDS_2935	DAOTLY000000000	Bacteria	Desulfobacterota	Syntrophia	Syntrophales
AMR_MDS_2959	DAOTLA000000000	Bacteria	Goldbacteria
AMR_MDS_2969	DAOTKQ000000000	Bacteria	Planctomycetota
AMR_MDS_2970	DAOTKP000000000	Bacteria	Bacteroidota	Bacteroidia
AMR_MDS_2983	DAOTKC000000000	Bacteria	Firmicutes A	Clostridia	Christensenellales
AMR_MDS_2993	DAOTJS000000000	Bacteria	Marinisomatota
AMR_MDS_3002	DAOTJJ000000000	Bacteria	Planctomycetota	Phycisphaerae	Sedimentisphaerales	Anaerohalosphaeraceae
AMR_MDS_2995	DAOTJQ000000000	Bacteria	Firmicutes A	Clostridia	Oscillospirales	Ruminococcaceae	Ruminococcus	Ruminococcus flavefaciens
AMR_MDS_2997	DAOTJO000000000	Bacteria	Desulfobacterota	Syntrophia	Syntrophales	Smithellaceae
AMR_MDS_3003	DAOTJI000000000	Bacteria	Desulfobacterota	Syntrophia	Syntrophales	Smithellaceae
AMR_MDS_3009	DAOTJC000000000	Bacteria	Verrucomicrobiota	Kiritimatiellae
AMR_MDS_3010	DAOTJB000000000	Bacteria	Desulfobacterota	Desulfomonilia
AMR_MDS_3021	DAOTIQ000000000	Bacteria	Synergistota	Synergistia	Synergistales	Thermovirgaceae
AMR_MDS_3024	DAOTIN000000000	Bacteria	Proteobacteria	Gammaproteobacteria	Burkholderiales	Rhodocyclaceae	Thauera
AMR_MDS_3026	DAOTIL000000000	Bacteria	Synergistota	Synergistia	Synergistales	Aminobacteriaceae
AMR_MDS_3033	DAOTIE000000000	Bacteria	Bacteroidota	Bacteroidia	Bacteroidales	Prolixibacteraceae
AMR_MDS_3036	DAOTIB000000000	Bacteria	Spirochaetota	Spirochaetia	Treponematales
AMR_MDS_3038	DAOTHZ000000000	Bacteria	Firmicutes B	Syntrophomonadia	Syntrophomonadales	Syntrophomonadaceae	Syntrophomonas
AMR_MDS_3047	DAOTHQ000000000	Bacteria	Bacteroidota	Bacteroidia	Flavobacteriales	Flavobacteriaceae
AMR_MDS_2434	DAOOVT000000000	Bacteria	Patescibacteria	Dojkabacteria
AMR_MDS_3048	DAOTHP000000000	Bacteria	Proteobacteria	Alphaproteobacteria	Rhodospirillales		Defluviicoccus	Defluviicoccus seviourii
AMR_MDS_3050	DAOTHN000000000	Bacteria	Bacteroidota	Bacteroidia	Bacteroidales
AMR_MDS_3053	DAOTHK000000000	Bacteria	Chlamydiota	Chlamydiia	Chlamydiales
AMR_MDS_0268	DAOLHW000000000	Bacteria	Bacteroidota	Bacteroidia	Bacteroidales
AMR_MDS_3066	DAOTGX000000000	Bacteria	Proteobacteria	Alphaproteobacteria	Rhizobiales	Aestuariivirgaceae	Aestuariivirga
AMR_MDS_3058	DAOTHF000000000	Bacteria	Firmicutes B	Syntrophomonadia	Syntrophomonadales	Syntrophomonadaceae
AMR_MDS_3061	DAOTHC000000000	Bacteria	Firmicutes	Bacilli	Acholeplasmatales	Acholeplasmataceae
AMR_MDS_3063	DAOTHA000000000	Bacteria	Gemmatimonadota	Gemmatimonadetes	Gemmatimonadales
AMR_MDS_3070	DAOTGT000000000	Bacteria	Proteobacteria	Gammaproteobacteria	Competibacterales	Competibacteraceae	Competibacter
AMR_MDS_3075	DAOTGO000000000	Bacteria	Bacteroidota	Bacteroidia	Chitinophagales
AMR_MDS_3079	DAOTGK000000000	Bacteria	Bacteroidota	Bacteroidia	Bacteroidales	Tenuifilaceae
AMR_MDS_3084	DAOTGF000000000	Bacteria	Verrucomicrobiota	Verrucomicrobiae	Verrucomicrobiales
AMR_MDS_3087	DAOTGC000000000	Bacteria	Planctomycetota	Planctomycetia	Pirellulales	Pirellulaceae
AMR_MDS_3091	DAOTFY000000000	Bacteria	Proteobacteria	Gammaproteobacteria	Competibacterales	Competibacteraceae
AMR_MDS_3099	DAOTFQ000000000	Bacteria	Patescibacteria	Dojkabacteria
AMR_MDS_3102	DAOTFN000000000	Bacteria	Proteobacteria	Gammaproteobacteria	Competibacterales	Competibacteraceae	Competibacter
AMR_MDS_3107	DAOTFI000000000	Bacteria	Proteobacteria	Alphaproteobacteria	Geminicoccales	Geminicoccaceae
AMR_MDS_3117	DAOTEY000000000	Bacteria	Patescibacteria	Paceibacteria	Portnoybacterales
AMR_MDS_3118	DAOTEX000000000	Bacteria	Patescibacteria	Paceibacteria
AMR_MDS_3122	DAOTET000000000	Bacteria	Bacteroidota	Bacteroidia	Bacteroidales
AMR_MDS_3124	DAOTER000000000	Bacteria	Fermentibacterota	Fermentibacteria	Fermentibacterales	Fermentibacteraceae	Fermentibacter
AMR_MDS_3125	DAOTEQ000000000	Bacteria	Spirochaetota	Spirochaetia	Treponematales
AMR_MDS_3140	DAOTEB000000000	Bacteria	Verrucomicrobiota	Verrucomicrobiae	Pedosphaerales
AMR_MDS_3145	DAOTDW000000000	Bacteria	Bacteroidota	Bacteroidia	Bacteroidales
AMR_MDS_5793	DAOMSB000000000	Bacteria	Chloroflexota	Anaerolineae	Promineofilales	Promineofilaceae	Promineofilum
AMR_MDS_3154	DAOTDN000000000	Bacteria	Proteobacteria	Gammaproteobacteria	Competibacterales	Competibacteraceae	Contendobacter
AMR_MDS_3162	DAOTDF000000000	Bacteria	Bacteroidota	Bacteroidia	Bacteroidales
AMR_MDS_3169	DAOTCY000000000	Bacteria	Patescibacteria	Paceibacteria
AMR_MDS_3180	DAOTCN000000000	Archaea	Nanoarchaeota	Nanoarchaeia	Pacearchaeales
AMR_MDS_0203	DAOLFJ000000000	Bacteria	Bacteroidota	Bacteroidia	Chitinophagales	Saprospiraceae
AMR_MDS_3183	DAOTCK000000000	Bacteria
AMR_MDS_3188	DAOTCF000000000	Bacteria	Cyanobacteria	Vampirovibrionia	Gastranaerophilales
AMR_MDS_3189	DAOTCE000000000	Bacteria	Verrucomicrobiota	Verrucomicrobiae	Pedosphaerales
AMR_MDS_3202	DAOPMJ000000000	Bacteria	Patescibacteria
AMR_MDS_3209	DAOPMC000000000	Bacteria	Firmicutes	Bacilli
AMR_MDS_3214	DAOPLX000000000	Bacteria	Proteobacteria	Alphaproteobacteria	Rhodobacterales	Rhodobacteraceae	Pararhodobacter
AMR_MDS_3215	DAOPLW000000000	Bacteria	Firmicutes A	Clostridia	Oscillospirales	Oscillospiraceae
AMR_MDS_3216	DAOPLV000000000	Bacteria	Firmicutes A	Clostridia	Peptostreptococcales	Anaerovoracaceae
AMR_MDS_3221	DAOPLQ000000000	Bacteria	Synergistota	Synergistia	Synergistales	Thermovirgaceae
AMR_MDS_3225	DAOPLM000000000	Bacteria	Proteobacteria	Alphaproteobacteria	Rhodobacterales	Rhodobacteraceae	Albidovulum
AMR_MDS_3226	DAOPLL000000000	Bacteria	Proteobacteria	Alphaproteobacteria	Caulobacterales	Parvularculaceae
AMR_MDS_3246	DAOPKR000000000	Bacteria	Bacteroidota	Bacteroidia	Bacteroidales	Prolixibacteraceae	Draconibacterium
AMR_MDS_3248	DAOPKP000000000	Bacteria	Bacteroidota	Bacteroidia	Flavobacteriales	Flavobacteriaceae	Aequorivita
AMR_MDS_3249	DAOPKO000000000	Bacteria	Spirochaetota	Spirochaetia	Sphaerochaetales	Sphaerochaetaceae	Sphaerochaeta
AMR_MDS_3259	DAOPKE000000000	Bacteria	Bacteroidota	Bacteroidia	Bacteroidales
AMR_MDS_3253	DAOPKK000000000	Bacteria	Chlamydiota	Chlamydiia	Chlamydiales
AMR_MDS_3254	DAOPKJ000000000	Bacteria	Firmicutes A	Clostridia	Oscillospirales
AMR_MDS_3258	DAOPKF000000000	Bacteria	Proteobacteria	Alphaproteobacteria	Caulobacterales	Hyphomonadaceae	Hyphomonas
AMR_MDS_3268	DAOPJV000000000	Bacteria	Planctomycetota	Phycisphaerae
AMR_MDS_3261	DAOPKC000000000	Bacteria	Planctomycetota
AMR_MDS_3266	DAOPJX000000000	Bacteria	Firmicutes A	Clostridia	Peptostreptococcales	Anaerovoracaceae
AMR_MDS_3269	DAOPJU000000000	Bacteria	Actinobacteriota	Actinomycetia	Actinomycetales	Dermatophilaceae	Phycicoccus	Phycicoccus elongatus
AMR_MDS_3276	DAOPJN000000000	Bacteria	Proteobacteria	Alphaproteobacteria	Sphingomonadales	Emcibacteraceae
AMR_MDS_3277	DAOPJM000000000	Bacteria	Firmicutes A	Clostridia	Christensenellales
AMR_MDS_3283	DAOPJG000000000	Bacteria	Actinobacteriota	Actinomycetia	Actinomycetales	Dermatophilaceae	Tetrasphaera	Tetrasphaera australiensis
AMR_MDS_3284	DAOPJF000000000	Bacteria	Krumholzibacteriota	Krumholzibacteria
AMR_MDS_3285	DAOPJE000000000	Bacteria	Krumholzibacteriota	Krumholzibacteria
AMR_MDS_3287	DAOPJC000000000	Bacteria	Firmicutes	Bacilli
AMR_MDS_3290	DAOPIZ000000000	Bacteria	Synergistota	Synergistia	Synergistales	Aminobacteriaceae	Aminivibrio
AMR_MDS_3292	DAOPIX000000000	Bacteria	Myxococcota A
AMR_MDS_3300	DAOPIP000000000	Bacteria	Bacteroidota	Bacteroidia	Flavobacteriales	Flavobacteriaceae	Mangrovimonas
AMR_MDS_3301	DAOPIO000000000	Bacteria	Bacteroidota	Bacteroidia	Bacteroidales	Tenuifilaceae
AMR_MDS_3304	DAOPIL000000000	Bacteria	Patescibacteria	Saccharimonadia	Saccharimonadales
AMR_MDS_3308	DAOPIH000000000	Bacteria	Verrucomicrobiota	Kiritimatiellae
AMR_MDS_3311	DAOPIE000000000	Bacteria
AMR_MDS_3312	DAOPID000000000	Bacteria	Bacteroidota	Bacteroidia	Bacteroidales	Paludibacteraceae	Enterocola
AMR_MDS_3322	DAOPHT000000000	Bacteria	Proteobacteria	Gammaproteobacteria	Burkholderiales	Burkholderiaceae	Piscinibacter
AMR_MDS_3323	DAOPHS000000000	Bacteria	Thermotogota	Thermotogae
AMR_MDS_3326	DAOPHP000000000	Bacteria	Spirochaetota
AMR_MDS_3344	DAOPGX000000000	Bacteria	Fermentibacterota	Fermentibacteria	Fermentibacterales	Fermentibacteraceae	Fermentibacter	Fermentibacter daniensis
AMR_MDS_3345	DAOPGW000000000	Bacteria	Bacteroidota	Bacteroidia	Chitinophagales	Chitinophagaceae	Sediminibacterium
AMR_MDS_3346	DAOPGV000000000	Bacteria	Bacteroidota	Bacteroidia	Cytophagales	Catalimonadaceae
AMR_MDS_3358	DAOPGJ000000000	Bacteria	Goldbacteria
AMR_MDS_3364	DAOPGD000000000	Bacteria	Bacteroidota	Bacteroidia	Bacteroidales
AMR_MDS_3370	DAOPFX000000000	Bacteria	Bacteroidota	Bacteroidia	Flavobacteriales
AMR_MDS_3372	DAOPFV000000000	Bacteria	Thermotogota	Thermotogae	Petrotogales	Kosmotogaceae	Mesotoga
AMR_MDS_3373	DAOPFU000000000	Bacteria	Bacteroidota	Bacteroidia	Chitinophagales	Chitinophagaceae
AMR_MDS_3379	DAOPFO000000000	Bacteria	Proteobacteria	Alphaproteobacteria
AMR_MDS_3387	DAOPFG000000000	Bacteria	Proteobacteria	Alphaproteobacteria	Caulobacterales	Hyphomonadaceae
AMR_MDS_3401	DAOPES000000000	Bacteria	Patescibacteria	Microgenomatia
AMR_MDS_3409	DAOPEK000000000	Bacteria	Patescibacteria	Paceibacteria
AMR_MDS_3410	DAOPEJ000000000	Bacteria	Synergistota	Synergistia	Synergistales
AMR_MDS_3411	DAOPEI000000000	Bacteria	Proteobacteria	Gammaproteobacteria	Xanthomonadales	Marinicellaceae
AMR_MDS_3416	DAOPED000000000	Bacteria	Caldisericota	Caldisericia
AMR_MDS_3418	DAOPEB000000000	Bacteria	Firmicutes	Bacilli	Izemoplasmatales
AMR_MDS_3439	DAOPDG000000000	Bacteria	Desulfobacterota		Desulfatiglandales	Desulfatiglandaceae
AMR_MDS_3440	DAOPDF000000000	Bacteria	Bacteroidota	Bacteroidia	Bacteroidales	Dysgonomonadaceae	Proteiniphilum
AMR_MDS_3458	DAOPCN000000000	Bacteria	Desulfobacterota	Syntrophia	Syntrophales
AMR_MDS_3460	DAOPCL000000000	Bacteria	Bacteroidota	Bacteroidia	Bacteroidales
AMR_MDS_3465	DAOPCG000000000	Bacteria	Bacteroidota	Bacteroidia	Bacteroidales
AMR_MDS_3480	DAOPBR000000000	Bacteria	Spirochaetota
AMR_MDS_3486	DAOPBL000000000	Bacteria	Latescibacterota
AMR_MDS_3498	DAOPAZ000000000	Bacteria	Chloroflexota	Anaerolineae
AMR_MDS_3506	DAOPAR000000000	Bacteria	Patescibacteria
AMR_MDS_3525	DAOOZY000000000	Bacteria	Chloroflexota	Anaerolineae	Anaerolineales	Anaerolineaceae	Flexilinea
AMR_MDS_3534	DAOOZP000000000	Bacteria	Desulfobacterota	Syntrophia	Syntrophales
AMR_MDS_3542	DAOOZH000000000	Bacteria	Proteobacteria	Gammaproteobacteria	Burkholderiales	Burkholderiaceae
AMR_MDS_3545	DAOOZE000000000	Bacteria	Omnitrophota
AMR_MDS_3554	DAOOYV000000000	Bacteria	Patescibacteria
AMR_MDS_3563	DAOOYM000000000	Bacteria	Bacteroidota	Bacteroidia	Cytophagales	Cyclobacteriaceae	Chryseolinea
AMR_MDS_3565	DAOOYK000000000	Bacteria	Patescibacteria	Dojkabacteria
AMR_MDS_3581	DAOOXU000000000	Bacteria	Zixibacteria
AMR_MDS_3587	DAOOXO000000000	Bacteria	Omnitrophota
AMR_MDS_5658	DAOMXG000000000	Bacteria	Proteobacteria	Alphaproteobacteria	Rhizobiales	Beijerinckiaceae
AMR_MDS_3599	DAOOXC000000000	Bacteria	Proteobacteria	Gammaproteobacteria	Burkholderiales	Methylophilaceae	Methylotenera
AMR_MDS_3603	DAOPNJ000000000	Bacteria	Cloacimonadota	Cloacimonadia	Cloacimonadales	Cloacimonadaceae
AMR_MDS_3625	DAOPMN000000000	Bacteria	Omnitrophota
AMR_MDS_3621	DAOPMR000000000	Bacteria	Spirochaetota
AMR_MDS_3624	DAOPMO000000000	Bacteria	Patescibacteria
AMR_MDS_3628	DAONNT000000000	Bacteria	Omnitrophota
AMR_MDS_3629	DAONNS000000000	Bacteria	Omnitrophota
AMR_MDS_3636	DAONNL000000000	Bacteria	Patescibacteria	Paceibacteria	Paceibacterales
AMR_MDS_3643	DAONNE000000000	Bacteria	Patescibacteria	Gracilibacteria
AMR_MDS_3647	DAONNA000000000	Bacteria	Firmicutes A	Clostridia	Peptostreptococcales	Anaerovoracaceae
AMR_MDS_3652	DAONMV000000000	Bacteria	Patescibacteria
AMR_MDS_3672	DAONMB000000000	Bacteria	Firmicutes A	Clostridia	Acetivibrionales		Thermoclostridium	Thermoclostridium caenicola
AMR_MDS_3676	DAONLX000000000	Bacteria	Chloroflexota	Anaerolineae	Anaerolineales	Anaerolineaceae
AMR_MDS_3677	DAONLW000000000	Bacteria	Armatimonadota
AMR_MDS_3687	DAONLM000000000	Bacteria	Spirochaetota
AMR_MDS_3688	DAONLL000000000	Bacteria	Planctomycetota	Phycisphaerae	Phycisphaerales
AMR_MDS_3693	DAONLG000000000	Bacteria	Firmicutes A	Clostridia	Tissierellales	Tissierellaceae	Soehngenia
AMR_MDS_3713	DAONKM000000000	Bacteria	Armatimonadota
AMR_MDS_3712	DAONKN000000000	Bacteria	Chloroflexota	Anaerolineae	Anaerolineales
AMR_MDS_3719	DAONKG000000000	Archaea	Halobacteriota	Methanomicrobia	Methanomicrobiales	Methanospirillaceae	Methanospirillum
AMR_MDS_3733	DAONJS000000000	Bacteria	Bacteroidota	Bacteroidia
AMR_MDS_3738	DAONJN000000000	Archaea	Methanobacteriota	Methanobacteria	Methanobacteriales	Methanothermobacteraceae	Methanothermobacter
AMR_MDS_3740	DAONJL000000000	Bacteria
AMR_MDS_3745	DAONJG000000000	Bacteria	Desulfobacterota	Syntrophia	Syntrophales
AMR_MDS_3746	DAONJF000000000	Bacteria	Proteobacteria	Gammaproteobacteria	Chromatiales	Sedimenticolaceae
AMR_MDS_3749	DAONJC000000000	Bacteria
AMR_MDS_3755	DAONIW000000000	Bacteria	Synergistota	Synergistia	Synergistales	Aminiphilaceae
AMR_MDS_3766	DAONIL000000000	Bacteria	Synergistota	Synergistia	Synergistales	Thermovirgaceae
AMR_MDS_3776	DAONIB000000000	Bacteria	Cloacimonadota	Cloacimonadia	Cloacimonadales
AMR_MDS_3773	DAONIE000000000	Bacteria	Patescibacteria	Saccharimonadia	Saccharimonadales
AMR_MDS_3775	DAONIC000000000	Bacteria	Actinobacteriota	Actinomycetia	Nanopelagicales
AMR_MDS_3780	DAONHX000000000	Bacteria	Bacteroidota	Bacteroidia	Bacteroidales	Lentimicrobiaceae	Lentimicrobium
AMR_MDS_3786	DAONHR000000000	Bacteria	Patescibacteria	Saccharimonadia	Saccharimonadales
AMR_MDS_3790	DAONHN000000000	Archaea	Methanobacteriota	Thermococci	Methanofastidiosales
AMR_MDS_3793	DAONHK000000000	Bacteria	Firmicutes A	Clostridia	Peptostreptococcales	Anaerovoracaceae
AMR_MDS_3794	DAONHJ000000000	Bacteria	Firmicutes	Bacilli	Lactobacillales	Enterococcaceae	Enterococcus
AMR_MDS_3801	DAONHC000000000	Bacteria	Desulfobacterota	Desulfomonilia
AMR_MDS_3802	DAONHB000000000	Bacteria	Bacteroidota	Bacteroidia	Bacteroidales
AMR_MDS_3804	DAONGZ000000000	Bacteria	Spirochaetota
AMR_MDS_3814	DAONGP000000000	Bacteria	Firmicutes B	Syntrophomonadia	Syntrophomonadales	Syntrophomonadaceae
AMR_MDS_3815	DAONGO000000000	Bacteria	Patescibacteria	Microgenomatia
AMR_MDS_3816	DAONGN000000000	Bacteria	Patescibacteria	Paceibacteria	Paceibacterales
AMR_MDS_3817	DAONGM000000000	Bacteria	Verrucomicrobiota	Kiritimatiellae	Kiritimatiellales	Pontiellaceae
AMR_MDS_3825	DAONGE000000000	Bacteria	Omnitrophota
AMR_MDS_3828	DAONGB000000000	Bacteria
AMR_MDS_3834	DAONFV000000000	Bacteria	Cloacimonadota	Cloacimonadia	Cloacimonadales	Cloacimonadaceae
AMR_MDS_3843	DAONFM000000000	Bacteria	Bacteroidota	Bacteroidia	Bacteroidales
AMR_MDS_3840	DAONFP000000000	Bacteria	Bacteroidota	Bacteroidia	Bacteroidales
AMR_MDS_3852	DAONFD000000000	Bacteria	Patescibacteria	Microgenomatia
AMR_MDS_3847	DAONFI000000000	Bacteria	Planctomycetota	Phycisphaerae
AMR_MDS_3850	DAONFF000000000	Archaea	Halobacteriota	Methanosarcinia	Methanosarcinales	Methanosarcinaceae	Methanosarcina	Methanosarcina vacuolata
AMR_MDS_3851	DAONFE000000000	Bacteria	Caldisericota	Caldisericia	Cryosericales	Cryosericaceae	Cryosericum
AMR_MDS_3853	DAONFC000000000	Bacteria	Firmicutes A	Clostridia	Oscillospirales	Oscillospiraceae
AMR_MDS_3859	DAONEW000000000	Bacteria	Bacteroidota	Bacteroidia	Bacteroidales
AMR_MDS_3862	DAONET000000000	Bacteria	Bacteroidota	Bacteroidia	Bacteroidales
AMR_MDS_3871	DAONEK000000000	Bacteria	Bacteroidota	Bacteroidia	Bacteroidales
AMR_MDS_2902	DAOTNF000000000	Bacteria	Cloacimonadota	Cloacimonadia	Cloacimonadales	Cloacimonadaceae
AMR_MDS_3869	DAONEM000000000	Bacteria	Acidobacteriota	Aminicenantia
AMR_MDS_3875	DAONEG000000000	Bacteria	Patescibacteria	Paceibacteria
AMR_MDS_3878	DAONED000000000	Bacteria	Acidobacteriota	Acidobacteriae	Bryobacterales	Bryobacteraceae
AMR_MDS_3884	DAONDX000000000	Bacteria	Omnitrophota
AMR_MDS_3895	DAONDM000000000	Bacteria	Firmicutes G
AMR_MDS_3898	DAONDJ000000000	Bacteria	Firmicutes G
AMR_MDS_3908	DAONCZ000000000	Bacteria	Firmicutes G	Limnochordia
AMR_MDS_3902	DAONDF000000000	Bacteria	Firmicutes A	Clostridia	Caldicoprobacterales
AMR_MDS_3905	DAONDC000000000	Bacteria	Firmicutes A	Clostridia	Oscillospirales
AMR_MDS_3866	DAONEP000000000	Bacteria	Bacteroidota	Bacteroidia	Bacteroidales
AMR_MDS_3916	DAONCR000000000	Bacteria	Firmicutes	Bacilli
AMR_MDS_3917	DAONCQ000000000	Bacteria	Firmicutes B	Syntrophomonadia	Syntrophomonadales	Syntrophomonadaceae
AMR_MDS_3920	DAONCN000000000	Bacteria	Proteobacteria	Alphaproteobacteria	Sphingomonadales	Sphingomonadaceae	Polymorphobacter
AMR_MDS_3926	DAONCH000000000	Bacteria	Planctomycetota	Planctomycetia	Pirellulales	Thermoguttaceae	Thermogutta
AMR_MDS_3932	DAONCB000000000	Bacteria	Firmicutes A	Clostridia	Oscillospirales	Acutalibacteraceae	Avimonas
AMR_MDS_3933	DAONCA000000000	Bacteria	Firmicutes A	Clostridia	Oscillospirales	Acutalibacteraceae
AMR_MDS_3936	DAONBX000000000	Bacteria	Actinobacteriota	Actinomycetia	Propionibacteriales	Nocardioidaceae	Aeromicrobium
AMR_MDS_3940	DAONBT000000000	Bacteria	Actinobacteriota	Acidimicrobiia	Acidimicrobiales	Microtrichaceae
AMR_MDS_3942	DAONBR000000000	Bacteria	Firmicutes A	Clostridia	Lachnospirales	Lachnospiraceae	Mobilitalea
AMR_MDS_3956	DAONBD000000000	Bacteria	Patescibacteria	Gracilibacteria
AMR_MDS_3966	DAONAT000000000	Bacteria	Firmicutes G
AMR_MDS_3975	DAONAK000000000	Bacteria	Bacteroidota	Bacteroidia	Bacteroidales
AMR_MDS_3990	DAOMZV000000000	Bacteria	Patescibacteria	ABY1	Magasanikbacterales
AMR_MDS_3993	DAOMZS000000000	Bacteria	Proteobacteria	Gammaproteobacteria	Burkholderiales	Methylophilaceae	Methylotenera
AMR_MDS_3994	DAOMZR000000000	Bacteria	Patescibacteria
AMR_MDS_4001	DAOODD000000000	Bacteria	Spirochaetota
AMR_MDS_4006	DAOOCY000000000	Bacteria	Acidobacteriota	Vicinamibacteria	Vicinamibacterales
AMR_MDS_4020	DAOOCK000000000	Bacteria	Proteobacteria	Gammaproteobacteria	Xanthomonadales	Xanthomonadaceae	Arenimonas
AMR_MDS_4024	DAOOCG000000000	Bacteria	Patescibacteria	Paceibacteria
AMR_MDS_1886	DAOSBJ000000000	Bacteria	Patescibacteria	Paceibacteria
AMR_MDS_4039	DAOOBR000000000	Bacteria	Bacteroidota	Bacteroidia	Bacteroidales	Bacteroidaceae	Bacteroides	Bacteroides graminisolvens
AMR_MDS_4031	DAOOBZ000000000	Bacteria
AMR_MDS_4032	DAOOBY000000000	Bacteria	Patescibacteria	Saccharimonadia	Saccharimonadales
AMR_MDS_4041	DAOOBP000000000	Bacteria	Bacteroidota	Bacteroidia	Bacteroidales	Salinivirgaceae
AMR_MDS_4042	DAOOBO000000000	Bacteria	Verrucomicrobiota	Verrucomicrobiae	Pedosphaerales
AMR_MDS_4043	DAOOBN000000000	Bacteria	Bacteroidota	Bacteroidia	Flavobacteriales	Weeksellaceae	Kaistella	Kaistella chaponensis
AMR_MDS_4053	DAOOBD000000000	Bacteria	Bacteroidota	Bacteroidia	Bacteroidales
AMR_MDS_4055	DAOOBB000000000	Bacteria	Fibrobacterota	Fibrobacteria	Fibrobacterales	Fibrobacteraceae
AMR_MDS_4072	DAOOAK000000000	Bacteria	Firmicutes	Bacilli	Erysipelotrichales	Erysipelotrichaceae
AMR_MDS_4078	DAOOAE000000000	Bacteria	Bacteroidota	Bacteroidia	Bacteroidales
AMR_MDS_4088	DAONZU000000000	Bacteria	Bacteroidota	Bacteroidia	Bacteroidales
AMR_MDS_4084	DAONZY000000000	Bacteria	Desulfobacterota	Desulfuromonadia	Geobacterales	Pseudopelobacteraceae
AMR_MDS_4086	DAONZW000000000	Bacteria	Desulfobacterota	Syntrophia	Syntrophales
AMR_MDS_4090	DAONZS000000000	Bacteria	Firmicutes	Bacilli	Acholeplasmatales	Acholeplasmataceae
AMR_MDS_4091	DAONZR000000000	Bacteria	Patescibacteria	Paceibacteria
AMR_MDS_4094	DAONZO000000000	Bacteria	Firmicutes A	Clostridia	Peptostreptococcales	Anaerovoracaceae
AMR_MDS_4098	DAONZK000000000	Bacteria	Firmicutes	Bacilli
AMR_MDS_4103	DAONZF000000000	Bacteria	Firmicutes A	Clostridia	Saccharofermentanales
AMR_MDS_4116	DAONYS000000000	Bacteria	Bacteroidota	Bacteroidia	Bacteroidales
AMR_MDS_4133	DAONYB000000000	Bacteria	Firmicutes A	Clostridia	Saccharofermentanales
AMR_MDS_4144	DAONXQ000000000	Bacteria	Firmicutes A	Clostridia	Oscillospirales	Acutalibacteraceae
AMR_MDS_4154	DAONXG000000000	Bacteria	Eremiobacterota
AMR_MDS_4165	DAONWV000000000	Bacteria	Thermotogota	Thermotogae	Petrotogales	Petrotogaceae	Defluviitoga
AMR_MDS_4167	DAONWT000000000	Bacteria	Firmicutes D	Proteinivoracia
AMR_MDS_4173	DAONWN000000000	Archaea	Halobacteriota	Methanomicrobia	Methanomicrobiales	Methanoculleaceae	Methanoculleus	Methanoculleus thermohydrogenotrophicum
AMR_MDS_4184	DAONWC000000000	Bacteria	Bacteroidota	Bacteroidia	Chitinophagales	Chitinophagaceae	Flavihumibacter
AMR_MDS_4185	DAONWB000000000	Bacteria	Firmicutes A	Clostridia	Peptostreptococcales	Anaerovoracaceae
AMR_MDS_4198	DAONVO000000000	Bacteria	Firmicutes B	Syntrophomonadia	Syntrophomonadales	Syntrophomonadaceae
AMR_MDS_4206	DAONVG000000000	Bacteria	Patescibacteria	Paceibacteria	Paceibacterales
AMR_MDS_4220	DAONUS000000000	Bacteria	Firmicutes B	Syntrophomonadia	Syntrophomonadales	Syntrophomonadaceae
AMR_MDS_4225	DAONUN000000000	Bacteria	Firmicutes A	Clostridia	Acetivibrionales	Acetivibrionaceae	Hungateiclostridium
AMR_MDS_4235	DAONUD000000000	Bacteria	Chloroflexota	Anaerolineae	Anaerolineales	Anaerolineaceae	Brevefilum	Brevefilum fermentans
AMR_MDS_4229	DAONUJ000000000	Bacteria	Synergistota	Synergistia	Synergistales	Synergistaceae
AMR_MDS_4230	DAONUI000000000	Bacteria	Verrucomicrobiota	Verrucomicrobiae	Pedosphaerales
AMR_MDS_4245	DAONTT000000000	Bacteria	Patescibacteria	Paceibacteria		Colwellbacteraceae
AMR_MDS_4256	DAONTI000000000	Bacteria	Verrucomicrobiota	Verrucomicrobiae	Pedosphaerales
AMR_MDS_4269	DAONSV000000000	Bacteria	Cloacimonadota	Cloacimonadia	Cloacimonadales	Cloacimonadaceae	Cloacimonas
AMR_MDS_4270	DAONSU000000000	Bacteria	Omnitrophota	Omnitrophia	Omnitrophales
AMR_MDS_4280	DAONSK000000000	Bacteria	Spirochaetota	Spirochaetia	Sphaerochaetales	Sphaerochaetaceae	Sphaerochaeta
AMR_MDS_4272	DAONSS000000000	Bacteria	Bacteroidota	Bacteroidia	Bacteroidales
AMR_MDS_4279	DAONSL000000000	Bacteria	Cloacimonadota	Cloacimonadia	Cloacimonadales
AMR_MDS_4293	DAONRX000000000	Bacteria	Bacteroidota	Bacteroidia	Bacteroidales	Tenuifilaceae
AMR_MDS_4302	DAONRO000000000	Bacteria	Cloacimonadota	Cloacimonadia	Cloacimonadales	Cloacimonadaceae
AMR_MDS_4310	DAONRG000000000	Bacteria	Patescibacteria	Paceibacteria	Paceibacterales
AMR_MDS_4320	DAONQW000000000	Bacteria	Firmicutes	Bacilli
AMR_MDS_4328	DAONQO000000000	Bacteria	Verrucomicrobiota	Verrucomicrobiae	Pedosphaerales
AMR_MDS_4331	DAONQL000000000	Bacteria	Patescibacteria
AMR_MDS_4335	DAONQH000000000	Bacteria	Actinobacteriota	Actinomycetia	Mycobacteriales	Mycobacteriaceae	Mycobacterium
AMR_MDS_4340	DAONQC000000000	Bacteria	Firmicutes A	Clostridia	Christensenellales
AMR_MDS_4353	DAONPP000000000	Bacteria	Proteobacteria	Gammaproteobacteria	Burkholderiales	Burkholderiaceae	Aquabacterium
AMR_MDS_4356	DAONPM000000000	Bacteria	Proteobacteria	Gammaproteobacteria	Competibacterales	Competibacteraceae
AMR_MDS_4357	DAONPL000000000	Bacteria	Firmicutes	Bacilli
AMR_MDS_4366	DAONPC000000000	Bacteria	Bacteroidota	Bacteroidia	Bacteroidales
AMR_MDS_4370	DAONOY000000000	Bacteria	Firmicutes G
AMR_MDS_4371	DAONOX000000000	Bacteria	Nitrospirota	Thermodesulfovibrionia	Thermodesulfovibrionales	Thermodesulfovibrionaceae	Thermodesulfovibrio	Thermodesulfovibrio thiophilus
AMR_MDS_4372	DAONOW000000000	Bacteria	Firmicutes D	Dethiobacteria
AMR_MDS_4376	DAONOS000000000	Bacteria	Bacteroidota	Bacteroidia	Flavobacteriales	Weeksellaceae	Kaistella
AMR_MDS_4378	DAONOQ000000000	Archaea	Halobacteriota	Methanomicrobia	Methanomicrobiales	Methanoculleaceae	Methanoculleus	Methanoculleus thermophilus
AMR_MDS_4387	DAONOH000000000	Bacteria	Bacteroidota	Bacteroidia	Bacteroidales
AMR_MDS_4395	DAONNZ000000000	Bacteria	Firmicutes A	Thermosediminibacteria	Thermosediminibacterales	Tepidanaerobacteraceae
AMR_MDS_4400	DAONNU000000000	Bacteria	Firmicutes B	Desulfotomaculia	Desulfotomaculales	Pelotomaculaceae
AMR_MDS_4406	DAOOHL000000000	Bacteria	Actinobacteriota	Actinomycetia	Propionibacteriales	Propionibacteriaceae
AMR_MDS_4415	DAOOHC000000000	Bacteria	Atribacterota	Atribacteria	Atribacterales	Caldatribacteriaceae
AMR_MDS_4428	DAOOGP000000000	Bacteria	Actinobacteriota	Coriobacteriia	Coriobacteriales	Atopobiaceae
AMR_MDS_4469	DAOOFA000000000	Bacteria	Patescibacteria	ABY1	Magasanikbacterales
AMR_MDS_4462	DAOOFH000000000	Bacteria	Thermotogota	Thermotogae	Petrotogales	Petrotogaceae
AMR_MDS_5833	DAOMQN000000000	Bacteria	Bdellovibrionota	Bdellovibrionia	Bdellovibrionales	Bdellovibrionaceae
AMR_MDS_4467	DAOOFC000000000	Bacteria	Spirochaetota	Spirochaetia	Treponematales	Treponemataceae
AMR_MDS_4500	DAOODV000000000	Bacteria	Desulfobacterota G	Syntrophorhabdia	Syntrophorhabdales	Syntrophorhabdaceae	Syntrophorhabdus
AMR_MDS_4497	DAOODY000000000	Archaea	Methanobacteriota	Thermococci	Methanofastidiosales	Methanofastidiosaceae	Methanofastidiosum
AMR_MDS_4504	DAOODR000000000	Bacteria	Spirochaetota	Spirochaetia	Treponematales
AMR_MDS_4514	DAOODH000000000	Bacteria	Patescibacteria	Dojkabacteria
AMR_MDS_0251	DAOLHF000000000	Bacteria	Bacteroidota	Bacteroidia	Chitinophagales	Chitinophagaceae
AMR_MDS_4550	DAOLWP000000000	Bacteria	Patescibacteria	Paceibacteria	Paceibacterales
AMR_MDS_4553	DAOLWM000000000	Bacteria	Bacteroidota	Bacteroidia	Bacteroidales
AMR_MDS_4586	DAOLVF000000000	Bacteria	Spirochaetota
AMR_MDS_4604	DAOLUN000000000	Bacteria	Bacteroidota	Ignavibacteria	Ignavibacteriales	Ignavibacteriaceae
AMR_MDS_4610	DAOLUH000000000	Bacteria	Chloroflexota	Anaerolineae
AMR_MDS_4612	DAOLUF000000000	Bacteria	Patescibacteria	Microgenomatia
AMR_MDS_4623	DAOLTU000000000	Bacteria	Chloroflexota	Anaerolineae	Anaerolineales	Anaerolineaceae
AMR_MDS_4455	DAOOFO000000000	Bacteria	Proteobacteria	Alphaproteobacteria	Rhizobiales
AMR_MDS_4663	DAOLSG000000000	Bacteria	Patescibacteria	Paceibacteria
AMR_MDS_4658	DAOLSL000000000	Archaea	Halobacteriota	Methanomicrobia	Methanomicrobiales	Methanosphaerulaceae
AMR_MDS_4670	DAOLRZ000000000	Bacteria	Chloroflexota	Anaerolineae
AMR_MDS_4674	DAOLRV000000000	Bacteria	Bacteroidota	Bacteroidia	Bacteroidales
AMR_MDS_4685	DAOLRK000000000	Bacteria	Firmicutes A	Clostridia	Oscillospirales	Acutalibacteraceae
AMR_MDS_4687	DAOLRI000000000	Bacteria	Patescibacteria	Paceibacteria	Paceibacterales	Staskawiczbacteraceae
AMR_MDS_4689	DAOLRG000000000	Bacteria	Spirochaetota	Spirochaetia	Treponematales
AMR_MDS_4701	DAOLQU000000000	Archaea	Halobacteriota	Methanomicrobia	Methanomicrobiales	Methanoregulaceae	Methanolinea
AMR_MDS_4702	DAOLQT000000000	Bacteria	Bacteroidota	Bacteroidia	Bacteroidales	Tenuifilaceae
AMR_MDS_4707	DAOLQO000000000	Bacteria	Armatimonadota
AMR_MDS_4709	DAOLQM000000000	Bacteria	Atribacterota	Atribacteria	Atribacterales	Atribacteraceae	Atribacter
AMR_MDS_4721	DAOLQA000000000	Bacteria	Patescibacteria
AMR_MDS_4739	DAOLPI000000000	Archaea	Halobacteriota	Methanomicrobia	Methanomicrobiales	Methanoculleaceae	Methanoculleus
AMR_MDS_4732	DAOLPP000000000	Bacteria	Spirochaetota
AMR_MDS_4740	DAOLPH000000000	Bacteria	Caldisericota	Caldisericia
AMR_MDS_4748	DAOLOZ000000000	Bacteria	Myxococcota	Polyangia	Polyangiales	Polyangiaceae
AMR_MDS_4751	DAOLOW000000000	Bacteria	Firmicutes A	Clostridia	Oscillospirales	Ruminococcaceae	Ruminococcus	Ruminococcus flavefaciens
AMR_MDS_4755	DAOLOS000000000	Bacteria	Desulfobacterota	Syntrophia	Syntrophales
AMR_MDS_4757	DAOLOQ000000000	Bacteria	Verrucomicrobiota	Kiritimatiellae
AMR_MDS_4763	DAOLOK000000000	Bacteria	Verrucomicrobiota	Lentisphaeria
AMR_MDS_4771	DAOLOC000000000	Bacteria	Patescibacteria	Paceibacteria	Paceibacterales
AMR_MDS_4773	DAOLOA000000000	Bacteria	Firmicutes	Bacilli
AMR_MDS_4778	DAOLNV000000000	Bacteria	Hydrogenedentota	Hydrogenedentia	Hydrogenedentiales
AMR_MDS_4820	DAOMMM000000000	Bacteria	Proteobacteria	Gammaproteobacteria	Burkholderiales	Methylophilaceae	Methylophilus
AMR_MDS_4823	DAOMMJ000000000	Bacteria	Proteobacteria	Gammaproteobacteria	Burkholderiales	Rhodocyclaceae	Rugosibacter
AMR_MDS_4867	DAOMKR000000000	Bacteria	Patescibacteria	Paceibacteria	Paceibacterales
AMR_MDS_0095	DAOLBF000000000	Bacteria	Bacteroidota	Bacteroidia	Chitinophagales	Saprospiraceae
AMR_MDS_4875	DAOMKJ000000000	Bacteria	Omnitrophota
AMR_MDS_4878	DAOMKG000000000	Bacteria	Desulfobacterota
AMR_MDS_4879	DAOMKF000000000	Bacteria	Bacteroidota	Bacteroidia	Bacteroidales
AMR_MDS_4884	DAOMKA000000000	Bacteria	Firmicutes A	Clostridia	Tissierellales	Sedimentibacteraceae	Sedimentibacter
AMR_MDS_4887	DAOMJX000000000	Bacteria	Acidobacteriota	Aminicenantia	Aminicenantales	Saccharicenantaceae	Saccharicenans
AMR_MDS_4895	DAOMJP000000000	Bacteria	Chloroflexota	Anaerolineae	Anaerolineales	Anaerolineaceae
AMR_MDS_4912	DAOMIY000000000	Bacteria	Omnitrophota
AMR_MDS_4917	DAOMIT000000000	Bacteria	Delongbacteria
AMR_MDS_4942	DAOMHU000000000	Bacteria	Chloroflexota	Anaerolineae	Anaerolineales	Anaerolineaceae
AMR_MDS_4936	DAOMIA000000000	Bacteria	Acidobacteriota	Thermoanaerobaculia
AMR_MDS_4941	DAOMHV000000000	Bacteria	Acidobacteriota
AMR_MDS_4950	DAOMHM000000000	Bacteria	Verrucomicrobiota	Kiritimatiellae
AMR_MDS_4943	DAOMHT000000000	Bacteria	Omnitrophota
AMR_MDS_4944	DAOMHS000000000	Bacteria	Bacteroidota	Bacteroidia	Bacteroidales
AMR_MDS_4951	DAOMHL000000000	Bacteria	Synergistota	Synergistia	Synergistales	Thermovirgaceae
AMR_MDS_4973	DAOMGP000000000	Bacteria	Proteobacteria	Gammaproteobacteria	Burkholderiales	Rhodocyclaceae	Rugosibacter
AMR_MDS_4995	DAOMFT000000000	Bacteria	Proteobacteria	Gammaproteobacteria	Burkholderiales	Rhodocyclaceae
AMR_MDS_5001	DAOMFN000000000	Bacteria	Myxococcota	Myxococcia	Myxococcales	Anaeromyxobacteraceae
AMR_MDS_5005	DAOMFJ000000000	Bacteria	Acidobacteriota	Thermoanaerobaculia
AMR_MDS_5008	DAOMFG000000000	Bacteria	Proteobacteria	Gammaproteobacteria	Burkholderiales	Methylophilaceae
AMR_MDS_5010	DAOMFE000000000	Bacteria	Proteobacteria	Gammaproteobacteria	Burkholderiales
AMR_MDS_5011	DAOMFD000000000	Bacteria	Proteobacteria	Gammaproteobacteria	Steroidobacterales	Steroidobacteraceae
AMR_MDS_5016	DAOMEY000000000	Bacteria	Proteobacteria	Gammaproteobacteria	Enterobacterales	Enterobacteriaceae	Klebsiella	Klebsiella pneumoniae
AMR_MDS_5026	DAOMEO000000000	Bacteria	Proteobacteria	Alphaproteobacteria	Caulobacterales	Caulobacteraceae	Caulobacter
AMR_MDS_5020	DAOMEU000000000	Bacteria	Campylobacterota	Campylobacteria	Campylobacterales	Sulfurovaceae	Sulfurovum
AMR_MDS_5021	DAOMET000000000	Bacteria	Proteobacteria	Gammaproteobacteria	Burkholderiales	Burkholderiaceae	Limnohabitans
AMR_MDS_5023	DAOMER000000000	Bacteria	Proteobacteria	Alphaproteobacteria	Sphingomonadales	Sphingomonadaceae	Sphingorhabdus
AMR_MDS_5025	DAOMEP000000000	Bacteria	Proteobacteria	Alphaproteobacteria	Reyranellales	Reyranellaceae	Reyranella
AMR_MDS_5027	DAOMEN000000000	Bacteria	Bacteroidota	Bacteroidia	Chitinophagales	Chitinophagaceae	Sediminibacterium
AMR_MDS_5028	DAOMEM000000000	Bacteria	Proteobacteria	Alphaproteobacteria	Rhizobiales	Xanthobacteraceae
AMR_MDS_5030	DAOMEK000000000	Bacteria	Proteobacteria	Gammaproteobacteria	Halothiobacillales	Halothiobacillaceae	Halothiobacillus
AMR_MDS_5033	DAOMEH000000000	Bacteria	Proteobacteria	Gammaproteobacteria	Burkholderiales	Burkholderiaceae	Polaromonas
AMR_MDS_5036	DAOMEE000000000	Bacteria	Proteobacteria	Gammaproteobacteria	Burkholderiales	Methylophilaceae	Methylotenera
AMR_MDS_5038	DAOMEC000000000	Bacteria	Proteobacteria	Alphaproteobacteria	Rhizobiales	Xanthobacteraceae
AMR_MDS_5043	DAOMDX000000000	Bacteria	Proteobacteria	Gammaproteobacteria	Burkholderiales	Gallionellaceae
AMR_MDS_5047	DAOMDT000000000	Bacteria	Bacteroidota	Bacteroidia	Chitinophagales	Chitinophagaceae	Sediminibacterium
AMR_MDS_5056	DAOMDK000000000	Bacteria	Proteobacteria	Alphaproteobacteria
AMR_MDS_5050	DAOMDQ000000000	Bacteria	Proteobacteria	Alphaproteobacteria	Sphingomonadales	Sphingomonadaceae	Novosphingobium
AMR_MDS_5052	DAOMDO000000000	Bacteria	Campylobacterota	Campylobacteria	Campylobacterales	Sulfurimonadaceae	Sulfuricurvum
AMR_MDS_5053	DAOMDN000000000	Bacteria	Proteobacteria	Gammaproteobacteria	Burkholderiales	Thiobacillaceae	Thiobacillus
AMR_MDS_5057	DAOMDJ000000000	Bacteria	Bacteroidota	Bacteroidia	Sphingobacteriales	Sphingobacteriaceae	Daejeonella
AMR_MDS_5059	DAOMDH000000000	Bacteria	Proteobacteria	Alphaproteobacteria	Sphingomonadales	Sphingomonadaceae	Novosphingobium
AMR_MDS_5062	DAOMDE000000000	Bacteria	Proteobacteria	Gammaproteobacteria	Burkholderiales	Burkholderiaceae	Acidovorax	Acidovorax defluvii
AMR_MDS_5063	DAOMDD000000000	Bacteria	Proteobacteria	Gammaproteobacteria	Burkholderiales	Burkholderiaceae	Polynucleobacter
AMR_MDS_5064	DAOMDC000000000	Bacteria	Proteobacteria	Gammaproteobacteria	Burkholderiales	Thiobacillaceae	Thiobacillus
AMR_MDS_5066	DAOMDA000000000	Bacteria	Proteobacteria	Gammaproteobacteria	Thiomicrospirales	Thiomicrospiraceae
AMR_MDS_5068	DAOMCY000000000	Bacteria	Proteobacteria	Gammaproteobacteria	Burkholderiales	Burkholderiaceae	Polaromonas
AMR_MDS_5076	DAOMCQ000000000	Bacteria	Proteobacteria	Gammaproteobacteria	Burkholderiales
AMR_MDS_5074	DAOMCS000000000	Bacteria	Proteobacteria	Gammaproteobacteria	Halothiobacillales	Halothiobacillaceae	Halothiobacillus
AMR_MDS_5075	DAOMCR000000000	Bacteria	Proteobacteria	Alphaproteobacteria	Acetobacterales	Acetobacteraceae	Acidiphilium
AMR_MDS_5078	DAOMCO000000000	Bacteria	Proteobacteria	Alphaproteobacteria	Acetobacterales	Acetobacteraceae	Acidocella
AMR_MDS_5079	DAOMCN000000000	Bacteria	Proteobacteria	Alphaproteobacteria	Acetobacterales	Acetobacteraceae	Acidocella
AMR_MDS_5080	DAOMCM000000000	Bacteria	Proteobacteria	Alphaproteobacteria	Acetobacterales	Acetobacteraceae	Acidocella
AMR_MDS_5081	DAOMCL000000000	Bacteria	Proteobacteria	Alphaproteobacteria	Acetobacterales	Acetobacteraceae	Rhodopila
AMR_MDS_5082	DAOMCK000000000	Bacteria	Proteobacteria	Alphaproteobacteria	Acetobacterales	Acetobacteraceae
AMR_MDS_5083	DAOMCJ000000000	Archaea	Micrarchaeota	Micrarchaeia	Anstonellales
AMR_MDS_5085	DAOMCH000000000	Bacteria	Proteobacteria	Alphaproteobacteria	Acetobacterales	Acetobacteraceae	Acidiphilium	Acidiphilium rubrum
AMR_MDS_5088	DAOMCE000000000	Bacteria	Desulfobacterota E
AMR_MDS_5089	DAOMCD000000000	Bacteria	Bacteroidota	Kryptonia	Kryptoniales
AMR_MDS_5091	DAOMCB000000000	Bacteria	Acidobacteriota	Thermoanaerobaculia	Thermoanaerobaculales	Thermoanaerobaculaceae
AMR_MDS_5092	DAOMCA000000000	Bacteria	Proteobacteria	Alphaproteobacteria	Acetobacterales	Acetobacteraceae	Acidiphilium
AMR_MDS_5097	DAOMBV000000000	Bacteria	Verrucomicrobiota	Verrucomicrobiae	Opitutales
AMR_MDS_5093	DAOMBZ000000000	Bacteria	Proteobacteria	Gammaproteobacteria	Burkholderiales	Ferrovaceae
AMR_MDS_5094	DAOMBY000000000	Bacteria	Proteobacteria	Gammaproteobacteria
AMR_MDS_5095	DAOMBX000000000	Bacteria	Actinobacteriota	Acidimicrobiia	Acidimicrobiales
AMR_MDS_5096	DAOMBW000000000	Bacteria	Patescibacteria	Paceibacteria
AMR_MDS_5101	DAOMBR000000000	Bacteria	Actinobacteriota	Acidimicrobiia	Acidimicrobiales
AMR_MDS_5102	DAOMBQ000000000	Bacteria	Planctomycetota	Planctomycetia	Pirellulales
AMR_MDS_5105	DAOMBN000000000	Bacteria	Planctomycetota	Brocadiae	Brocadiales	Brocadiaceae	Brocadia	Brocadia sapporoensis
AMR_MDS_5106	DAOMBM000000000	Bacteria	Armatimonadota	Fimbriimonadia	Fimbriimonadales	Fimbriimonadaceae
AMR_MDS_5111	DAOMBH000000000	Bacteria	Nitrospirota	Nitrospiria	Nitrospirales
AMR_MDS_5124	DAOMAU000000000	Bacteria	Calditrichota	Calditrichia
AMR_MDS_5115	DAOMBD000000000	Bacteria	Proteobacteria	Gammaproteobacteria	Burkholderiales	Rhodocyclaceae	Denitromonas
AMR_MDS_5137	DAOMAH000000000	Bacteria	Proteobacteria	Gammaproteobacteria	Pseudomonadales	Moraxellaceae	Acinetobacter
AMR_MDS_5141	DAOMAD000000000	Bacteria	Proteobacteria	Gammaproteobacteria	Pseudomonadales	Moraxellaceae
AMR_MDS_5153	DAOLZR000000000	Bacteria	Patescibacteria	Paceibacteria
AMR_MDS_5154	DAOLZQ000000000	Bacteria	Bacteroidota	Bacteroidia	Chitinophagales	Saprospiraceae
AMR_MDS_5155	DAOLZP000000000	Bacteria	Proteobacteria	Gammaproteobacteria	Pseudomonadales	Moraxellaceae	Agitococcus
AMR_MDS_5166	DAOLZE000000000	Bacteria	Proteobacteria	Gammaproteobacteria	Burkholderiales	Rhodocyclaceae
AMR_MDS_5168	DAOLZC000000000	Bacteria	Actinobacteriota	Actinomycetia	Actinomycetales	Dermatophilaceae	Ornithinibacter
AMR_MDS_5186	DAOLYK000000000	Bacteria	Proteobacteria	Gammaproteobacteria	Xanthomonadales	Ahniellaceae
AMR_MDS_5188	DAOLYI000000000	Bacteria	Bacteroidota	Bacteroidia	Chitinophagales	Chitinophagaceae	Ferruginibacter
AMR_MDS_5211	DAORWO000000000	Bacteria	Proteobacteria	Alphaproteobacteria	Micavibrionales	Micavibrionaceae
AMR_MDS_5215	DAORWK000000000	Bacteria	Proteobacteria	Gammaproteobacteria	Xanthomonadales	Ahniellaceae
AMR_MDS_5221	DAORWE000000000	Bacteria	Acidobacteriota	Vicinamibacteria	Vicinamibacterales
AMR_MDS_5222	DAORWD000000000	Bacteria	Planctomycetota	Planctomycetia	Planctomycetales	Planctomycetaceae
AMR_MDS_5223	DAORWC000000000	Bacteria	Chloroflexota	Chloroflexia	Thermomicrobiales
AMR_MDS_5237	DAORVO000000000	Bacteria	Bacteroidota	Bacteroidia	Flavobacteriales
AMR_MDS_5236	DAORVP000000000	Bacteria	Chloroflexota	Anaerolineae	Thermoflexales
AMR_MDS_5241	DAORVK000000000	Bacteria	Proteobacteria	Gammaproteobacteria	Steroidobacterales	Steroidobacteraceae
AMR_MDS_5248	DAORVD000000000	Bacteria	Chloroflexota	Anaerolineae	Caldilineales	Caldilineaceae	Caldilinea
AMR_MDS_5253	DAORUY000000000	Bacteria	Proteobacteria	Alphaproteobacteria	Rhodobacterales	Rhodobacteraceae
AMR_MDS_5264	DAORUN000000000	Bacteria	Chloroflexota	Anaerolineae	Thermoflexales
AMR_MDS_5257	DAORUU000000000	Bacteria	Actinobacteriota	Actinomycetia	Actinomycetales	Dermatophilaceae	Phycicoccus
AMR_MDS_5258	DAORUT000000000	Bacteria	Proteobacteria	Alphaproteobacteria	Rhizobiales	Aestuariivirgaceae	Aestuariivirga
AMR_MDS_5265	DAORUM000000000	Bacteria	Proteobacteria	Gammaproteobacteria	Burkholderiales	Usitatibacteraceae
AMR_MDS_5270	DAORUH000000000	Bacteria	Proteobacteria	Alphaproteobacteria	Rhizobiales	Devosiaceae	Devosia
AMR_MDS_5284	DAORTT000000000	Bacteria	Acidobacteriota	Vicinamibacteria	Vicinamibacterales
AMR_MDS_5285	DAORTS000000000	Bacteria	Chloroflexota	Anaerolineae
AMR_MDS_5296	DAORTH000000000	Bacteria	Proteobacteria	Gammaproteobacteria
AMR_MDS_5313	DAORSQ000000000	Bacteria	Actinobacteriota	Actinomycetia	Actinomycetales	Cellulomonadaceae	Actinotalea
AMR_MDS_5307	DAORSW000000000	Bacteria	Actinobacteriota	Actinomycetia	Propionibacteriales	Propionibacteriaceae	Propionicimonas
AMR_MDS_5311	DAORSS000000000	Bacteria	Proteobacteria	Gammaproteobacteria	Burkholderiales	Burkholderiaceae	Giesbergeria
AMR_MDS_5312	DAORSR000000000	Bacteria	Chloroflexota	Chloroflexia	Thermomicrobiales
AMR_MDS_5321	DAORSI000000000	Bacteria	Acidobacteriota	Vicinamibacteria
AMR_MDS_5333	DAORRW000000000	Bacteria	Actinobacteriota	Acidimicrobiia	Acidimicrobiales	Ilumatobacteraceae
AMR_MDS_5391	DAORPQ000000000	Bacteria	Proteobacteria	Gammaproteobacteria	Competibacterales	Competibacteraceae	Competibacter
AMR_MDS_5386	DAORPV000000000	Bacteria	Patescibacteria	Saccharimonadia	Saccharimonadales	Saccharimonadaceae	Saccharimonas
AMR_MDS_5388	DAORPT000000000	Bacteria	Actinobacteriota	Thermoleophilia	Miltoncostaeales
AMR_MDS_5393	DAORPO000000000	Bacteria	Proteobacteria	Gammaproteobacteria	Competibacterales	Competibacteraceae	Competibacter	Competibacter denitrificans
AMR_MDS_5394	DAORPN000000000	Bacteria	Nitrospirota	Nitrospiria	Nitrospirales	Nitrospiraceae	Nitrospira
AMR_MDS_5395	DAORPM000000000	Bacteria	Proteobacteria	Gammaproteobacteria	Burkholderiales	Rhodocyclaceae	Propionivibrio	Propionivibrio aalborgensis
AMR_MDS_5397	DAORPK000000000	Bacteria	Actinobacteriota	Acidimicrobiia	Acidimicrobiales	Ilumatobacteraceae
AMR_MDS_5401	DAORPG000000000	Bacteria	Chloroflexota	Dehalococcoidia
AMR_MDS_5403	DAORPE000000000	Bacteria	Firmicutes A	Clostridia	Tissierellales	Sedimentibacteraceae	Sedimentibacter
AMR_MDS_5405	DAORPC000000000	Bacteria	Bacteroidota	Bacteroidia	Bacteroidales
AMR_MDS_5407	DAORPA000000000	Bacteria	Firmicutes-E
AMR_MDS_5410	DAOROX000000000	Bacteria	Bacteroidota	Bacteroidia	Bacteroidales	Tenuifilaceae
AMR_MDS_5415	DAOROS000000000	Bacteria	Cloacimonadota	Cloacimonadia	Cloacimonadales	Cloacimonadaceae	Syntrophosphaera	Syntrophosphaera thermopropionivorans
AMR_MDS_5416	DAOROR000000000	Bacteria	Acidobacteriota	Aminicenantia	Aminicenantales	Saccharicenantaceae	Saccharicenans
AMR_MDS_5419	DAOROO000000000	Bacteria	Chloroflexota	Anaerolineae	Anaerolineales	Anaerolineaceae
AMR_MDS_5425	DAOROI000000000	Bacteria	Firmicutes A	Clostridia	Lachnospirales	Lachnospiraceae
AMR_MDS_5428	DAOROF000000000	Bacteria	Actinobacteriota	Actinomycetia	Nanopelagicales	Nanopelagicaceae	Nanopelagicus
AMR_MDS_5429	DAOROE000000000	Bacteria	Actinobacteriota	Actinomycetia	Nanopelagicales	Nanopelagicaceae
AMR_MDS_5430	DAOROD000000000	Bacteria	Actinobacteriota	Actinomycetia	Nanopelagicales	Nanopelagicaceae
AMR_MDS_5431	DAOROC000000000	Bacteria	Cyanobacteria	Cyanobacteriia		Cyanobiaceae
AMR_MDS_5432	DAOROB000000000	Bacteria	Proteobacteria	Alphaproteobacteria	Pelagibacterales	Pelagibacteraceae	Fonsibacter	Fonsibacter ubiquis
AMR_MDS_5442	DAORNR000000000	Bacteria	Actinobacteriota	Actinomycetia	Propionibacteriales	Nocardioidaceae	Nocardioides
AMR_MDS_5433	DAOROA000000000	Bacteria	Proteobacteria	Gammaproteobacteria	Competibacterales	Competibacteraceae	Competibacter
AMR_MDS_5435	DAORNY000000000	Bacteria	Proteobacteria	Gammaproteobacteria	Competibacterales	Competibacteraceae	Contendobacter
AMR_MDS_5438	DAORNV000000000	Bacteria	Proteobacteria	Gammaproteobacteria	Burkholderiales	Rhodocyclaceae
AMR_MDS_5443	DAORNQ000000000	Bacteria	Proteobacteria	Gammaproteobacteria	Legionellales	Legionellaceae	Legionella
AMR_MDS_5451	DAORNI000000000	Bacteria	Chlamydiota	Chlamydiia	Chlamydiales	Parachlamydiaceae
AMR_MDS_5462	DAORMX000000000	Bacteria	Proteobacteria	Gammaproteobacteria	Competibacterales	Competibacteraceae	Competibacter
AMR_MDS_5461	DAORMY000000000	Bacteria	Proteobacteria	Gammaproteobacteria	Berkiellales	Berkiellaceae	Berkiella
AMR_MDS_5468	DAORMR000000000	Bacteria	Bacteroidota	Bacteroidia	Flavobacteriales	Flavobacteriaceae	Flavobacterium
AMR_MDS_5463	DAORMW000000000	Bacteria	Proteobacteria	Gammaproteobacteria	Burkholderiales	Rhodocyclaceae	Accumulibacter
AMR_MDS_5465	DAORMU000000000	Bacteria	Bacteroidota	Bacteroidia	Chitinophagales	Chitinophagaceae	Flavitalea
AMR_MDS_5466	DAORMT000000000	Bacteria	Proteobacteria	Alphaproteobacteria	Micropepsales	Micropepsaceae
AMR_MDS_5469	DAORMQ000000000	Bacteria	Bacteroidota	Bacteroidia	Chitinophagales	Chitinophagaceae
AMR_MDS_5470	DAORMP000000000	Bacteria	Chloroflexota	Anaerolineae	Aggregatilineales
AMR_MDS_5473	DAORMM000000000	Bacteria	Bacteroidota	Ignavibacteria
AMR_MDS_5474	DAORML000000000	Bacteria	Bacteroidota	Bacteroidia	Chitinophagales	Chitinophagaceae	Ferruginibacter
AMR_MDS_5475	DAORMK000000000	Bacteria	Proteobacteria	Alphaproteobacteria	Sphingomonadales	Sphingomonadaceae	Sphingopyxis	Sphingopyxis terrae
AMR_MDS_5477	DAORMI000000000	Bacteria	Bacteroidota	Kapabacteria	Kapabacteriales
AMR_MDS_5478	DAORMH000000000	Bacteria	Myxococcota
AMR_MDS_5479	DAORMG000000000	Bacteria	Chloroflexota	Anaerolineae	Anaerolineales
AMR_MDS_5480	DAORMF000000000	Bacteria	Armatimonadota	Fimbriimonadia	Fimbriimonadales	Fimbriimonadaceae
AMR_MDS_5492	DAORLT000000000	Bacteria	Chloroflexota	Anaerolineae	Anaerolineales
AMR_MDS_5483	DAORMC000000000	Bacteria	Planctomycetota	Planctomycetia	Pirellulales	Pirellulaceae
AMR_MDS_5485	DAORMA000000000	Bacteria	Chloroflexota	Anaerolineae	Aggregatilineales
AMR_MDS_5486	DAORLZ000000000	Bacteria	Chloroflexota	Anaerolineae	Aggregatilineales
AMR_MDS_5487	DAORLY000000000	Bacteria	Proteobacteria	Gammaproteobacteria	Burkholderiales	Rhodocyclaceae	Accumulibacter
AMR_MDS_5489	DAORLW000000000	Bacteria	Bacteroidota	Bacteroidia	Chitinophagales	Chitinophagaceae	Ferruginibacter
AMR_MDS_5491	DAORLU000000000	Bacteria	Verrucomicrobiota	Verrucomicrobiae	Opitutales	Opitutaceae
AMR_MDS_5494	DAORLR000000000	Bacteria	Bacteroidota	Bacteroidia	Cytophagales	Cyclobacteriaceae
AMR_MDS_5496	DAORLP000000000	Bacteria	Bacteroidota	Bacteroidia	Cytophagales	Cyclobacteriaceae
AMR_MDS_5497	DAORLO000000000	Bacteria	Proteobacteria	Gammaproteobacteria	Xanthomonadales	Xanthomonadaceae	Aquimonas
AMR_MDS_5499	DAORLM000000000	Bacteria	Patescibacteria	Saccharimonadia	Saccharimonadales
AMR_MDS_5501	DAORLK000000000	Bacteria	Bacteroidota	Ignavibacteria
AMR_MDS_5502	DAORLJ000000000	Bacteria	Armatimonadota	Fimbriimonadia	Fimbriimonadales	Fimbriimonadaceae
AMR_MDS_5504	DAORLH000000000	Bacteria	Proteobacteria	Gammaproteobacteria	Xanthomonadales	Xanthomonadaceae	Pseudoxanthomonas
AMR_MDS_5505	DAORLG000000000	Bacteria	Proteobacteria	Gammaproteobacteria	Competibacterales	Competibacteraceae
AMR_MDS_5508	DAORLD000000000	Bacteria	Bacteroidota	Bacteroidia	Bacteroidales	Bacteroidaceae	Alloprevotella
AMR_MDS_5509	DAORLC000000000	Bacteria	Firmicutes A	Clostridia	Christensenellales
AMR_MDS_5510	DAORLB000000000	Bacteria	Bacteroidota	Bacteroidia	Bacteroidales	Muribaculaceae	Muribaculum	Muribaculum faecis
AMR_MDS_5511	DAORLA000000000	Bacteria	Firmicutes	Bacilli	Acholeplasmatales	Anaeroplasmataceae	Pelethenecus
AMR_MDS_5512	DAORKZ000000000	Bacteria	Bacteroidota	Bacteroidia	Bacteroidales	Rikenellaceae	Alistipes
AMR_MDS_5513	DAORKY000000000	Bacteria	Bacteroidota	Bacteroidia	Bacteroidales	Muribaculaceae
AMR_MDS_5519	DAORKS000000000	Bacteria	Desulfobacterota	Desulfobacteria	Desulfobacterales	Desulfobacteraceae	Desulfobacter	Desulfobacter postgatei
AMR_MDS_5531	DAORKG000000000	Bacteria	Bacteroidota	Bacteroidia
AMR_MDS_5529	DAORKI000000000	Bacteria	Bacteroidota	Bacteroidia
AMR_MDS_5536	DAORKB000000000	Bacteria	Bacteroidota	Bacteroidia
AMR_MDS_5540	DAORJX000000000	Bacteria	Spirochaetota	Leptospirae	Leptospirales	Leptospiraceae
AMR_MDS_5550	DAORJN000000000	Bacteria	Bacteroidota	Bacteroidia	Chitinophagales
AMR_MDS_5553	DAORJK000000000	Bacteria	Bacteroidota	Bacteroidia
AMR_MDS_5561	DAORJC000000000	Bacteria	Proteobacteria	Gammaproteobacteria	Burkholderiales	Burkholderiaceae	Aquabacterium
AMR_MDS_5562	DAORJB000000000	Bacteria	Patescibacteria
AMR_MDS_5563	DAORJA000000000	Bacteria	Patescibacteria	ABY1	Magasanikbacterales
AMR_MDS_5564	DAORIZ000000000	Bacteria	Proteobacteria	Gammaproteobacteria	Burkholderiales
AMR_MDS_5566	DAORIX000000000	Bacteria	Patescibacteria	Paceibacteria
AMR_MDS_5567	DAORIW000000000	Bacteria	Patescibacteria
AMR_MDS_5568	DAORIV000000000	Bacteria	Patescibacteria	Paceibacteria		Zambryskibacteraceae
AMR_MDS_5570	DAORIT000000000	Bacteria	Patescibacteria	Paceibacteria		Zambryskibacteraceae
AMR_MDS_5571	DAORIS000000000	Bacteria	Patescibacteria	Paceibacteria
AMR_MDS_5574	DAORIP000000000	Bacteria	Patescibacteria
AMR_MDS_5575	DAORIO000000000	Bacteria	Patescibacteria	Paceibacteria
AMR_MDS_5582	DAORIH000000000	Bacteria	Bacteroidota	Bacteroidia	Chitinophagales	Chitinophagaceae
AMR_MDS_5583	DAORIG000000000	Bacteria	Bacteroidota	Bacteroidia	Chitinophagales	Chitinophagaceae	Panacibacter
AMR_MDS_5584	DAORIF000000000	Bacteria	Bacteroidota	Bacteroidia	Chitinophagales	Chitinophagaceae	Panacibacter
AMR_MDS_5586	DAORID000000000	Bacteria	Proteobacteria	Gammaproteobacteria	Pseudomonadales	Moraxellaceae	Agitococcus
AMR_MDS_5588	DAORIB000000000	Bacteria	Bacteroidota	Bacteroidia	Chitinophagales	Chitinophagaceae	Ferruginibacter
AMR_MDS_5594	DAORHW000000000	Bacteria	Bacteroidota	Bacteroidia	Flavobacteriales
AMR_MDS_5591	DAORHZ000000000	Bacteria	Myxococcota	Polyangia	Nannocystales	Nannocystaceae
AMR_MDS_5595	DAORHV000000000	Bacteria	Patescibacteria	Gracilibacteria	Peribacterales	Peribacteraceae
AMR_MDS_5597	DAORHT000000000	Bacteria	Proteobacteria	Gammaproteobacteria	Burkholderiales	Thiobacillaceae
AMR_MDS_5598	DAORHS000000000	Bacteria	Verrucomicrobiota	Verrucomicrobiae	Verrucomicrobiales	Verrucomicrobiaceae	Prosthecobacter
AMR_MDS_5599	DAORHR000000000	Bacteria	Bacteroidota	Bacteroidia	Chitinophagales	Saprospiraceae
AMR_MDS_5606	DAOMZG000000000	Bacteria	Verrucomicrobiota	Verrucomicrobiae	Pedosphaerales
AMR_MDS_5609	DAOMZD000000000	Bacteria	Bacteroidota	Bacteroidia	Chitinophagales
AMR_MDS_5611	DAOMZB000000000	Bacteria	Acidobacteriota	Blastocatellia	Pyrinomonadales	Pyrinomonadaceae
AMR_MDS_5615	DAOMYX000000000	Bacteria	Proteobacteria	Alphaproteobacteria	Micavibrionales
AMR_MDS_5616	DAOMYW000000000	Bacteria	Patescibacteria	Dojkabacteria
AMR_MDS_5621	DAOMYR000000000	Bacteria	Proteobacteria	Alphaproteobacteria
AMR_MDS_5625	DAOMYN000000000	Bacteria	Proteobacteria	Gammaproteobacteria	Burkholderiales	Rhodocyclaceae	Thauera
AMR_MDS_5627	DAOMYL000000000	Bacteria	Patescibacteria
AMR_MDS_5630	DAOMYI000000000	Bacteria	Proteobacteria	Gammaproteobacteria	Thiotrichales	Thiotrichaceae	Thiothrix	Thiothrix moscowensis
AMR_MDS_5631	DAOMYH000000000	Bacteria	Chloroflexota	Anaerolineae	Anaerolineales
AMR_MDS_5633	DAOMYF000000000	Bacteria	Acidobacteriota	Acidobacteriae	Bryobacterales	Bryobacteraceae
AMR_MDS_5634	DAOMYE000000000	Bacteria	Chloroflexota	Anaerolineae	Anaerolineales
AMR_MDS_5635	DAOMYD000000000	Bacteria	Patescibacteria	Saccharimonadia	Saccharimonadales
AMR_MDS_5636	DAOMYC000000000	Bacteria	Proteobacteria	Alphaproteobacteria	Caulobacterales	Caulobacteraceae	Brevundimonas
AMR_MDS_5638	DAOMYA000000000	Bacteria	Bacteroidota	Ignavibacteria
AMR_MDS_5639	DAOMXZ000000000	Bacteria	Verrucomicrobiota	Verrucomicrobiae	Chthoniobacterales	Terrimicrobiaceae
AMR_MDS_5640	DAOMXY000000000	Bacteria	Acidobacteriota	Blastocatellia	Pyrinomonadales	Pyrinomonadaceae
AMR_MDS_5641	DAOMXX000000000	Bacteria	Proteobacteria	Alphaproteobacteria	Caulobacterales	Hyphomonadaceae	Hyphomonas
AMR_MDS_5649	DAOMXP000000000	Bacteria	Chloroflexota	Anaerolineae	Caldilineales	Caldilineaceae
AMR_MDS_5642	DAOMXW000000000	Bacteria	Bacteroidota	Bacteroidia	Flavobacteriales
AMR_MDS_5646	DAOMXS000000000	Bacteria	Verrucomicrobiota	Verrucomicrobiae	Opitutales	Opitutaceae
AMR_MDS_5647	DAOMXR000000000	Bacteria	Planctomycetota
AMR_MDS_5648	DAOMXQ000000000	Bacteria	Armatimonadota	Fimbriimonadia	Fimbriimonadales	Fimbriimonadaceae
AMR_MDS_5650	DAOMXO000000000	Bacteria	Bdellovibrionota	Bdellovibrionia
AMR_MDS_5653	DAOMXL000000000	Bacteria	Bacteroidota	Bacteroidia	Cytophagales	Cyclobacteriaceae
AMR_MDS_1050	DAOQWY000000000	Bacteria	Bacteroidota	Bacteroidia	Bacteroidales
AMR_MDS_5657	DAOMXH000000000	Bacteria	Bacteroidota	Kapabacteria	Kapabacteriales	Kapabacteriaceae
AMR_MDS_5667	DAOMWX000000000	Bacteria	Patescibacteria	Saccharimonadia	Saccharimonadales
AMR_MDS_5659	DAOMXF000000000	Bacteria	Planctomycetota	Phycisphaerae	Tepidisphaerales	Tepidisphaeraceae
AMR_MDS_5661	DAOMXD000000000	Bacteria	Proteobacteria	Alphaproteobacteria	Micavibrionales
AMR_MDS_5662	DAOMXC000000000	Bacteria	Armatimonadota	Fimbriimonadia	Fimbriimonadales	Fimbriimonadaceae
AMR_MDS_5664	DAOMXA000000000	Bacteria	Bacteroidota	Bacteroidia	Chitinophagales
AMR_MDS_5665	DAOMWZ000000000	Bacteria	Verrucomicrobiota	Verrucomicrobiae	Verrucomicrobiales	Verrucomicrobiaceae	Prosthecobacter
AMR_MDS_5666	DAOMWY000000000	Bacteria	Bdellovibrionota	Bdellovibrionia	Bdellovibrionales	Bdellovibrionaceae
AMR_MDS_5677	DAOMWN000000000	Bacteria	Proteobacteria	Alphaproteobacteria	Micavibrionales	Micavibrionaceae
AMR_MDS_5669	DAOMWV000000000	Bacteria	Proteobacteria	Alphaproteobacteria	Rhizobiales	Hyphomicrobiaceae
AMR_MDS_5675	DAOMWP000000000	Bacteria	Bacteroidota	Bacteroidia	Chitinophagales	Saprospiraceae
AMR_MDS_5685	DAOMWF000000000	Bacteria	Omnitrophota	Omnitrophia	Omnitrophales
AMR_MDS_5678	DAOMWM000000000	Bacteria	Proteobacteria	Gammaproteobacteria	Burkholderiales	Burkholderiaceae
AMR_MDS_5682	DAOMWI000000000	Bacteria	Proteobacteria	Alphaproteobacteria	Rhodobacterales	Rhodobacteraceae	Gemmobacter
AMR_MDS_5686	DAOMWE000000000	Bacteria	Patescibacteria	Saccharimonadia	Saccharimonadales
AMR_MDS_5687	DAOMWD000000000	Bacteria	Bacteroidota	Bacteroidia	Cytophagales	Cyclobacteriaceae
AMR_MDS_5689	DAOMWB000000000	Bacteria	Chloroflexota	Anaerolineae	Aggregatilineales
AMR_MDS_5691	DAOMVZ000000000	Bacteria	Proteobacteria	Gammaproteobacteria	Burkholderiales	Burkholderiaceae	Alcaligenes
AMR_MDS_5693	DAOMVX000000000	Bacteria	Proteobacteria	Alphaproteobacteria	Caulobacterales	Caulobacteraceae	Brevundimonas	Brevundimonas diminuta
AMR_MDS_5697	DAOMVT000000000	Bacteria	Firmicutes A	Clostridia	Oscillospirales	Ruminococcaceae	Ruminococcus	Ruminococcus bicirculans
AMR_MDS_5703	DAOMVN000000000	Bacteria	Proteobacteria	Gammaproteobacteria	Burkholderiales	Neisseriaceae	Neisseria	Neisseria suis
AMR_MDS_5705	DAOMVL000000000	Bacteria	Firmicutes	Bacilli	Lactobacillales	Streptococcaceae	Streptococcus	Streptococcus parasuis
AMR_MDS_5706	DAOMVK000000000	Bacteria	Proteobacteria	Gammaproteobacteria	Burkholderiales	Neisseriaceae	Vitreoscilla
AMR_MDS_5710	DAOMVG000000000	Bacteria	Bacteroidota	Bacteroidia	Bacteroidales	Bacteroidaceae	Bacteroides	Bacteroides xylanisolvens
AMR_MDS_5711	DAOMVF000000000	Bacteria	Firmicutes A	Clostridia	Lachnospirales	Lachnospiraceae	Agathobacter	Agathobacter rectalis
AMR_MDS_5717	DAOMUZ000000000	Bacteria	Proteobacteria	Gammaproteobacteria	Pseudomonadales	Pseudomonadaceae	Pseudomonas
AMR_MDS_5720	DAOMUW000000000	Bacteria	Bacteroidota	Bacteroidia	Bacteroidales	Bacteroidaceae	Bacteroides	Bacteroides uniformis
AMR_MDS_5722	DAOMUU000000000	Bacteria	Actinobacteriota	Actinomycetia	Propionibacteriales	Propionibacteriaceae	Brevilactibacter
AMR_MDS_5724	DAOMUS000000000	Bacteria	Firmicutes	Bacilli	Lactobacillales	Enterococcaceae	Enterococcus	Enterococcus aquimarinus
AMR_MDS_5725	DAOMUR000000000	Bacteria	Firmicutes A	Clostridia	Lachnospirales	Lachnospiraceae	Blautia	Blautia wexlerae
AMR_MDS_5726	DAOMUQ000000000	Bacteria	Firmicutes A	Clostridia	Oscillospirales	Acutalibacteraceae	Ruminococcus	Ruminococcus bromii
AMR_MDS_5732	DAOMUK000000000	Bacteria	Bacteroidota	Bacteroidia	Bacteroidales	Bacteroidaceae	Phocaeicola	Phocaeicola vulgatus
AMR_MDS_5730	DAOMUM000000000	Bacteria	Actinobacteriota	Actinomycetia	Actinomycetales	Bifidobacteriaceae	Bifidobacterium	Bifidobacterium longum
AMR_MDS_5731	DAOMUL000000000	Bacteria	Firmicutes A	Clostridia	Oscillospirales	Ruminococcaceae	Faecalibacterium	Faecalibacterium prausnitzii
AMR_MDS_5734	DAOMUI000000000	Bacteria	Proteobacteria	Gammaproteobacteria	Pseudomonadales	Moraxellaceae	Acinetobacter	Acinetobacter johnsonii
AMR_MDS_5737	DAOMUF000000000	Bacteria	Firmicutes A	Clostridia	Lachnospirales	Lachnospiraceae	Fusicatenibacter	Fusicatenibacter saccharivorans
AMR_MDS_5738	DAOMUE000000000	Bacteria	Firmicutes A	Clostridia	Lachnospirales	Lachnospiraceae	Anaerostipes	Anaerostipes hadrus
AMR_MDS_5747	DAOMTV000000000	Bacteria	Firmicutes	Bacilli	Lactobacillales	Aerococcaceae	Trichococcus	Trichococcus flocculiformis
AMR_MDS_5740	DAOMUC000000000	Bacteria	Campylobacterota	Campylobacteria	Campylobacterales	Arcobacteraceae	Aliarcobacter	Aliarcobacter cryaerophilus
AMR_MDS_5741	DAOMUB000000000	Bacteria	Proteobacteria	Gammaproteobacteria	Burkholderiales	Burkholderiaceae	Acidovorax
AMR_MDS_5743	DAOMTZ000000000	Bacteria	Firmicutes A	Clostridia	Christensenellales
AMR_MDS_5744	DAOMTY000000000	Bacteria	Firmicutes A	Clostridia	Oscillospirales	Acutalibacteraceae	Fimenecus
AMR_MDS_5746	DAOMTW000000000	Bacteria	Proteobacteria	Gammaproteobacteria	Pseudomonadales	Moraxellaceae	Acinetobacter	Acinetobacter parvus
AMR_MDS_5749	DAOMTT000000000	Bacteria	Firmicutes A	Clostridia	Lachnospirales	Lachnospiraceae	Lachnospira
AMR_MDS_5750	DAOMTS000000000	Bacteria	Proteobacteria	Gammaproteobacteria	Burkholderiales	Rhodocyclaceae	Thauera	Thauera phenylacetica
AMR_MDS_5751	DAOMTR000000000	Bacteria	Bacteroidota	Bacteroidia	Bacteroidales	Bacteroidaceae	Prevotella
AMR_MDS_5752	DAOMTQ000000000	Bacteria	Proteobacteria	Gammaproteobacteria	Burkholderiales	Burkholderiaceae	Alicycliphilus
AMR_MDS_5753	DAOMTP000000000	Bacteria	Firmicutes C	Negativicutes	Selenomonadales	Selenomonadaceae	Megamonas	Megamonas funiformis
AMR_MDS_5754	DAOMTO000000000	Bacteria	Proteobacteria	Gammaproteobacteria	Burkholderiales	Burkholderiaceae	Acidovorax	Acidovorax temperans
AMR_MDS_5755	DAOMTN000000000	Bacteria	Proteobacteria	Gammaproteobacteria	Enterobacterales	Enterobacteriaceae	Escherichia	Escherichia coli
AMR_MDS_5758	DAOMTK000000000	Bacteria	Bacteroidota	Bacteroidia	Bacteroidales	Bacteroidaceae	Prevotella
AMR_MDS_5761	DAOMTH000000000	Bacteria	Proteobacteria	Gammaproteobacteria	Burkholderiales	Burkholderiaceae	Comamonas	Comamonas denitrificans
AMR_MDS_5767	DAOMTB000000000	Bacteria	Bacteroidota	Bacteroidia	Bacteroidales	Bacteroidaceae	Prevotella	Prevotella oryzae
AMR_MDS_5768	DAOMTA000000000	Bacteria	Firmicutes	Bacilli	Erysipelotrichales	Coprobacillaceae	Erysipelatoclostridium	Erysipelatoclostridium ramosum
AMR_MDS_5770	DAOMSY000000000	Bacteria	Firmicutes A	Clostridia	Oscillospirales	Ruminococcaceae	Gemmiger	Gemmiger formicilis
AMR_MDS_5772	DAOMSW000000000	Bacteria	Firmicutes A	Clostridia	Lachnospirales	Lachnospiraceae	Lachnospira	Lachnospira eligens
AMR_MDS_5773	DAOMSV000000000	Bacteria	Bacteroidota	Bacteroidia	Bacteroidales	Muribaculaceae
AMR_MDS_5774	DAOMSU000000000	Bacteria	Verrucomicrobiota	Verrucomicrobiae	Verrucomicrobiales	Akkermansiaceae	Akkermansia	Akkermansia muciniphila
AMR_MDS_5777	DAOMSR000000000	Bacteria	Actinobacteriota	Actinomycetia	Actinomycetales	Bifidobacteriaceae	Bifidobacterium	Bifidobacterium adolescentis
AMR_MDS_5785	DAOMSJ000000000	Bacteria	Chloroflexota	Anaerolineae	Anaerolineales
AMR_MDS_5788	DAOMSG000000000	Bacteria	Actinobacteriota	Actinomycetia	Actinomycetales	Microbacteriaceae	Terrimesophilobacter
AMR_MDS_5789	DAOMSF000000000	Bacteria	Bacteroidota	Bacteroidia	Flavobacteriales	Vicingaceae	Vicingus
AMR_MDS_5800	DAOMRU000000000	Bacteria	Patescibacteria	Microgenomatia
AMR_MDS_5801	DAOMRT000000000	Bacteria	Bacteroidota	Bacteroidia	Chitinophagales	Chitinophagaceae	Ginsengibacter
AMR_MDS_5802	DAOMRS000000000	Bacteria	Dependentiae	Babeliae	Babeliales	Vermiphilaceae
AMR_MDS_5806	DAOMRO000000000	Bacteria	Patescibacteria	Dojkabacteria
AMR_MDS_5821	DAOMQZ000000000	Bacteria	Actinobacteriota	Actinomycetia	Actinomycetales	Micrococcaceae	Citricoccus
AMR_MDS_5824	DAOMQW000000000	Bacteria	Proteobacteria	Alphaproteobacteria	Rhizobiales	Xanthobacteraceae	Nitrobacter
AMR_MDS_5831	DAOMQP000000000	Bacteria	Bacteroidota	Bacteroidia	Chitinophagales	Chitinophagaceae	Niabella
AMR_MDS_5835	DAOMQL000000000	Bacteria	Bacteroidota	Bacteroidia	Chitinophagales	Chitinophagaceae
AMR_MDS_5848	DAOMPY000000000	Bacteria	Proteobacteria	Gammaproteobacteria	Burkholderiales	Burkholderiaceae	Alicycliphilus	Alicycliphilus denitrificans
AMR_MDS_5845	DAOMQB000000000	Bacteria	Proteobacteria	Gammaproteobacteria	Pseudomonadales	Moraxellaceae	Acinetobacter	Acinetobacter towneri
AMR_MDS_5846	DAOMQA000000000	Bacteria	Bacteroidota	Kapabacteria	Kapabacteriales
AMR_MDS_5847	DAOMPZ000000000	Bacteria	Bacteroidota	Bacteroidia	Flavobacteriales	Crocinitomicaceae
AMR_MDS_5859	DAOMPN000000000	Bacteria	Bacteroidota	Ignavibacteria	Ignavibacteriales	Ignavibacteriaceae
AMR_MDS_5851	DAOMPV000000000	Bacteria	Proteobacteria	Gammaproteobacteria	Burkholderiales	Burkholderiaceae	Alcaligenes	Alcaligenes phenolicus
AMR_MDS_5852	DAOMPU000000000	Bacteria	Proteobacteria	Alphaproteobacteria	Caulobacterales		Terricaulis
AMR_MDS_5854	DAOMPS000000000	Bacteria	Proteobacteria	Gammaproteobacteria	Burkholderiales	Rhodocyclaceae	Thauera
AMR_MDS_5858	DAOMPO000000000	Bacteria	Bacteroidota	Bacteroidia	Chitinophagales
AMR_MDS_5867	DAOMPF000000000	Bacteria	Bacteroidota	Bacteroidia	Flavobacteriales	Crocinitomicaceae	Fluviicola
AMR_MDS_5860	DAOMPM000000000	Bacteria	Proteobacteria	Gammaproteobacteria	Xanthomonadales	Xanthomonadaceae	Luteimonas
AMR_MDS_5861	DAOMPL000000000	Bacteria	Bacteroidota	Bacteroidia	Chitinophagales	Chitinophagaceae	Edaphocola
AMR_MDS_5862	DAOMPK000000000	Bacteria	Bacteroidota	Bacteroidia	Chitinophagales	Chitinophagaceae	Agriterribacter
AMR_MDS_5866	DAOMPG000000000	Bacteria	Proteobacteria	Gammaproteobacteria
AMR_MDS_5868	DAOMPE000000000	Bacteria	Proteobacteria	Gammaproteobacteria	Burkholderiales	Nitrosomonadaceae	Nitrosomonas	Nitrosomonas europaea
AMR_MDS_5884	DAOMOO000000000	Bacteria	Bacteroidota	Bacteroidia	Chitinophagales	Chitinophagaceae	Ferruginibacter
AMR_MDS_5878	DAOMOU000000000	Bacteria	Proteobacteria	Gammaproteobacteria
AMR_MDS_5895	DAOMOD000000000	Bacteria	Proteobacteria	Gammaproteobacteria	Xanthomonadales	Xanthomonadaceae
AMR_MDS_5885	DAOMON000000000	Bacteria	Proteobacteria	Gammaproteobacteria	Burkholderiales	Nitrosomonadaceae	Nitrosomonas	Nitrosomonas halophila
AMR_MDS_5886	DAOMOM000000000	Bacteria	Deinococcota	Deinococci	Deinococcales	Trueperaceae
AMR_MDS_5888	DAOMOK000000000	Bacteria	Chloroflexota	Anaerolineae	Promineofilales	Promineofilaceae
AMR_MDS_5890	DAOMOI000000000	Bacteria	Proteobacteria	Alphaproteobacteria	Rhizobiales	Rhizobiaceae	Aquamicrobium
AMR_MDS_5898	DAOMOA000000000	Bacteria	Proteobacteria	Alphaproteobacteria	Micavibrionales	Micavibrionaceae
AMR_MDS_5903	DAOMNV000000000	Bacteria	Gemmatimonadota	Gemmatimonadetes	Gemmatimonadales	Gemmatimonadaceae
AMR_MDS_5907	DAOMNR000000000	Bacteria	Patescibacteria	Saccharimonadia	Saccharimonadales
AMR_MDS_5908	DAOMNQ000000000	Bacteria	Planctomycetota	Phycisphaerae	Phycisphaerales
AMR_MDS_5910	DAOMNO000000000	Bacteria	Planctomycetota	Phycisphaerae	Phycisphaerales
AMR_MDS_5911	DAOMNN000000000	Bacteria	Proteobacteria	Gammaproteobacteria	Burkholderiales	Rhodocyclaceae

## Sheet: Table S5
Table S5. The taxonomic compositions of metagenomes- assembled genomes recovered from activated sludge and wastewater treatment plants. aMetagenome assembled genome; bGenome accession numbers from NCBI cTaxonomy assigned by GTDB-tk (doi:10.1093/bioinformatics/btz848)
MAG_ida	Genome accessionb	Classificationc	Fastani_reference	Fastani_reference_radius	Fastani_taxonomy	Fastani_ani	Fastani_af	Closest_placement_reference	Closest_placement_radius	Closest_placement_taxonomy	Closest_placement_ani	Closest_placement_af	Pplacer_taxonomy	Classification_method	Note	Other_related_references.genome_id.species_name.radius.ANI.AF.	Msa_percent	Translation_table	Red_value	Warnings	Domain	Phylum	Class	Order	Family	Genus	Species
AMR_MDS_0001	DAOKXP000000000	d__Bacteria;p__Firmicutes_A;c__Clostridia;o__Peptostreptococcales;f__Anaerovoracaceae;g__UBA7709;s__UBA7709 sp002482405	GCA_002482405.1	95	d__Bacteria;p__Firmicutes_A;c__Clostridia;o__Peptostreptococcales;f__Anaerovoracaceae;g__UBA7709;s__UBA7709 sp002482405	99.77	0.91	GCA_002482405.1	95	d__Bacteria;p__Firmicutes_A;c__Clostridia;o__Peptostreptococcales;f__Anaerovoracaceae;g__UBA7709;s__UBA7709 sp002482405	99.77	0.91	d__Bacteria;p__Firmicutes_A;c__Clostridia;o__Peptostreptococcales;f__Anaerovoracaceae;g__;s__	taxonomic classification defined by topology and ANI	topological placement and ANI have congruent species assignments	N/A	90.19	11	N/A	N/A	Bacteria	Firmicutes A	Clostridia	Peptostreptococcales	Anaerovoracaceae
AMR_MDS_0002	DAOKXQ000000000	d__Bacteria;p__Firmicutes_A;c__Clostridia;o__Christensenellales;f__CAG-74;g__;s__	N/A	N/A	N/A	N/A	N/A	N/A	N/A	N/A	N/A	N/A	d__Bacteria;p__Firmicutes_A;c__Clostridia;o__Christensenellales;f__CAG-74;g__;s__	taxonomic classification fully defined by topology	classification based on placement in class-level tree	N/A	57.66	11	0.780552	N/A	Bacteria	Firmicutes A	Clostridia	Christensenellales
AMR_MDS_0003	DAOKXR000000000	d__Bacteria;p__Actinobacteriota;c__Actinomycetia;o__Propionibacteriales;f__Propionibacteriaceae;g__Propionicimonas;s__Propionicimonas sp002482525	GCA_002482525.1	95	d__Bacteria;p__Actinobacteriota;c__Actinomycetia;o__Propionibacteriales;f__Propionibacteriaceae;g__Propionicimonas;s__Propionicimonas sp002482525	99.99	1	GCA_002482525.1	95	d__Bacteria;p__Actinobacteriota;c__Actinomycetia;o__Propionibacteriales;f__Propionibacteriaceae;g__Propionicimonas;s__Propionicimonas sp002482525	99.99	1	d__Bacteria;p__Actinobacteriota;c__Actinomycetia;o__Propionibacteriales;f__Propionibacteriaceae;g__Propionicimonas;s__	taxonomic classification defined by topology and ANI	topological placement and ANI have congruent species assignments	GCA_003451975.1, s__Propionicimonas sp003451975, 95.0, 93.56, 0.77; GCA_002841335.1, s__Propionicimonas sp002841335, 95.0, 79.45, 0.46; GCA_013791955.1, s__Propionicimonas sp013791955, 95.0, 78.78, 0.39; GCA_001603275.1, s__Propionicimonas sp001603275, 95.0, 78.68, 0.33; GCA_002428365.1, s__Propionicimonas sp002428365, 95.0, 78.67, 0.37; GCF_002563675.1, s__Propionicimonas paludicola, 95.0, 78.65…	97.66	11	N/A	N/A	Bacteria	Actinobacteriota	Actinomycetia	Propionibacteriales	Propionibacteriaceae	Propionicimonas
AMR_MDS_0004	DAOKXS000000000	d__Bacteria;p__Chloroflexota;c__Anaerolineae;o__Aggregatilineales;f__Aggregatilineaceae;g__Aggregatilinea;s__	N/A	N/A	N/A	N/A	N/A	GCF_003569045.1	95	d__Bacteria;p__Chloroflexota;c__Anaerolineae;o__Aggregatilineales;f__Aggregatilineaceae;g__Aggregatilinea;s__Aggregatilinea lenta	86.46	0.77	d__Bacteria;p__Chloroflexota;c__Anaerolineae;o__Aggregatilineales;f__Aggregatilineaceae;g__Aggregatilinea;s__	taxonomic classification defined by topology and ANI	classification based on placement in class-level tree	N/A	89.99	11	0.979451	Genome not assigned to closest species as it falls outside its pre-defined ANI radius	Bacteria	Chloroflexota	Anaerolineae	Aggregatilineales	Aggregatilineaceae	Aggregatilinea
AMR_MDS_0005	DAOKXT000000000	d__Bacteria;p__Firmicutes_A;c__Clostridia;o__Christensenellales;f__CAG-138;g__UBA7703;s__UBA7703 sp002482505	GCA_002482505.1	95	d__Bacteria;p__Firmicutes_A;c__Clostridia;o__Christensenellales;f__CAG-138;g__UBA7703;s__UBA7703 sp002482505	99.99	0.99	GCA_002482505.1	95	d__Bacteria;p__Firmicutes_A;c__Clostridia;o__Christensenellales;f__CAG-138;g__UBA7703;s__UBA7703 sp002482505	99.99	0.99	d__Bacteria;p__Firmicutes_A;c__Clostridia;o__Christensenellales;f__CAG-138;g__UBA7703;s__	taxonomic classification defined by topology and ANI	topological placement and ANI have congruent species assignments	GCA_002841395.1, s__UBA7703 sp002841395, 95.0, 82.66, 0.64; GCA_013824375.1, s__UBA7703 sp013824375, 95.0, 82.38, 0.71; GCA_003486785.1, s__UBA7703 sp003486785, 95.0, 81.92, 0.67; GCA_012517905.1, s__UBA7703 sp012517905, 95.0, 80.63, 0.53; GCA_003246365.1, s__UBA7703 sp003246365, 95.0, 79.67, 0.39	96.37	11	N/A	N/A	Bacteria	Firmicutes A	Clostridia	Christensenellales
AMR_MDS_0006	DAOKXU000000000	d__Bacteria;p__Bacteroidota;c__Bacteroidia;o__Chitinophagales;f__Chitinophagaceae;g__Ferruginibacter;s__Ferruginibacter sp003534175	GCA_003534175.1	95	d__Bacteria;p__Bacteroidota;c__Bacteroidia;o__Chitinophagales;f__Chitinophagaceae;g__Ferruginibacter;s__Ferruginibacter sp003534175	99.81	0.97	GCA_003534175.1	95	d__Bacteria;p__Bacteroidota;c__Bacteroidia;o__Chitinophagales;f__Chitinophagaceae;g__Ferruginibacter;s__Ferruginibacter sp003534175	99.81	0.97	d__Bacteria;p__Bacteroidota;c__Bacteroidia;o__Chitinophagales;f__Chitinophagaceae;g__Ferruginibacter;s__	taxonomic classification defined by topology and ANI	topological placement and ANI have congruent species assignments	GCA_018268175.1, s__Ferruginibacter sp018268175, 95.0, 76.85, 0.06; GCA_002343985.1, s__Ferruginibacter sp002343985, 95.0, 76.74, 0.11; GCA_018268185.1, s__Ferruginibacter sp018268185, 95.0, 76.62, 0.06; GCA_018057635.1, s__Ferruginibacter sp018057635, 95.0, 76.54, 0.07; GCA_018266775.1, s__Ferruginibacter sp018266775, 95.0, 76.49, 0.1; GCA_002352045.1, s__Ferruginibacter sp002352045, 95.0, 76.48…	87.55	11	N/A	N/A	Bacteria	Bacteroidota	Bacteroidia	Chitinophagales	Chitinophagaceae	Ferruginibacter
AMR_MDS_0007	DAOKXV000000000	d__Bacteria;p__Chloroflexota;c__Anaerolineae;o__Anaerolineales;f__Anaerolineaceae;g__Bellilinea;s__	N/A	N/A	N/A	N/A	N/A	N/A	N/A	N/A	N/A	N/A	d__Bacteria;p__Chloroflexota;c__Anaerolineae;o__Anaerolineales;f__Anaerolineaceae;g__Bellilinea;s__	ANI	classification based on placement in class-level tree	GCA_003448875.1, s__Bellilinea sp003448875, 95.0, 86.08, 0.11; GCA_004347695.1, s__Bellilinea sp004347695, 95.0, 78.31, 0.07; GCA_001796355.1, s__Bellilinea sp001796355, 95.0, 76.47, 0.05; GCF_001306055.1, s__Bellilinea caldifistulae, 95.0, 76.21, 0.04	71.17	11	0.92945	N/A	Bacteria	Chloroflexota	Anaerolineae	Anaerolineales	Anaerolineaceae	Bellilinea
AMR_MDS_0008	DAOKXW000000000	d__Bacteria;p__Desulfobacterota_I;c__Desulfovibrionia;o__Desulfovibrionales;f__Desulfovibrionaceae;g__Solidesulfovibrio;s__Solidesulfovibrio sp003525525	GCA_003525525.1	95	d__Bacteria;p__Desulfobacterota_I;c__Desulfovibrionia;o__Desulfovibrionales;f__Desulfovibrionaceae;g__Solidesulfovibrio;s__Solidesulfovibrio sp003525525	99.76	0.93	GCA_003525525.1	95	d__Bacteria;p__Desulfobacterota_I;c__Desulfovibrionia;o__Desulfovibrionales;f__Desulfovibrionaceae;g__Solidesulfovibrio;s__Solidesulfovibrio sp003525525	99.76	0.93	d__Bacteria;p__Desulfobacterota_I;c__Desulfovibrionia;o__Desulfovibrionales;f__Desulfovibrionaceae;g__Solidesulfovibrio;s__	taxonomic classification defined by topology and ANI	topological placement and ANI have congruent species assignments	GCF_000702665.1, s__Solidesulfovibrio alcoholivorans, 95.0, 94.39, 0.88; GCF_000179555.1, s__Solidesulfovibrio fructosivorans, 95.0, 84.0, 0.75; GCA_002482565.1, s__Solidesulfovibrio magneticus_B, 95.0, 83.62, 0.64; GCF_000177215.2, s__Solidesulfovibrio carbinoliphilus, 95.0, 83.37, 0.69; GCF_000245055.1, s__Solidesulfovibrio sp000245055, 95.0, 83.24, 0.72; GCA_000307955.1, s__Solidesulfovibrio m…	77.7	11	N/A	N/A	Bacteria	Desulfobacterota I	Desulfovibrionia	Desulfovibrionales	Desulfovibrionaceae	Solidesulfovibrio
AMR_MDS_0009	DAOKXX000000000	d__Bacteria;p__Desulfobacterota_I;c__Desulfovibrionia;o__Desulfovibrionales;f__Desulfovibrionaceae;g__Solidesulfovibrio;s__Solidesulfovibrio magneticus_B	GCA_002482565.1	95	d__Bacteria;p__Desulfobacterota_I;c__Desulfovibrionia;o__Desulfovibrionales;f__Desulfovibrionaceae;g__Solidesulfovibrio;s__Solidesulfovibrio magneticus_B	99.91	0.95	GCA_002482565.1	95	d__Bacteria;p__Desulfobacterota_I;c__Desulfovibrionia;o__Desulfovibrionales;f__Desulfovibrionaceae;g__Solidesulfovibrio;s__Solidesulfovibrio magneticus_B	99.91	0.95	d__Bacteria;p__Desulfobacterota_I;c__Desulfovibrionia;o__Desulfovibrionales;f__Desulfovibrionaceae;g__Solidesulfovibrio;s__	taxonomic classification defined by topology and ANI	topological placement and ANI have congruent species assignments	GCF_004135975.1, s__Solidesulfovibrio carbinolicus, 95.0, 94.07, 0.86; GCF_000010665.1, s__Solidesulfovibrio magneticus, 95.0, 93.89, 0.86; GCA_000307955.1, s__Solidesulfovibrio magneticus_A, 95.0, 93.17, 0.83; GCF_000526455.1, s__Solidesulfovibrio magneticus_C, 95.0, 84.73, 0.72; GCF_001936595.1, s__Solidesulfovibrio sp001936595, 95.0, 84.24, 0.7; GCF_000801335.2, s__Solidesulfovibrio sp00080133…	90.31	11	N/A	N/A	Bacteria	Desulfobacterota I	Desulfovibrionia	Desulfovibrionales	Desulfovibrionaceae	Solidesulfovibrio	Solidesulfovibrio magneticus B
AMR_MDS_0010	DAOKXY000000000	d__Bacteria;p__Planctomycetota;c__Phycisphaerae;o__Sedimentisphaerales;f__Anaerohalosphaeraceae;g__UBA7708;s__UBA7708 sp002482415	GCA_002482415.1	95	d__Bacteria;p__Planctomycetota;c__Phycisphaerae;o__Sedimentisphaerales;f__Anaerohalosphaeraceae;g__UBA7708;s__UBA7708 sp002482415	99.92	0.97	GCA_002482415.1	95	d__Bacteria;p__Planctomycetota;c__Phycisphaerae;o__Sedimentisphaerales;f__Anaerohalosphaeraceae;g__UBA7708;s__UBA7708 sp002482415	99.92	0.97	d__Bacteria;p__Planctomycetota;c__Phycisphaerae;o__Sedimentisphaerales;f__Anaerohalosphaeraceae;g__UBA7708;s__	taxonomic classification defined by topology and ANI	topological placement and ANI have congruent species assignments	GCA_016935635.1, s__UBA7708 sp016935635, 95.0, 88.7, 0.76; GCA_016873215.1, s__UBA7708 sp016873215, 95.0, 77.53, 0.25	86.1	11	N/A	N/A	Bacteria	Planctomycetota	Phycisphaerae	Sedimentisphaerales	Anaerohalosphaeraceae
AMR_MDS_0011	DAOKXZ000000000	d__Bacteria;p__Dependentiae;c__Babeliae;o__Babeliales;f__Vermiphilaceae;g__;s__	N/A	N/A	N/A	N/A	N/A	GCA_004375875.1	95	d__Bacteria;p__Dependentiae;c__Babeliae;o__Babeliales;f__Vermiphilaceae;g__E44-bin52;s__E44-bin52 sp004375875	77.49	0.04	d__Bacteria;p__Dependentiae;c__Babeliae;o__Babeliales;f__Vermiphilaceae;g__;s__	taxonomic classification defined by topology and ANI	classification based on placement in class-level tree	N/A	56.2	11	0.824836	N/A	Bacteria	Dependentiae	Babeliae	Babeliales	Vermiphilaceae
AMR_MDS_0012	DAOKYA000000000	d__Bacteria;p__Proteobacteria;c__Alphaproteobacteria;o__Rhizobiales;f__Hyphomicrobiaceae;g__Hyphomicrobium;s__Hyphomicrobium zavarzinii	GCF_000383415.1	95	d__Bacteria;p__Proteobacteria;c__Alphaproteobacteria;o__Rhizobiales;f__Hyphomicrobiaceae;g__Hyphomicrobium;s__Hyphomicrobium zavarzinii	99.46	0.95	GCF_000383415.1	95	d__Bacteria;p__Proteobacteria;c__Alphaproteobacteria;o__Rhizobiales;f__Hyphomicrobiaceae;g__Hyphomicrobium;s__Hyphomicrobium zavarzinii	99.46	0.95	d__Bacteria;p__Proteobacteria;c__Alphaproteobacteria;o__Rhizobiales;f__Hyphomicrobiaceae;g__Hyphomicrobium;s__	taxonomic classification defined by topology and ANI	topological placement and ANI have congruent species assignments	GCA_902826555.1, s__Hyphomicrobium sp902826555, 95.0, 80.59, 0.53; GCA_017304275.1, s__Hyphomicrobium sp017304275, 95.0, 80.41, 0.56; GCF_900117455.1, s__Hyphomicrobium sp900117455, 95.0, 80.17, 0.52; GCF_000503895.1, s__Hyphomicrobium nitrativorans, 95.0, 79.71, 0.45; GCA_019137195.1, s__Hyphomicrobium sp019137195, 95.0, 78.11, 0.23; GCA_003987725.1, s__Hyphomicrobium sp003987725, 95.0, 77.47, 0…	74.42	11	N/A	N/A	Bacteria	Proteobacteria	Alphaproteobacteria	Rhizobiales	Hyphomicrobiaceae	Hyphomicrobium	Hyphomicrobium zavarzinii
AMR_MDS_0013	DAOKYB000000000	d__Bacteria;p__Proteobacteria;c__Alphaproteobacteria;o__Rhizobiales;f__Hyphomicrobiaceae;g__Hyphomicrobium;s__	N/A	N/A	N/A	N/A	N/A	N/A	N/A	N/A	N/A	N/A	d__Bacteria;p__Proteobacteria;c__Alphaproteobacteria;o__Rhizobiales;f__Hyphomicrobiaceae;g__Hyphomicrobium;s__	taxonomic classification defined by topology and ANI	classification based on placement in class-level tree	GCF_000253295.1, s__Hyphomicrobium sp000253295, 95.0, 83.05, 0.73; GCA_018242255.1, s__Hyphomicrobium sp018242255, 95.0, 82.06, 0.64; GCA_018242215.1, s__Hyphomicrobium sp018242215, 95.0, 80.44, 0.55; GCA_003987855.1, s__Hyphomicrobium sp003987855, 95.0, 79.67, 0.49; GCF_000384335.2, s__Hyphomicrobium sp000384335, 95.0, 79.37, 0.46; GCA_003987725.1, s__Hyphomicrobium sp003987725, 95.0, 79.35, 0.4…	62.05	11	0.992377	Genome not assigned to closest species as it falls outside its pre-defined ANI radius	Bacteria	Proteobacteria	Alphaproteobacteria	Rhizobiales	Hyphomicrobiaceae	Hyphomicrobium
AMR_MDS_0014	DAOKYC000000000	d__Bacteria;p__Firmicutes_C;c__Negativicutes;o__Sporomusales;f__Sporomusaceae;g__Methylomusa;s__Methylomusa anaerophila	GCF_003966895.1	95	d__Bacteria;p__Firmicutes_C;c__Negativicutes;o__Sporomusales;f__Sporomusaceae;g__Methylomusa;s__Methylomusa anaerophila	99.99	1	GCF_003966895.1	95	d__Bacteria;p__Firmicutes_C;c__Negativicutes;o__Sporomusales;f__Sporomusaceae;g__Methylomusa;s__Methylomusa anaerophila	99.99	1	d__Bacteria;p__Firmicutes_C;c__Negativicutes;o__Sporomusales;f__Sporomusaceae;g__;s__	taxonomic classification defined by topology and ANI	topological placement and ANI have congruent species assignments	N/A	93.07	11	N/A	N/A	Bacteria	Firmicutes C	Negativicutes	Sporomusales	Sporomusaceae	Methylomusa	Methylomusa anaerophila
AMR_MDS_0015	DAOKYD000000000	d__Bacteria;p__Firmicutes_C;c__Negativicutes;o__Sporomusales;f__Sporomusaceae;g__Sporomusa;s__Sporomusa sphaeroides	GCF_001941975.1	95	d__Bacteria;p__Firmicutes_C;c__Negativicutes;o__Sporomusales;f__Sporomusaceae;g__Sporomusa;s__Sporomusa sphaeroides	97.44	0.82	GCF_001941975.1	95	d__Bacteria;p__Firmicutes_C;c__Negativicutes;o__Sporomusales;f__Sporomusaceae;g__Sporomusa;s__Sporomusa sphaeroides	97.44	0.82	d__Bacteria;p__Firmicutes_C;c__Negativicutes;o__Sporomusales;f__Sporomusaceae;g__Sporomusa;s__	taxonomic classification defined by topology and ANI	topological placement and ANI have congruent species assignments	GCF_900176355.1, s__Sporomusa malonica, 95.0, 78.95, 0.28; GCF_002257705.1, s__Sporomusa silvacetica, 95.0, 78.8, 0.26; GCF_007641255.1, s__Sporomusa termitida, 95.0, 78.57, 0.25; GCF_000445445.1, s__Sporomusa ovata, 95.0, 78.48, 0.26; GCF_007830295.1, s__Sporomusa sp007830295, 95.0, 78.42, 0.28; GCF_900101845.1, s__Sporomusa acidovorans, 95.0, 78.33, 0.24; GCA_017889675.1, s__Sporomusa sp0178896…	92.3	11	N/A	N/A	Bacteria	Firmicutes C	Negativicutes	Sporomusales	Sporomusaceae	Sporomusa	Sporomusa sphaeroides
[truncated: 5,901 more rows]

## Sheet: Table S6_phylum abundance
Table S6. The frequency of phyla recovered in the metagenomes-assembled genomes. The phyla highlighted in bold are belonged to archeal domain
Phylum	Frequency	Class	Order	Family	Percentage of phyla
Bacteroidota	1289	5	9	22	21.7884
Proteobacteria	835	2	27	52	14.1143
Patescibacteria	382	6	9	6	6.45707
Spirochaetota	312	2	5	6	5.27383
Firmicutes A	263	2	10	12	4.44557
Desulfobacterota	260	5	5	6	4.39486
Chloroflexota	257	13	11	7	4.34415
Actinobacteriota	244	3	8	15	4.12441
Verrucomicrobiota	175	3	6	5	2.95808
Acidobacteriota	159	6	7	6	2.68763
[truncated: 60 more rows]

## Sheet: Table S6 class abundance
Table S6. The frequency of class recovered in the metagenomes-assembled genomes.
[truncated: 98 more rows]

[truncated: 12 more sheets: Table S6 order abundance, Table S6 family abundance, Table S6 genus abundance, Table S6 species abundance, Table S7, Table S8 AMR gene mechanisms, Table S8 AMR gene families, Table S9 prevalence phylum, Table S9 prevalence ARG classes, Table S10, Table S11, Table S12]
