# Supplementary material for: Genome-centric analyses of 165 metagenomes show that mobile genetic elements are crucial for the transmission of antimicrobial resistance genes to pathogens in activated sludge and wastewater
Source: Microbiol Spectr. 2024 Jan 30;12(3):e02918-23. doi: 10.1128/spectrum.02918-23 (PMC10913551; doi:10.1128/spectrum.02918-23)
Supplement: Table S13 — Metagenome-assembled genome (MAG) accession numbers provided by the NCBI. [file spectrum.02918-23-s0005.xlsx]

## Sheet: 13_AMR_MAGs_Table_S13_NCBI_Acce
Table S13. Metagenome-assembled genome (MAG) accession numbers provided by the NCBI
MAG_ids	Genome_accession	Bioproject	Biosample_accession	Link to NCBI
AMR_MDS_0001	DAOKXP000000000	PRJNA925477	SAMN32809210	https://www.ncbi.nlm.nih.gov/nuccore/DAOKXP000000000
AMR_MDS_0002	DAOKXQ000000000	PRJNA925477	SAMN32809211	https://www.ncbi.nlm.nih.gov/nuccore/DAOKXQ000000000
AMR_MDS_0003	DAOKXR000000000	PRJNA925477	SAMN32809212	https://www.ncbi.nlm.nih.gov/nuccore/DAOKXR000000000
AMR_MDS_0004	DAOKXS000000000	PRJNA925477	SAMN32809213	https://www.ncbi.nlm.nih.gov/nuccore/DAOKXS000000000
AMR_MDS_0005	DAOKXT000000000	PRJNA925477	SAMN32809214	https://www.ncbi.nlm.nih.gov/nuccore/DAOKXT000000000
AMR_MDS_0006	DAOKXU000000000	PRJNA925477	SAMN32809215	https://www.ncbi.nlm.nih.gov/nuccore/DAOKXU000000000
AMR_MDS_0007	DAOKXV000000000	PRJNA925477	SAMN32809216	https://www.ncbi.nlm.nih.gov/nuccore/DAOKXV000000000
AMR_MDS_0008	DAOKXW000000000	PRJNA925477	SAMN32809217	https://www.ncbi.nlm.nih.gov/nuccore/DAOKXW000000000
AMR_MDS_0009	DAOKXX000000000	PRJNA925477	SAMN32809218	https://www.ncbi.nlm.nih.gov/nuccore/DAOKXX000000000
AMR_MDS_0010	DAOKXY000000000	PRJNA925477	SAMN32809219	https://www.ncbi.nlm.nih.gov/nuccore/DAOKXY000000000
AMR_MDS_0011	DAOKXZ000000000	PRJNA925477	SAMN32809220	https://www.ncbi.nlm.nih.gov/nuccore/DAOKXZ000000000
AMR_MDS_0012	DAOKYA000000000	PRJNA925477	SAMN32809221	https://www.ncbi.nlm.nih.gov/nuccore/DAOKYA000000000
AMR_MDS_0013	DAOKYB000000000	PRJNA925477	SAMN32809222	https://www.ncbi.nlm.nih.gov/nuccore/DAOKYB000000000
AMR_MDS_0014	DAOKYC000000000	PRJNA925477	SAMN32809223	https://www.ncbi.nlm.nih.gov/nuccore/DAOKYC000000000
AMR_MDS_0015	DAOKYD000000000	PRJNA925477	SAMN32809224	https://www.ncbi.nlm.nih.gov/nuccore/DAOKYD000000000
AMR_MDS_0016	DAOKYE000000000	PRJNA925477	SAMN32809225	https://www.ncbi.nlm.nih.gov/nuccore/DAOKYE000000000
AMR_MDS_0017	DAOKYF000000000	PRJNA925477	SAMN32809226	https://www.ncbi.nlm.nih.gov/nuccore/DAOKYF000000000
AMR_MDS_0018	DAOKYG000000000	PRJNA925477	SAMN32809227	https://www.ncbi.nlm.nih.gov/nuccore/DAOKYG000000000
AMR_MDS_0019	DAOKYH000000000	PRJNA925477	SAMN32809228	https://www.ncbi.nlm.nih.gov/nuccore/DAOKYH000000000
AMR_MDS_0020	DAOKYI000000000	PRJNA925477	SAMN32809229	https://www.ncbi.nlm.nih.gov/nuccore/DAOKYI000000000
AMR_MDS_0021	DAOKYJ000000000	PRJNA925477	SAMN32809230	https://www.ncbi.nlm.nih.gov/nuccore/DAOKYJ000000000
AMR_MDS_0022	DAOKYK000000000	PRJNA925477	SAMN32809231	https://www.ncbi.nlm.nih.gov/nuccore/DAOKYK000000000
AMR_MDS_0023	DAOKYL000000000	PRJNA925477	SAMN32809232	https://www.ncbi.nlm.nih.gov/nuccore/DAOKYL000000000
AMR_MDS_0024	DAOKYM000000000	PRJNA925477	SAMN32809233	https://www.ncbi.nlm.nih.gov/nuccore/DAOKYM000000000
AMR_MDS_0025	DAOKYN000000000	PRJNA925477	SAMN32809234	https://www.ncbi.nlm.nih.gov/nuccore/DAOKYN000000000
AMR_MDS_0026	DAOKYO000000000	PRJNA925477	SAMN32809235	https://www.ncbi.nlm.nih.gov/nuccore/DAOKYO000000000
AMR_MDS_0027	DAOKYP000000000	PRJNA925477	SAMN32809236	https://www.ncbi.nlm.nih.gov/nuccore/DAOKYP000000000
AMR_MDS_0028	DAOKYQ000000000	PRJNA925477	SAMN32809237	https://www.ncbi.nlm.nih.gov/nuccore/DAOKYQ000000000
AMR_MDS_0029	DAOKYR000000000	PRJNA925477	SAMN32809238	https://www.ncbi.nlm.nih.gov/nuccore/DAOKYR000000000
AMR_MDS_0030	DAOKYS000000000	PRJNA925477	SAMN32809239	https://www.ncbi.nlm.nih.gov/nuccore/DAOKYS000000000
AMR_MDS_0031	DAOKYT000000000	PRJNA925477	SAMN32809240	https://www.ncbi.nlm.nih.gov/nuccore/DAOKYT000000000
AMR_MDS_0032	DAOKYU000000000	PRJNA925477	SAMN32809241	https://www.ncbi.nlm.nih.gov/nuccore/DAOKYU000000000
AMR_MDS_0033	DAOKYV000000000	PRJNA925477	SAMN32809242	https://www.ncbi.nlm.nih.gov/nuccore/DAOKYV000000000
AMR_MDS_0034	DAOKYW000000000	PRJNA925477	SAMN32809243	https://www.ncbi.nlm.nih.gov/nuccore/DAOKYW000000000
AMR_MDS_0035	DAOKYX000000000	PRJNA925477	SAMN32809244	https://www.ncbi.nlm.nih.gov/nuccore/DAOKYX000000000
AMR_MDS_0036	DAOKYY000000000	PRJNA925477	SAMN32809245	https://www.ncbi.nlm.nih.gov/nuccore/DAOKYY000000000
AMR_MDS_0037	DAOKYZ000000000	PRJNA925477	SAMN32809246	https://www.ncbi.nlm.nih.gov/nuccore/DAOKYZ000000000
AMR_MDS_0038	DAOKZA000000000	PRJNA925477	SAMN32809247	https://www.ncbi.nlm.nih.gov/nuccore/DAOKZA000000000
AMR_MDS_0039	DAOKZB000000000	PRJNA925477	SAMN32809248	https://www.ncbi.nlm.nih.gov/nuccore/DAOKZB000000000
AMR_MDS_0040	DAOKZC000000000	PRJNA925477	SAMN32809249	https://www.ncbi.nlm.nih.gov/nuccore/DAOKZC000000000
AMR_MDS_0041	DAOKZD000000000	PRJNA925477	SAMN32809250	https://www.ncbi.nlm.nih.gov/nuccore/DAOKZD000000000
AMR_MDS_0042	DAOKZE000000000	PRJNA925477	SAMN32809251	https://www.ncbi.nlm.nih.gov/nuccore/DAOKZE000000000
AMR_MDS_0043	DAOKZF000000000	PRJNA925477	SAMN32809252	https://www.ncbi.nlm.nih.gov/nuccore/DAOKZF000000000
AMR_MDS_0044	DAOKZG000000000	PRJNA925477	SAMN32809253	https://www.ncbi.nlm.nih.gov/nuccore/DAOKZG000000000
AMR_MDS_0045	DAOKZH000000000	PRJNA925477	SAMN32809254	https://www.ncbi.nlm.nih.gov/nuccore/DAOKZH000000000
AMR_MDS_0046	DAOKZI000000000	PRJNA925477	SAMN32809255	https://www.ncbi.nlm.nih.gov/nuccore/DAOKZI000000000
AMR_MDS_0047	DAOKZJ000000000	PRJNA925477	SAMN32809256	https://www.ncbi.nlm.nih.gov/nuccore/DAOKZJ000000000
AMR_MDS_0048	DAOKZK000000000	PRJNA925477	SAMN32809257	https://www.ncbi.nlm.nih.gov/nuccore/DAOKZK000000000
AMR_MDS_0049	DAOKZL000000000	PRJNA925477	SAMN32809258	https://www.ncbi.nlm.nih.gov/nuccore/DAOKZL000000000
AMR_MDS_0050	DAOKZM000000000	PRJNA925477	SAMN32809259	https://www.ncbi.nlm.nih.gov/nuccore/DAOKZM000000000
AMR_MDS_0051	DAOKZN000000000	PRJNA925477	SAMN32809260	https://www.ncbi.nlm.nih.gov/nuccore/DAOKZN000000000
AMR_MDS_0052	DAOKZO000000000	PRJNA925477	SAMN32809261	https://www.ncbi.nlm.nih.gov/nuccore/DAOKZO000000000
AMR_MDS_0053	DAOKZP000000000	PRJNA925477	SAMN32809262	https://www.ncbi.nlm.nih.gov/nuccore/DAOKZP000000000
AMR_MDS_0054	DAOKZQ000000000	PRJNA925477	SAMN32809263	https://www.ncbi.nlm.nih.gov/nuccore/DAOKZQ000000000
AMR_MDS_0055	DAOKZR000000000	PRJNA925477	SAMN32809264	https://www.ncbi.nlm.nih.gov/nuccore/DAOKZR000000000
AMR_MDS_0056	DAOKZS000000000	PRJNA925477	SAMN32809265	https://www.ncbi.nlm.nih.gov/nuccore/DAOKZS000000000
AMR_MDS_0057	DAOKZT000000000	PRJNA925477	SAMN32809266	https://www.ncbi.nlm.nih.gov/nuccore/DAOKZT000000000
AMR_MDS_0058	DAOKZU000000000	PRJNA925477	SAMN32809267	https://www.ncbi.nlm.nih.gov/nuccore/DAOKZU000000000
AMR_MDS_0059	DAOKZV000000000	PRJNA925477	SAMN32809268	https://www.ncbi.nlm.nih.gov/nuccore/DAOKZV000000000
AMR_MDS_0060	DAOKZW000000000	PRJNA925477	SAMN32809269	https://www.ncbi.nlm.nih.gov/nuccore/DAOKZW000000000
AMR_MDS_0061	DAOKZX000000000	PRJNA925477	SAMN32809270	https://www.ncbi.nlm.nih.gov/nuccore/DAOKZX000000000
AMR_MDS_0062	DAOKZY000000000	PRJNA925477	SAMN32809271	https://www.ncbi.nlm.nih.gov/nuccore/DAOKZY000000000
AMR_MDS_0063	DAOKZZ000000000	PRJNA925477	SAMN32809272	https://www.ncbi.nlm.nih.gov/nuccore/DAOKZZ000000000
AMR_MDS_0064	DAOLAA000000000	PRJNA925477	SAMN32809273	https://www.ncbi.nlm.nih.gov/nuccore/DAOLAA000000000
AMR_MDS_0065	DAOLAB000000000	PRJNA925477	SAMN32809274	https://www.ncbi.nlm.nih.gov/nuccore/DAOLAB000000000
AMR_MDS_0066	DAOLAC000000000	PRJNA925477	SAMN32809275	https://www.ncbi.nlm.nih.gov/nuccore/DAOLAC000000000
AMR_MDS_0067	DAOLAD000000000	PRJNA925477	SAMN32809276	https://www.ncbi.nlm.nih.gov/nuccore/DAOLAD000000000
AMR_MDS_0068	DAOLAE000000000	PRJNA925477	SAMN32809277	https://www.ncbi.nlm.nih.gov/nuccore/DAOLAE000000000
AMR_MDS_0069	DAOLAF000000000	PRJNA925477	SAMN32809278	https://www.ncbi.nlm.nih.gov/nuccore/DAOLAF000000000
AMR_MDS_0070	DAOLAG000000000	PRJNA925477	SAMN32809279	https://www.ncbi.nlm.nih.gov/nuccore/DAOLAG000000000
AMR_MDS_0071	DAOLAH000000000	PRJNA925477	SAMN32809280	https://www.ncbi.nlm.nih.gov/nuccore/DAOLAH000000000
AMR_MDS_0072	DAOLAI000000000	PRJNA925477	SAMN32809281	https://www.ncbi.nlm.nih.gov/nuccore/DAOLAI000000000
AMR_MDS_0073	DAOLAJ000000000	PRJNA925477	SAMN32809282	https://www.ncbi.nlm.nih.gov/nuccore/DAOLAJ000000000
AMR_MDS_0074	DAOLAK000000000	PRJNA925477	SAMN32809283	https://www.ncbi.nlm.nih.gov/nuccore/DAOLAK000000000
AMR_MDS_0075	DAOLAL000000000	PRJNA925477	SAMN32809284	https://www.ncbi.nlm.nih.gov/nuccore/DAOLAL000000000
AMR_MDS_0076	DAOLAM000000000	PRJNA925477	SAMN32809285	https://www.ncbi.nlm.nih.gov/nuccore/DAOLAM000000000
AMR_MDS_0077	DAOLAN000000000	PRJNA925477	SAMN32809286	https://www.ncbi.nlm.nih.gov/nuccore/DAOLAN000000000
AMR_MDS_0078	DAOLAO000000000	PRJNA925477	SAMN32809287	https://www.ncbi.nlm.nih.gov/nuccore/DAOLAO000000000
AMR_MDS_0079	DAOLAP000000000	PRJNA925477	SAMN32809288	https://www.ncbi.nlm.nih.gov/nuccore/DAOLAP000000000
AMR_MDS_0080	DAOLAQ000000000	PRJNA925477	SAMN32809289	https://www.ncbi.nlm.nih.gov/nuccore/DAOLAQ000000000
AMR_MDS_0081	DAOLAR000000000	PRJNA925477	SAMN32809290	https://www.ncbi.nlm.nih.gov/nuccore/DAOLAR000000000
AMR_MDS_0082	DAOLAS000000000	PRJNA925477	SAMN32809291	https://www.ncbi.nlm.nih.gov/nuccore/DAOLAS000000000
AMR_MDS_0083	DAOLAT000000000	PRJNA925477	SAMN32809292	https://www.ncbi.nlm.nih.gov/nuccore/DAOLAT000000000
AMR_MDS_0084	DAOLAU000000000	PRJNA925477	SAMN32809293	https://www.ncbi.nlm.nih.gov/nuccore/DAOLAU000000000
AMR_MDS_0085	DAOLAV000000000	PRJNA925477	SAMN32809294	https://www.ncbi.nlm.nih.gov/nuccore/DAOLAV000000000
AMR_MDS_0086	DAOLAW000000000	PRJNA925477	SAMN32809295	https://www.ncbi.nlm.nih.gov/nuccore/DAOLAW000000000
AMR_MDS_0087	DAOLAX000000000	PRJNA925477	SAMN32809296	https://www.ncbi.nlm.nih.gov/nuccore/DAOLAX000000000
AMR_MDS_0088	DAOLAY000000000	PRJNA925477	SAMN32809297	https://www.ncbi.nlm.nih.gov/nuccore/DAOLAY000000000
AMR_MDS_0089	DAOLAZ000000000	PRJNA925477	SAMN32809298	https://www.ncbi.nlm.nih.gov/nuccore/DAOLAZ000000000
AMR_MDS_0090	DAOLBA000000000	PRJNA925477	SAMN32809299	https://www.ncbi.nlm.nih.gov/nuccore/DAOLBA000000000
AMR_MDS_0091	DAOLBB000000000	PRJNA925477	SAMN32809300	https://www.ncbi.nlm.nih.gov/nuccore/DAOLBB000000000
AMR_MDS_0092	DAOLBC000000000	PRJNA925477	SAMN32809301	https://www.ncbi.nlm.nih.gov/nuccore/DAOLBC000000000
AMR_MDS_0093	DAOLBD000000000	PRJNA925477	SAMN32809302	https://www.ncbi.nlm.nih.gov/nuccore/DAOLBD000000000
AMR_MDS_0094	DAOLBE000000000	PRJNA925477	SAMN32809303	https://www.ncbi.nlm.nih.gov/nuccore/DAOLBE000000000
AMR_MDS_0095	DAOLBF000000000	PRJNA925477	SAMN32809304	https://www.ncbi.nlm.nih.gov/nuccore/DAOLBF000000000
AMR_MDS_0096	DAOLBG000000000	PRJNA925477	SAMN32809305	https://www.ncbi.nlm.nih.gov/nuccore/DAOLBG000000000
AMR_MDS_0097	DAOLBH000000000	PRJNA925477	SAMN32809306	https://www.ncbi.nlm.nih.gov/nuccore/DAOLBH000000000
AMR_MDS_0098	DAOLBI000000000	PRJNA925477	SAMN32809307	https://www.ncbi.nlm.nih.gov/nuccore/DAOLBI000000000
AMR_MDS_0099	DAOLBJ000000000	PRJNA925477	SAMN32809308	https://www.ncbi.nlm.nih.gov/nuccore/DAOLBJ000000000
AMR_MDS_0100	DAOLBK000000000	PRJNA925477	SAMN32809309	https://www.ncbi.nlm.nih.gov/nuccore/DAOLBK000000000
AMR_MDS_0101	DAOLBL000000000	PRJNA925477	SAMN32809310	https://www.ncbi.nlm.nih.gov/nuccore/DAOLBL000000000
AMR_MDS_0102	DAOLBM000000000	PRJNA925477	SAMN32809311	https://www.ncbi.nlm.nih.gov/nuccore/DAOLBM000000000
AMR_MDS_0103	DAOLBN000000000	PRJNA925477	SAMN32809312	https://www.ncbi.nlm.nih.gov/nuccore/DAOLBN000000000
AMR_MDS_0104	DAOLBO000000000	PRJNA925477	SAMN32809313	https://www.ncbi.nlm.nih.gov/nuccore/DAOLBO000000000
AMR_MDS_0105	DAOLBP000000000	PRJNA925477	SAMN32809314	https://www.ncbi.nlm.nih.gov/nuccore/DAOLBP000000000
AMR_MDS_0106	DAOLBQ000000000	PRJNA925477	SAMN32809315	https://www.ncbi.nlm.nih.gov/nuccore/DAOLBQ000000000
AMR_MDS_0107	DAOLBR000000000	PRJNA925477	SAMN32809316	https://www.ncbi.nlm.nih.gov/nuccore/DAOLBR000000000
AMR_MDS_0108	DAOLBS000000000	PRJNA925477	SAMN32809317	https://www.ncbi.nlm.nih.gov/nuccore/DAOLBS000000000
AMR_MDS_0109	DAOLBT000000000	PRJNA925477	SAMN32809318	https://www.ncbi.nlm.nih.gov/nuccore/DAOLBT000000000
AMR_MDS_0110	DAOLBU000000000	PRJNA925477	SAMN32809319	https://www.ncbi.nlm.nih.gov/nuccore/DAOLBU000000000
AMR_MDS_0111	DAOLBV000000000	PRJNA925477	SAMN32809320	https://www.ncbi.nlm.nih.gov/nuccore/DAOLBV000000000
AMR_MDS_0112	DAOLBW000000000	PRJNA925477	SAMN32809321	https://www.ncbi.nlm.nih.gov/nuccore/DAOLBW000000000
AMR_MDS_0113	DAOLBX000000000	PRJNA925477	SAMN32809322	https://www.ncbi.nlm.nih.gov/nuccore/DAOLBX000000000
AMR_MDS_0114	DAOLBY000000000	PRJNA925477	SAMN32809323	https://www.ncbi.nlm.nih.gov/nuccore/DAOLBY000000000
AMR_MDS_0115	DAOLBZ000000000	PRJNA925477	SAMN32809324	https://www.ncbi.nlm.nih.gov/nuccore/DAOLBZ000000000
AMR_MDS_0116	DAOLCA000000000	PRJNA925477	SAMN32809325	https://www.ncbi.nlm.nih.gov/nuccore/DAOLCA000000000
AMR_MDS_0117	DAOLCB000000000	PRJNA925477	SAMN32809326	https://www.ncbi.nlm.nih.gov/nuccore/DAOLCB000000000
AMR_MDS_0118	DAOLCC000000000	PRJNA925477	SAMN32809327	https://www.ncbi.nlm.nih.gov/nuccore/DAOLCC000000000
AMR_MDS_0119	DAOLCD000000000	PRJNA925477	SAMN32809328	https://www.ncbi.nlm.nih.gov/nuccore/DAOLCD000000000
AMR_MDS_0120	DAOLCE000000000	PRJNA925477	SAMN32809329	https://www.ncbi.nlm.nih.gov/nuccore/DAOLCE000000000
AMR_MDS_0121	DAOLCF000000000	PRJNA925477	SAMN32809330	https://www.ncbi.nlm.nih.gov/nuccore/DAOLCF000000000
AMR_MDS_0122	DAOLCG000000000	PRJNA925477	SAMN32809331	https://www.ncbi.nlm.nih.gov/nuccore/DAOLCG000000000
AMR_MDS_0123	DAOLCH000000000	PRJNA925477	SAMN32809332	https://www.ncbi.nlm.nih.gov/nuccore/DAOLCH000000000
AMR_MDS_0124	DAOLCI000000000	PRJNA925477	SAMN32809333	https://www.ncbi.nlm.nih.gov/nuccore/DAOLCI000000000
AMR_MDS_0125	DAOLCJ000000000	PRJNA925477	SAMN32809334	https://www.ncbi.nlm.nih.gov/nuccore/DAOLCJ000000000
AMR_MDS_0126	DAOLCK000000000	PRJNA925477	SAMN32809335	https://www.ncbi.nlm.nih.gov/nuccore/DAOLCK000000000
AMR_MDS_0127	DAOLCL000000000	PRJNA925477	SAMN32809336	https://www.ncbi.nlm.nih.gov/nuccore/DAOLCL000000000
AMR_MDS_0128	DAOLCM000000000	PRJNA925477	SAMN32809337	https://www.ncbi.nlm.nih.gov/nuccore/DAOLCM000000000
AMR_MDS_0129	DAOLCN000000000	PRJNA925477	SAMN32809338	https://www.ncbi.nlm.nih.gov/nuccore/DAOLCN000000000
AMR_MDS_0130	DAOLCO000000000	PRJNA925477	SAMN32809339	https://www.ncbi.nlm.nih.gov/nuccore/DAOLCO000000000
AMR_MDS_0131	DAOLCP000000000	PRJNA925477	SAMN32809340	https://www.ncbi.nlm.nih.gov/nuccore/DAOLCP000000000
AMR_MDS_0132	DAOLCQ000000000	PRJNA925477	SAMN32809341	https://www.ncbi.nlm.nih.gov/nuccore/DAOLCQ000000000
AMR_MDS_0133	DAOLCR000000000	PRJNA925477	SAMN32809342	https://www.ncbi.nlm.nih.gov/nuccore/DAOLCR000000000
AMR_MDS_0134	DAOLCS000000000	PRJNA925477	SAMN32809343	https://www.ncbi.nlm.nih.gov/nuccore/DAOLCS000000000
AMR_MDS_0135	DAOLCT000000000	PRJNA925477	SAMN32809344	https://www.ncbi.nlm.nih.gov/nuccore/DAOLCT000000000
AMR_MDS_0136	DAOLCU000000000	PRJNA925477	SAMN32809345	https://www.ncbi.nlm.nih.gov/nuccore/DAOLCU000000000
AMR_MDS_0137	DAOLCV000000000	PRJNA925477	SAMN32809346	https://www.ncbi.nlm.nih.gov/nuccore/DAOLCV000000000
AMR_MDS_0138	DAOLCW000000000	PRJNA925477	SAMN32809347	https://www.ncbi.nlm.nih.gov/nuccore/DAOLCW000000000
AMR_MDS_0139	DAOLCX000000000	PRJNA925477	SAMN32809348	https://www.ncbi.nlm.nih.gov/nuccore/DAOLCX000000000
AMR_MDS_0140	DAOLCY000000000	PRJNA925477	SAMN32809349	https://www.ncbi.nlm.nih.gov/nuccore/DAOLCY000000000
AMR_MDS_0141	DAOLCZ000000000	PRJNA925477	SAMN32809350	https://www.ncbi.nlm.nih.gov/nuccore/DAOLCZ000000000
AMR_MDS_0142	DAOLDA000000000	PRJNA925477	SAMN32809351	https://www.ncbi.nlm.nih.gov/nuccore/DAOLDA000000000
AMR_MDS_0143	DAOLDB000000000	PRJNA925477	SAMN32809352	https://www.ncbi.nlm.nih.gov/nuccore/DAOLDB000000000
AMR_MDS_0144	DAOLDC000000000	PRJNA925477	SAMN32809353	https://www.ncbi.nlm.nih.gov/nuccore/DAOLDC000000000
AMR_MDS_0145	DAOLDD000000000	PRJNA925477	SAMN32809354	https://www.ncbi.nlm.nih.gov/nuccore/DAOLDD000000000
AMR_MDS_0146	DAOLDE000000000	PRJNA925477	SAMN32809355	https://www.ncbi.nlm.nih.gov/nuccore/DAOLDE000000000
AMR_MDS_0147	DAOLDF000000000	PRJNA925477	SAMN32809356	https://www.ncbi.nlm.nih.gov/nuccore/DAOLDF000000000
AMR_MDS_0148	DAOLDG000000000	PRJNA925477	SAMN32809357	https://www.ncbi.nlm.nih.gov/nuccore/DAOLDG000000000
AMR_MDS_0149	DAOLDH000000000	PRJNA925477	SAMN32809358	https://www.ncbi.nlm.nih.gov/nuccore/DAOLDH000000000
AMR_MDS_0150	DAOLDI000000000	PRJNA925477	SAMN32809359	https://www.ncbi.nlm.nih.gov/nuccore/DAOLDI000000000
AMR_MDS_0151	DAOLDJ000000000	PRJNA925477	SAMN32809360	https://www.ncbi.nlm.nih.gov/nuccore/DAOLDJ000000000
AMR_MDS_0152	DAOLDK000000000	PRJNA925477	SAMN32809361	https://www.ncbi.nlm.nih.gov/nuccore/DAOLDK000000000
AMR_MDS_0153	DAOLDL000000000	PRJNA925477	SAMN32809362	https://www.ncbi.nlm.nih.gov/nuccore/DAOLDL000000000
AMR_MDS_0154	DAOLDM000000000	PRJNA925477	SAMN32809363	https://www.ncbi.nlm.nih.gov/nuccore/DAOLDM000000000
AMR_MDS_0155	DAOLDN000000000	PRJNA925477	SAMN32809364	https://www.ncbi.nlm.nih.gov/nuccore/DAOLDN000000000
AMR_MDS_0156	DAOLDO000000000	PRJNA925477	SAMN32809365	https://www.ncbi.nlm.nih.gov/nuccore/DAOLDO000000000
AMR_MDS_0157	DAOLDP000000000	PRJNA925477	SAMN32809366	https://www.ncbi.nlm.nih.gov/nuccore/DAOLDP000000000
AMR_MDS_0158	DAOLDQ000000000	PRJNA925477	SAMN32809367	https://www.ncbi.nlm.nih.gov/nuccore/DAOLDQ000000000
AMR_MDS_0159	DAOLDR000000000	PRJNA925477	SAMN32809368	https://www.ncbi.nlm.nih.gov/nuccore/DAOLDR000000000
AMR_MDS_0160	DAOLDS000000000	PRJNA925477	SAMN32809369	https://www.ncbi.nlm.nih.gov/nuccore/DAOLDS000000000
AMR_MDS_0161	DAOLDT000000000	PRJNA925477	SAMN32809370	https://www.ncbi.nlm.nih.gov/nuccore/DAOLDT000000000
AMR_MDS_0162	DAOLDU000000000	PRJNA925477	SAMN32809371	https://www.ncbi.nlm.nih.gov/nuccore/DAOLDU000000000
AMR_MDS_0163	DAOLDV000000000	PRJNA925477	SAMN32809372	https://www.ncbi.nlm.nih.gov/nuccore/DAOLDV000000000
AMR_MDS_0164	DAOLDW000000000	PRJNA925477	SAMN32809373	https://www.ncbi.nlm.nih.gov/nuccore/DAOLDW000000000
AMR_MDS_0165	DAOLDX000000000	PRJNA925477	SAMN32809374	https://www.ncbi.nlm.nih.gov/nuccore/DAOLDX000000000
AMR_MDS_0166	DAOLDY000000000	PRJNA925477	SAMN32809375	https://www.ncbi.nlm.nih.gov/nuccore/DAOLDY000000000
AMR_MDS_0167	DAOLDZ000000000	PRJNA925477	SAMN32809376	https://www.ncbi.nlm.nih.gov/nuccore/DAOLDZ000000000
AMR_MDS_0168	DAOLEA000000000	PRJNA925477	SAMN32809377	https://www.ncbi.nlm.nih.gov/nuccore/DAOLEA000000000
AMR_MDS_0169	DAOLEB000000000	PRJNA925477	SAMN32809378	https://www.ncbi.nlm.nih.gov/nuccore/DAOLEB000000000
AMR_MDS_0170	DAOLEC000000000	PRJNA925477	SAMN32809379	https://www.ncbi.nlm.nih.gov/nuccore/DAOLEC000000000
AMR_MDS_0171	DAOLED000000000	PRJNA925477	SAMN32809380	https://www.ncbi.nlm.nih.gov/nuccore/DAOLED000000000
AMR_MDS_0172	DAOLEE000000000	PRJNA925477	SAMN32809381	https://www.ncbi.nlm.nih.gov/nuccore/DAOLEE000000000
AMR_MDS_0173	DAOLEF000000000	PRJNA925477	SAMN32809382	https://www.ncbi.nlm.nih.gov/nuccore/DAOLEF000000000
AMR_MDS_0174	DAOLEG000000000	PRJNA925477	SAMN32809383	https://www.ncbi.nlm.nih.gov/nuccore/DAOLEG000000000
AMR_MDS_0175	DAOLEH000000000	PRJNA925477	SAMN32809384	https://www.ncbi.nlm.nih.gov/nuccore/DAOLEH000000000
AMR_MDS_0176	DAOLEI000000000	PRJNA925477	SAMN32809385	https://www.ncbi.nlm.nih.gov/nuccore/DAOLEI000000000
AMR_MDS_0177	DAOLEJ000000000	PRJNA925477	SAMN32809386	https://www.ncbi.nlm.nih.gov/nuccore/DAOLEJ000000000
AMR_MDS_0178	DAOLEK000000000	PRJNA925477	SAMN32809387	https://www.ncbi.nlm.nih.gov/nuccore/DAOLEK000000000
AMR_MDS_0179	DAOLEL000000000	PRJNA925477	SAMN32809388	https://www.ncbi.nlm.nih.gov/nuccore/DAOLEL000000000
AMR_MDS_0180	DAOLEM000000000	PRJNA925477	SAMN32809389	https://www.ncbi.nlm.nih.gov/nuccore/DAOLEM000000000
AMR_MDS_0181	DAOLEN000000000	PRJNA925477	SAMN32809390	https://www.ncbi.nlm.nih.gov/nuccore/DAOLEN000000000
AMR_MDS_0182	DAOLEO000000000	PRJNA925477	SAMN32809391	https://www.ncbi.nlm.nih.gov/nuccore/DAOLEO000000000
AMR_MDS_0183	DAOLEP000000000	PRJNA925477	SAMN32809392	https://www.ncbi.nlm.nih.gov/nuccore/DAOLEP000000000
AMR_MDS_0184	DAOLEQ000000000	PRJNA925477	SAMN32809393	https://www.ncbi.nlm.nih.gov/nuccore/DAOLEQ000000000
AMR_MDS_0185	DAOLER000000000	PRJNA925477	SAMN32809394	https://www.ncbi.nlm.nih.gov/nuccore/DAOLER000000000
AMR_MDS_0186	DAOLES000000000	PRJNA925477	SAMN32809395	https://www.ncbi.nlm.nih.gov/nuccore/DAOLES000000000
AMR_MDS_0187	DAOLET000000000	PRJNA925477	SAMN32809396	https://www.ncbi.nlm.nih.gov/nuccore/DAOLET000000000
AMR_MDS_0188	DAOLEU000000000	PRJNA925477	SAMN32809397	https://www.ncbi.nlm.nih.gov/nuccore/DAOLEU000000000
AMR_MDS_0189	DAOLEV000000000	PRJNA925477	SAMN32809398	https://www.ncbi.nlm.nih.gov/nuccore/DAOLEV000000000
AMR_MDS_0190	DAOLEW000000000	PRJNA925477	SAMN32809399	https://www.ncbi.nlm.nih.gov/nuccore/DAOLEW000000000
AMR_MDS_0191	DAOLEX000000000	PRJNA925477	SAMN32809400	https://www.ncbi.nlm.nih.gov/nuccore/DAOLEX000000000
AMR_MDS_0192	DAOLEY000000000	PRJNA925477	SAMN32809401	https://www.ncbi.nlm.nih.gov/nuccore/DAOLEY000000000
AMR_MDS_0193	DAOLEZ000000000	PRJNA925477	SAMN32809402	https://www.ncbi.nlm.nih.gov/nuccore/DAOLEZ000000000
AMR_MDS_0194	DAOLFA000000000	PRJNA925477	SAMN32809403	https://www.ncbi.nlm.nih.gov/nuccore/DAOLFA000000000
AMR_MDS_0195	DAOLFB000000000	PRJNA925477	SAMN32809404	https://www.ncbi.nlm.nih.gov/nuccore/DAOLFB000000000
AMR_MDS_0196	DAOLFC000000000	PRJNA925477	SAMN32809405	https://www.ncbi.nlm.nih.gov/nuccore/DAOLFC000000000
AMR_MDS_0197	DAOLFD000000000	PRJNA925477	SAMN32809406	https://www.ncbi.nlm.nih.gov/nuccore/DAOLFD000000000
AMR_MDS_0198	DAOLFE000000000	PRJNA925477	SAMN32809407	https://www.ncbi.nlm.nih.gov/nuccore/DAOLFE000000000
AMR_MDS_0199	DAOLFF000000000	PRJNA925477	SAMN32809408	https://www.ncbi.nlm.nih.gov/nuccore/DAOLFF000000000
AMR_MDS_0200	DAOLFG000000000	PRJNA925477	SAMN32809409	https://www.ncbi.nlm.nih.gov/nuccore/DAOLFG000000000
AMR_MDS_0201	DAOLFH000000000	PRJNA925477	SAMN32809410	https://www.ncbi.nlm.nih.gov/nuccore/DAOLFH000000000
AMR_MDS_0202	DAOLFI000000000	PRJNA925477	SAMN32809411	https://www.ncbi.nlm.nih.gov/nuccore/DAOLFI000000000
AMR_MDS_0203	DAOLFJ000000000	PRJNA925477	SAMN32809412	https://www.ncbi.nlm.nih.gov/nuccore/DAOLFJ000000000
AMR_MDS_0204	DAOLFK000000000	PRJNA925477	SAMN32809413	https://www.ncbi.nlm.nih.gov/nuccore/DAOLFK000000000
AMR_MDS_0205	DAOLFL000000000	PRJNA925477	SAMN32809414	https://www.ncbi.nlm.nih.gov/nuccore/DAOLFL000000000
AMR_MDS_0206	DAOLFM000000000	PRJNA925477	SAMN32809415	https://www.ncbi.nlm.nih.gov/nuccore/DAOLFM000000000
AMR_MDS_0207	DAOLFN000000000	PRJNA925477	SAMN32809416	https://www.ncbi.nlm.nih.gov/nuccore/DAOLFN000000000
AMR_MDS_0208	DAOLFO000000000	PRJNA925477	SAMN32809417	https://www.ncbi.nlm.nih.gov/nuccore/DAOLFO000000000
AMR_MDS_0209	DAOLFP000000000	PRJNA925477	SAMN32809418	https://www.ncbi.nlm.nih.gov/nuccore/DAOLFP000000000
AMR_MDS_0210	DAOLFQ000000000	PRJNA925477	SAMN32809419	https://www.ncbi.nlm.nih.gov/nuccore/DAOLFQ000000000
AMR_MDS_0211	DAOLFR000000000	PRJNA925477	SAMN32809420	https://www.ncbi.nlm.nih.gov/nuccore/DAOLFR000000000
AMR_MDS_0212	DAOLFS000000000	PRJNA925477	SAMN32809421	https://www.ncbi.nlm.nih.gov/nuccore/DAOLFS000000000
AMR_MDS_0213	DAOLFT000000000	PRJNA925477	SAMN32809422	https://www.ncbi.nlm.nih.gov/nuccore/DAOLFT000000000
AMR_MDS_0214	DAOLFU000000000	PRJNA925477	SAMN32809423	https://www.ncbi.nlm.nih.gov/nuccore/DAOLFU000000000
AMR_MDS_0215	DAOLFV000000000	PRJNA925477	SAMN32809424	https://www.ncbi.nlm.nih.gov/nuccore/DAOLFV000000000
AMR_MDS_0216	DAOLFW000000000	PRJNA925477	SAMN32809425	https://www.ncbi.nlm.nih.gov/nuccore/DAOLFW000000000
AMR_MDS_0217	DAOLFX000000000	PRJNA925477	SAMN32809426	https://www.ncbi.nlm.nih.gov/nuccore/DAOLFX000000000
AMR_MDS_0218	DAOLFY000000000	PRJNA925477	SAMN32809427	https://www.ncbi.nlm.nih.gov/nuccore/DAOLFY000000000
AMR_MDS_0219	DAOLFZ000000000	PRJNA925477	SAMN32809428	https://www.ncbi.nlm.nih.gov/nuccore/DAOLFZ000000000
AMR_MDS_0220	DAOLGA000000000	PRJNA925477	SAMN32809429	https://www.ncbi.nlm.nih.gov/nuccore/DAOLGA000000000
AMR_MDS_0221	DAOLGB000000000	PRJNA925477	SAMN32809430	https://www.ncbi.nlm.nih.gov/nuccore/DAOLGB000000000
AMR_MDS_0222	DAOLGC000000000	PRJNA925477	SAMN32809431	https://www.ncbi.nlm.nih.gov/nuccore/DAOLGC000000000
AMR_MDS_0223	DAOLGD000000000	PRJNA925477	SAMN32809432	https://www.ncbi.nlm.nih.gov/nuccore/DAOLGD000000000
AMR_MDS_0224	DAOLGE000000000	PRJNA925477	SAMN32809433	https://www.ncbi.nlm.nih.gov/nuccore/DAOLGE000000000
AMR_MDS_0225	DAOLGF000000000	PRJNA925477	SAMN32809434	https://www.ncbi.nlm.nih.gov/nuccore/DAOLGF000000000
AMR_MDS_0226	DAOLGG000000000	PRJNA925477	SAMN32809435	https://www.ncbi.nlm.nih.gov/nuccore/DAOLGG000000000
AMR_MDS_0227	DAOLGH000000000	PRJNA925477	SAMN32809436	https://www.ncbi.nlm.nih.gov/nuccore/DAOLGH000000000
AMR_MDS_0228	DAOLGI000000000	PRJNA925477	SAMN32809437	https://www.ncbi.nlm.nih.gov/nuccore/DAOLGI000000000
AMR_MDS_0229	DAOLGJ000000000	PRJNA925477	SAMN32809438	https://www.ncbi.nlm.nih.gov/nuccore/DAOLGJ000000000
AMR_MDS_0230	DAOLGK000000000	PRJNA925477	SAMN32809439	https://www.ncbi.nlm.nih.gov/nuccore/DAOLGK000000000
AMR_MDS_0231	DAOLGL000000000	PRJNA925477	SAMN32809440	https://www.ncbi.nlm.nih.gov/nuccore/DAOLGL000000000
AMR_MDS_0232	DAOLGM000000000	PRJNA925477	SAMN32809441	https://www.ncbi.nlm.nih.gov/nuccore/DAOLGM000000000
AMR_MDS_0233	DAOLGN000000000	PRJNA925477	SAMN32809442	https://www.ncbi.nlm.nih.gov/nuccore/DAOLGN000000000
AMR_MDS_0234	DAOLGO000000000	PRJNA925477	SAMN32809443	https://www.ncbi.nlm.nih.gov/nuccore/DAOLGO000000000
AMR_MDS_0235	DAOLGP000000000	PRJNA925477	SAMN32809444	https://www.ncbi.nlm.nih.gov/nuccore/DAOLGP000000000
AMR_MDS_0236	DAOLGQ000000000	PRJNA925477	SAMN32809445	https://www.ncbi.nlm.nih.gov/nuccore/DAOLGQ000000000
AMR_MDS_0237	DAOLGR000000000	PRJNA925477	SAMN32809446	https://www.ncbi.nlm.nih.gov/nuccore/DAOLGR000000000
AMR_MDS_0238	DAOLGS000000000	PRJNA925477	SAMN32809447	https://www.ncbi.nlm.nih.gov/nuccore/DAOLGS000000000
AMR_MDS_0239	DAOLGT000000000	PRJNA925477	SAMN32809448	https://www.ncbi.nlm.nih.gov/nuccore/DAOLGT000000000
AMR_MDS_0240	DAOLGU000000000	PRJNA925477	SAMN32809449	https://www.ncbi.nlm.nih.gov/nuccore/DAOLGU000000000
AMR_MDS_0241	DAOLGV000000000	PRJNA925477	SAMN32809450	https://www.ncbi.nlm.nih.gov/nuccore/DAOLGV000000000
AMR_MDS_0242	DAOLGW000000000	PRJNA925477	SAMN32809451	https://www.ncbi.nlm.nih.gov/nuccore/DAOLGW000000000
AMR_MDS_0243	DAOLGX000000000	PRJNA925477	SAMN32809452	https://www.ncbi.nlm.nih.gov/nuccore/DAOLGX000000000
AMR_MDS_0244	DAOLGY000000000	PRJNA925477	SAMN32809453	https://www.ncbi.nlm.nih.gov/nuccore/DAOLGY000000000
AMR_MDS_0245	DAOLGZ000000000	PRJNA925477	SAMN32809454	https://www.ncbi.nlm.nih.gov/nuccore/DAOLGZ000000000
AMR_MDS_0246	DAOLHA000000000	PRJNA925477	SAMN32809455	https://www.ncbi.nlm.nih.gov/nuccore/DAOLHA000000000
AMR_MDS_0247	DAOLHB000000000	PRJNA925477	SAMN32809456	https://www.ncbi.nlm.nih.gov/nuccore/DAOLHB000000000
AMR_MDS_0248	DAOLHC000000000	PRJNA925477	SAMN32809457	https://www.ncbi.nlm.nih.gov/nuccore/DAOLHC000000000
AMR_MDS_0249	DAOLHD000000000	PRJNA925477	SAMN32809458	https://www.ncbi.nlm.nih.gov/nuccore/DAOLHD000000000
AMR_MDS_0250	DAOLHE000000000	PRJNA925477	SAMN32809459	https://www.ncbi.nlm.nih.gov/nuccore/DAOLHE000000000
AMR_MDS_0251	DAOLHF000000000	PRJNA925477	SAMN32809460	https://www.ncbi.nlm.nih.gov/nuccore/DAOLHF000000000
AMR_MDS_0252	DAOLHG000000000	PRJNA925477	SAMN32809461	https://www.ncbi.nlm.nih.gov/nuccore/DAOLHG000000000
AMR_MDS_0253	DAOLHH000000000	PRJNA925477	SAMN32809462	https://www.ncbi.nlm.nih.gov/nuccore/DAOLHH000000000
AMR_MDS_0254	DAOLHI000000000	PRJNA925477	SAMN32809463	https://www.ncbi.nlm.nih.gov/nuccore/DAOLHI000000000
AMR_MDS_0255	DAOLHJ000000000	PRJNA925477	SAMN32809464	https://www.ncbi.nlm.nih.gov/nuccore/DAOLHJ000000000
AMR_MDS_0256	DAOLHK000000000	PRJNA925477	SAMN32809465	https://www.ncbi.nlm.nih.gov/nuccore/DAOLHK000000000
AMR_MDS_0257	DAOLHL000000000	PRJNA925477	SAMN32809466	https://www.ncbi.nlm.nih.gov/nuccore/DAOLHL000000000
AMR_MDS_0258	DAOLHM000000000	PRJNA925477	SAMN32809467	https://www.ncbi.nlm.nih.gov/nuccore/DAOLHM000000000
AMR_MDS_0259	DAOLHN000000000	PRJNA925477	SAMN32809468	https://www.ncbi.nlm.nih.gov/nuccore/DAOLHN000000000
AMR_MDS_0260	DAOLHO000000000	PRJNA925477	SAMN32809469	https://www.ncbi.nlm.nih.gov/nuccore/DAOLHO000000000
AMR_MDS_0261	DAOLHP000000000	PRJNA925477	SAMN32809470	https://www.ncbi.nlm.nih.gov/nuccore/DAOLHP000000000
AMR_MDS_0262	DAOLHQ000000000	PRJNA925477	SAMN32809471	https://www.ncbi.nlm.nih.gov/nuccore/DAOLHQ000000000
AMR_MDS_0263	DAOLHR000000000	PRJNA925477	SAMN32809472	https://www.ncbi.nlm.nih.gov/nuccore/DAOLHR000000000
AMR_MDS_0264	DAOLHS000000000	PRJNA925477	SAMN32809473	https://www.ncbi.nlm.nih.gov/nuccore/DAOLHS000000000
AMR_MDS_0265	DAOLHT000000000	PRJNA925477	SAMN32809474	https://www.ncbi.nlm.nih.gov/nuccore/DAOLHT000000000
AMR_MDS_0266	DAOLHU000000000	PRJNA925477	SAMN32809475	https://www.ncbi.nlm.nih.gov/nuccore/DAOLHU000000000
AMR_MDS_0267	DAOLHV000000000	PRJNA925477	SAMN32809476	https://www.ncbi.nlm.nih.gov/nuccore/DAOLHV000000000
AMR_MDS_0268	DAOLHW000000000	PRJNA925477	SAMN32809477	https://www.ncbi.nlm.nih.gov/nuccore/DAOLHW000000000
AMR_MDS_0269	DAOLHX000000000	PRJNA925477	SAMN32809478	https://www.ncbi.nlm.nih.gov/nuccore/DAOLHX000000000
AMR_MDS_0270	DAOLHY000000000	PRJNA925477	SAMN32809479	https://www.ncbi.nlm.nih.gov/nuccore/DAOLHY000000000
AMR_MDS_0271	DAOLHZ000000000	PRJNA925477	SAMN32809480	https://www.ncbi.nlm.nih.gov/nuccore/DAOLHZ000000000
AMR_MDS_0272	DAOLIA000000000	PRJNA925477	SAMN32809481	https://www.ncbi.nlm.nih.gov/nuccore/DAOLIA000000000
AMR_MDS_0273	DAOLIB000000000	PRJNA925477	SAMN32809482	https://www.ncbi.nlm.nih.gov/nuccore/DAOLIB000000000
AMR_MDS_0274	DAOLIC000000000	PRJNA925477	SAMN32809483	https://www.ncbi.nlm.nih.gov/nuccore/DAOLIC000000000
AMR_MDS_0275	DAOLID000000000	PRJNA925477	SAMN32809484	https://www.ncbi.nlm.nih.gov/nuccore/DAOLID000000000
AMR_MDS_0276	DAOLIE000000000	PRJNA925477	SAMN32809485	https://www.ncbi.nlm.nih.gov/nuccore/DAOLIE000000000
AMR_MDS_0277	DAOLIF000000000	PRJNA925477	SAMN32809486	https://www.ncbi.nlm.nih.gov/nuccore/DAOLIF000000000
AMR_MDS_0278	DAOLIG000000000	PRJNA925477	SAMN32809487	https://www.ncbi.nlm.nih.gov/nuccore/DAOLIG000000000
AMR_MDS_0279	DAOLIH000000000	PRJNA925477	SAMN32809488	https://www.ncbi.nlm.nih.gov/nuccore/DAOLIH000000000
AMR_MDS_0280	DAOLII000000000	PRJNA925477	SAMN32809489	https://www.ncbi.nlm.nih.gov/nuccore/DAOLII000000000
AMR_MDS_0281	DAOLIJ000000000	PRJNA925477	SAMN32809490	https://www.ncbi.nlm.nih.gov/nuccore/DAOLIJ000000000
AMR_MDS_0282	DAOLIK000000000	PRJNA925477	SAMN32809491	https://www.ncbi.nlm.nih.gov/nuccore/DAOLIK000000000
AMR_MDS_0283	DAOLIL000000000	PRJNA925477	SAMN32809492	https://www.ncbi.nlm.nih.gov/nuccore/DAOLIL000000000
AMR_MDS_0284	DAOLIM000000000	PRJNA925477	SAMN32809493	https://www.ncbi.nlm.nih.gov/nuccore/DAOLIM000000000
AMR_MDS_0285	DAOLIN000000000	PRJNA925477	SAMN32809494	https://www.ncbi.nlm.nih.gov/nuccore/DAOLIN000000000
AMR_MDS_0286	DAOLIO000000000	PRJNA925477	SAMN32809495	https://www.ncbi.nlm.nih.gov/nuccore/DAOLIO000000000
AMR_MDS_0287	DAOLIP000000000	PRJNA925477	SAMN32809496	https://www.ncbi.nlm.nih.gov/nuccore/DAOLIP000000000
AMR_MDS_0288	DAOLIQ000000000	PRJNA925477	SAMN32809497	https://www.ncbi.nlm.nih.gov/nuccore/DAOLIQ000000000
AMR_MDS_0289	DAOLIR000000000	PRJNA925477	SAMN32809498	https://www.ncbi.nlm.nih.gov/nuccore/DAOLIR000000000
AMR_MDS_0290	DAOLIS000000000	PRJNA925477	SAMN32809499	https://www.ncbi.nlm.nih.gov/nuccore/DAOLIS000000000
AMR_MDS_0291	DAOLIT000000000	PRJNA925477	SAMN32809500	https://www.ncbi.nlm.nih.gov/nuccore/DAOLIT000000000
AMR_MDS_0292	DAOLIU000000000	PRJNA925477	SAMN32809501	https://www.ncbi.nlm.nih.gov/nuccore/DAOLIU000000000
AMR_MDS_0293	DAOLIV000000000	PRJNA925477	SAMN32809502	https://www.ncbi.nlm.nih.gov/nuccore/DAOLIV000000000
AMR_MDS_0294	DAOLIW000000000	PRJNA925477	SAMN32809503	https://www.ncbi.nlm.nih.gov/nuccore/DAOLIW000000000
AMR_MDS_0295	DAOLIX000000000	PRJNA925477	SAMN32809504	https://www.ncbi.nlm.nih.gov/nuccore/DAOLIX000000000
AMR_MDS_0296	DAOLIY000000000	PRJNA925477	SAMN32809505	https://www.ncbi.nlm.nih.gov/nuccore/DAOLIY000000000
AMR_MDS_0297	DAOLIZ000000000	PRJNA925477	SAMN32809506	https://www.ncbi.nlm.nih.gov/nuccore/DAOLIZ000000000
AMR_MDS_0298	DAOLJA000000000	PRJNA925477	SAMN32809507	https://www.ncbi.nlm.nih.gov/nuccore/DAOLJA000000000
AMR_MDS_0299	DAOLJB000000000	PRJNA925477	SAMN32809508	https://www.ncbi.nlm.nih.gov/nuccore/DAOLJB000000000
AMR_MDS_0300	DAOLJC000000000	PRJNA925477	SAMN32809509	https://www.ncbi.nlm.nih.gov/nuccore/DAOLJC000000000
AMR_MDS_0301	DAOLJD000000000	PRJNA925477	SAMN32809510	https://www.ncbi.nlm.nih.gov/nuccore/DAOLJD000000000
AMR_MDS_0302	DAOLJE000000000	PRJNA925477	SAMN32809511	https://www.ncbi.nlm.nih.gov/nuccore/DAOLJE000000000
AMR_MDS_0303	DAOLJF000000000	PRJNA925477	SAMN32809512	https://www.ncbi.nlm.nih.gov/nuccore/DAOLJF000000000
AMR_MDS_0304	DAOLJG000000000	PRJNA925477	SAMN32809513	https://www.ncbi.nlm.nih.gov/nuccore/DAOLJG000000000
AMR_MDS_0305	DAOLJH000000000	PRJNA925477	SAMN32809514	https://www.ncbi.nlm.nih.gov/nuccore/DAOLJH000000000
AMR_MDS_0306	DAOLJI000000000	PRJNA925477	SAMN32809515	https://www.ncbi.nlm.nih.gov/nuccore/DAOLJI000000000
AMR_MDS_0307	DAOLJJ000000000	PRJNA925477	SAMN32809516	https://www.ncbi.nlm.nih.gov/nuccore/DAOLJJ000000000
AMR_MDS_0308	DAOLJK000000000	PRJNA925477	SAMN32809517	https://www.ncbi.nlm.nih.gov/nuccore/DAOLJK000000000
AMR_MDS_0309	DAOLJL000000000	PRJNA925477	SAMN32809518	https://www.ncbi.nlm.nih.gov/nuccore/DAOLJL000000000
AMR_MDS_0310	DAOLJM000000000	PRJNA925477	SAMN32809519	https://www.ncbi.nlm.nih.gov/nuccore/DAOLJM000000000
AMR_MDS_0311	DAOLJN000000000	PRJNA925477	SAMN32809520	https://www.ncbi.nlm.nih.gov/nuccore/DAOLJN000000000
AMR_MDS_0312	DAOLJO000000000	PRJNA925477	SAMN32809521	https://www.ncbi.nlm.nih.gov/nuccore/DAOLJO000000000
AMR_MDS_0313	DAOLJP000000000	PRJNA925477	SAMN32809522	https://www.ncbi.nlm.nih.gov/nuccore/DAOLJP000000000
AMR_MDS_0314	DAOLJQ000000000	PRJNA925477	SAMN32809523	https://www.ncbi.nlm.nih.gov/nuccore/DAOLJQ000000000
AMR_MDS_0315	DAOLJR000000000	PRJNA925477	SAMN32809524	https://www.ncbi.nlm.nih.gov/nuccore/DAOLJR000000000
AMR_MDS_0316	DAOLJS000000000	PRJNA925477	SAMN32809525	https://www.ncbi.nlm.nih.gov/nuccore/DAOLJS000000000
AMR_MDS_0317	DAOLJT000000000	PRJNA925477	SAMN32809526	https://www.ncbi.nlm.nih.gov/nuccore/DAOLJT000000000
AMR_MDS_0318	DAOLJU000000000	PRJNA925477	SAMN32809527	https://www.ncbi.nlm.nih.gov/nuccore/DAOLJU000000000
AMR_MDS_0319	DAOLJV000000000	PRJNA925477	SAMN32809528	https://www.ncbi.nlm.nih.gov/nuccore/DAOLJV000000000
AMR_MDS_0320	DAOLJW000000000	PRJNA925477	SAMN32809529	https://www.ncbi.nlm.nih.gov/nuccore/DAOLJW000000000
AMR_MDS_0321	DAOLJX000000000	PRJNA925477	SAMN32809530	https://www.ncbi.nlm.nih.gov/nuccore/DAOLJX000000000
AMR_MDS_0322	DAOLJY000000000	PRJNA925477	SAMN32809531	https://www.ncbi.nlm.nih.gov/nuccore/DAOLJY000000000
AMR_MDS_0323	DAOLJZ000000000	PRJNA925477	SAMN32809532	https://www.ncbi.nlm.nih.gov/nuccore/DAOLJZ000000000
AMR_MDS_0324	DAOLKA000000000	PRJNA925477	SAMN32809533	https://www.ncbi.nlm.nih.gov/nuccore/DAOLKA000000000
AMR_MDS_0325	DAOLKB000000000	PRJNA925477	SAMN32809534	https://www.ncbi.nlm.nih.gov/nuccore/DAOLKB000000000
AMR_MDS_0326	DAOLKC000000000	PRJNA925477	SAMN32809535	https://www.ncbi.nlm.nih.gov/nuccore/DAOLKC000000000
AMR_MDS_0327	DAOLKD000000000	PRJNA925477	SAMN32809536	https://www.ncbi.nlm.nih.gov/nuccore/DAOLKD000000000
AMR_MDS_0328	DAOLKE000000000	PRJNA925477	SAMN32809537	https://www.ncbi.nlm.nih.gov/nuccore/DAOLKE000000000
AMR_MDS_0329	DAOLKF000000000	PRJNA925477	SAMN32809538	https://www.ncbi.nlm.nih.gov/nuccore/DAOLKF000000000
AMR_MDS_0330	DAOLKG000000000	PRJNA925477	SAMN32809539	https://www.ncbi.nlm.nih.gov/nuccore/DAOLKG000000000
AMR_MDS_0331	DAOLKH000000000	PRJNA925477	SAMN32809540	https://www.ncbi.nlm.nih.gov/nuccore/DAOLKH000000000
AMR_MDS_0332	DAOLKI000000000	PRJNA925477	SAMN32809541	https://www.ncbi.nlm.nih.gov/nuccore/DAOLKI000000000
AMR_MDS_0333	DAOLKJ000000000	PRJNA925477	SAMN32809542	https://www.ncbi.nlm.nih.gov/nuccore/DAOLKJ000000000
AMR_MDS_0334	DAOLKK000000000	PRJNA925477	SAMN32809543	https://www.ncbi.nlm.nih.gov/nuccore/DAOLKK000000000
AMR_MDS_0335	DAOLKL000000000	PRJNA925477	SAMN32809544	https://www.ncbi.nlm.nih.gov/nuccore/DAOLKL000000000
AMR_MDS_0336	DAOLKM000000000	PRJNA925477	SAMN32809545	https://www.ncbi.nlm.nih.gov/nuccore/DAOLKM000000000
AMR_MDS_0337	DAOLKN000000000	PRJNA925477	SAMN32809546	https://www.ncbi.nlm.nih.gov/nuccore/DAOLKN000000000
AMR_MDS_0338	DAOLKO000000000	PRJNA925477	SAMN32809547	https://www.ncbi.nlm.nih.gov/nuccore/DAOLKO000000000
AMR_MDS_0339	DAOLKP000000000	PRJNA925477	SAMN32809548	https://www.ncbi.nlm.nih.gov/nuccore/DAOLKP000000000
AMR_MDS_0340	DAOLKQ000000000	PRJNA925477	SAMN32809549	https://www.ncbi.nlm.nih.gov/nuccore/DAOLKQ000000000
AMR_MDS_0341	DAOLKR000000000	PRJNA925477	SAMN32809550	https://www.ncbi.nlm.nih.gov/nuccore/DAOLKR000000000
AMR_MDS_0342	DAOLKS000000000	PRJNA925477	SAMN32809551	https://www.ncbi.nlm.nih.gov/nuccore/DAOLKS000000000
AMR_MDS_0343	DAOLKT000000000	PRJNA925477	SAMN32809552	https://www.ncbi.nlm.nih.gov/nuccore/DAOLKT000000000
AMR_MDS_0344	DAOLKU000000000	PRJNA925477	SAMN32809553	https://www.ncbi.nlm.nih.gov/nuccore/DAOLKU000000000
AMR_MDS_0345	DAOLKV000000000	PRJNA925477	SAMN32809554	https://www.ncbi.nlm.nih.gov/nuccore/DAOLKV000000000
AMR_MDS_0346	DAOLKW000000000	PRJNA925477	SAMN32809555	https://www.ncbi.nlm.nih.gov/nuccore/DAOLKW000000000
AMR_MDS_0347	DAOLKX000000000	PRJNA925477	SAMN32809556	https://www.ncbi.nlm.nih.gov/nuccore/DAOLKX000000000
AMR_MDS_0348	DAOLKY000000000	PRJNA925477	SAMN32809557	https://www.ncbi.nlm.nih.gov/nuccore/DAOLKY000000000
AMR_MDS_0349	DAOLKZ000000000	PRJNA925477	SAMN32809558	https://www.ncbi.nlm.nih.gov/nuccore/DAOLKZ000000000
AMR_MDS_0350	DAOLLA000000000	PRJNA925477	SAMN32809559	https://www.ncbi.nlm.nih.gov/nuccore/DAOLLA000000000
AMR_MDS_0351	DAOLLB000000000	PRJNA925477	SAMN32809560	https://www.ncbi.nlm.nih.gov/nuccore/DAOLLB000000000
AMR_MDS_0352	DAOLLC000000000	PRJNA925477	SAMN32809561	https://www.ncbi.nlm.nih.gov/nuccore/DAOLLC000000000
AMR_MDS_0353	DAOLLD000000000	PRJNA925477	SAMN32809562	https://www.ncbi.nlm.nih.gov/nuccore/DAOLLD000000000
AMR_MDS_0354	DAOLLE000000000	PRJNA925477	SAMN32809563	https://www.ncbi.nlm.nih.gov/nuccore/DAOLLE000000000
AMR_MDS_0355	DAOLLF000000000	PRJNA925477	SAMN32809564	https://www.ncbi.nlm.nih.gov/nuccore/DAOLLF000000000
AMR_MDS_0356	DAOLLG000000000	PRJNA925477	SAMN32809565	https://www.ncbi.nlm.nih.gov/nuccore/DAOLLG000000000
AMR_MDS_0357	DAOLLH000000000	PRJNA925477	SAMN32809566	https://www.ncbi.nlm.nih.gov/nuccore/DAOLLH000000000
AMR_MDS_0358	DAOLLI000000000	PRJNA925477	SAMN32809567	https://www.ncbi.nlm.nih.gov/nuccore/DAOLLI000000000
AMR_MDS_0359	DAOLLJ000000000	PRJNA925477	SAMN32809568	https://www.ncbi.nlm.nih.gov/nuccore/DAOLLJ000000000
AMR_MDS_0360	DAOLLK000000000	PRJNA925477	SAMN32809569	https://www.ncbi.nlm.nih.gov/nuccore/DAOLLK000000000
AMR_MDS_0361	DAOLLL000000000	PRJNA925477	SAMN32809570	https://www.ncbi.nlm.nih.gov/nuccore/DAOLLL000000000
AMR_MDS_0362	DAOLLM000000000	PRJNA925477	SAMN32809571	https://www.ncbi.nlm.nih.gov/nuccore/DAOLLM000000000
AMR_MDS_0363	DAOLLN000000000	PRJNA925477	SAMN32809572	https://www.ncbi.nlm.nih.gov/nuccore/DAOLLN000000000
AMR_MDS_0364	DAOLLO000000000	PRJNA925477	SAMN32809573	https://www.ncbi.nlm.nih.gov/nuccore/DAOLLO000000000
AMR_MDS_0365	DAOLLP000000000	PRJNA925477	SAMN32809574	https://www.ncbi.nlm.nih.gov/nuccore/DAOLLP000000000
AMR_MDS_0366	DAOLLQ000000000	PRJNA925477	SAMN32809575	https://www.ncbi.nlm.nih.gov/nuccore/DAOLLQ000000000
AMR_MDS_0367	DAOLLR000000000	PRJNA925477	SAMN32809576	https://www.ncbi.nlm.nih.gov/nuccore/DAOLLR000000000
AMR_MDS_0368	DAOLLS000000000	PRJNA925477	SAMN32809577	https://www.ncbi.nlm.nih.gov/nuccore/DAOLLS000000000
AMR_MDS_0369	DAOLLT000000000	PRJNA925477	SAMN32809578	https://www.ncbi.nlm.nih.gov/nuccore/DAOLLT000000000
AMR_MDS_0370	DAOLLU000000000	PRJNA925477	SAMN32809579	https://www.ncbi.nlm.nih.gov/nuccore/DAOLLU000000000
AMR_MDS_0371	DAOLLV000000000	PRJNA925477	SAMN32809580	https://www.ncbi.nlm.nih.gov/nuccore/DAOLLV000000000
AMR_MDS_0372	DAOLLW000000000	PRJNA925477	SAMN32809581	https://www.ncbi.nlm.nih.gov/nuccore/DAOLLW000000000
AMR_MDS_0373	DAOLLX000000000	PRJNA925477	SAMN32809582	https://www.ncbi.nlm.nih.gov/nuccore/DAOLLX000000000
AMR_MDS_0374	DAOLLY000000000	PRJNA925477	SAMN32809583	https://www.ncbi.nlm.nih.gov/nuccore/DAOLLY000000000
AMR_MDS_0375	DAOLLZ000000000	PRJNA925477	SAMN32809584	https://www.ncbi.nlm.nih.gov/nuccore/DAOLLZ000000000
AMR_MDS_0376	DAOLMA000000000	PRJNA925477	SAMN32809585	https://www.ncbi.nlm.nih.gov/nuccore/DAOLMA000000000
AMR_MDS_0377	DAOLMB000000000	PRJNA925477	SAMN32809586	https://www.ncbi.nlm.nih.gov/nuccore/DAOLMB000000000
AMR_MDS_0378	DAOLMC000000000	PRJNA925477	SAMN32809587	https://www.ncbi.nlm.nih.gov/nuccore/DAOLMC000000000
AMR_MDS_0379	DAOLMD000000000	PRJNA925477	SAMN32809588	https://www.ncbi.nlm.nih.gov/nuccore/DAOLMD000000000
AMR_MDS_0380	DAOLME000000000	PRJNA925477	SAMN32809589	https://www.ncbi.nlm.nih.gov/nuccore/DAOLME000000000
AMR_MDS_0381	DAOLMF000000000	PRJNA925477	SAMN32809590	https://www.ncbi.nlm.nih.gov/nuccore/DAOLMF000000000
AMR_MDS_0382	DAOLMG000000000	PRJNA925477	SAMN32809591	https://www.ncbi.nlm.nih.gov/nuccore/DAOLMG000000000
AMR_MDS_0383	DAOLMH000000000	PRJNA925477	SAMN32809592	https://www.ncbi.nlm.nih.gov/nuccore/DAOLMH000000000
AMR_MDS_0384	DAOLMI000000000	PRJNA925477	SAMN32809593	https://www.ncbi.nlm.nih.gov/nuccore/DAOLMI000000000
AMR_MDS_0385	DAOLMJ000000000	PRJNA925477	SAMN32809594	https://www.ncbi.nlm.nih.gov/nuccore/DAOLMJ000000000
AMR_MDS_0386	DAOLMK000000000	PRJNA925477	SAMN32809595	https://www.ncbi.nlm.nih.gov/nuccore/DAOLMK000000000
AMR_MDS_0387	DAOLML000000000	PRJNA925477	SAMN32809596	https://www.ncbi.nlm.nih.gov/nuccore/DAOLML000000000
AMR_MDS_0388	DAOLMM000000000	PRJNA925477	SAMN32809597	https://www.ncbi.nlm.nih.gov/nuccore/DAOLMM000000000
AMR_MDS_0389	DAOLMN000000000	PRJNA925477	SAMN32809598	https://www.ncbi.nlm.nih.gov/nuccore/DAOLMN000000000
AMR_MDS_0390	DAOLMO000000000	PRJNA925477	SAMN32809599	https://www.ncbi.nlm.nih.gov/nuccore/DAOLMO000000000
AMR_MDS_0391	DAOLMP000000000	PRJNA925477	SAMN32809600	https://www.ncbi.nlm.nih.gov/nuccore/DAOLMP000000000
AMR_MDS_0392	DAOLMQ000000000	PRJNA925477	SAMN32809601	https://www.ncbi.nlm.nih.gov/nuccore/DAOLMQ000000000
AMR_MDS_0393	DAOLMR000000000	PRJNA925477	SAMN32809602	https://www.ncbi.nlm.nih.gov/nuccore/DAOLMR000000000
AMR_MDS_0394	DAOLMS000000000	PRJNA925477	SAMN32809603	https://www.ncbi.nlm.nih.gov/nuccore/DAOLMS000000000
AMR_MDS_0395	DAOLMT000000000	PRJNA925477	SAMN32809604	https://www.ncbi.nlm.nih.gov/nuccore/DAOLMT000000000
AMR_MDS_0396	DAOLMU000000000	PRJNA925477	SAMN32809605	https://www.ncbi.nlm.nih.gov/nuccore/DAOLMU000000000
AMR_MDS_0397	DAOLMV000000000	PRJNA925477	SAMN32809606	https://www.ncbi.nlm.nih.gov/nuccore/DAOLMV000000000
AMR_MDS_0398	DAOLMW000000000	PRJNA925477	SAMN32809607	https://www.ncbi.nlm.nih.gov/nuccore/DAOLMW000000000
AMR_MDS_0399	DAOLMX000000000	PRJNA925477	SAMN32809608	https://www.ncbi.nlm.nih.gov/nuccore/DAOLMX000000000
AMR_MDS_0400	DAOLMY000000000	PRJNA925477	SAMN32809609	https://www.ncbi.nlm.nih.gov/nuccore/DAOLMY000000000
AMR_MDS_0401	DAOQRD000000000	PRJNA925477	SAMN32810033	https://www.ncbi.nlm.nih.gov/nuccore/DAOQRD000000000
AMR_MDS_0402	DAOQRC000000000	PRJNA925477	SAMN32810034	https://www.ncbi.nlm.nih.gov/nuccore/DAOQRC000000000
AMR_MDS_0403	DAOQRB000000000	PRJNA925477	SAMN32810035	https://www.ncbi.nlm.nih.gov/nuccore/DAOQRB000000000
AMR_MDS_0404	DAOQRA000000000	PRJNA925477	SAMN32810036	https://www.ncbi.nlm.nih.gov/nuccore/DAOQRA000000000
AMR_MDS_0405	DAOQQZ000000000	PRJNA925477	SAMN32810037	https://www.ncbi.nlm.nih.gov/nuccore/DAOQQZ000000000
AMR_MDS_0406	DAOQQY000000000	PRJNA925477	SAMN32810038	https://www.ncbi.nlm.nih.gov/nuccore/DAOQQY000000000
AMR_MDS_0407	DAOQQX000000000	PRJNA925477	SAMN32810039	https://www.ncbi.nlm.nih.gov/nuccore/DAOQQX000000000
AMR_MDS_0408	DAOQQW000000000	PRJNA925477	SAMN32810040	https://www.ncbi.nlm.nih.gov/nuccore/DAOQQW000000000
AMR_MDS_0409	DAOQQV000000000	PRJNA925477	SAMN32810041	https://www.ncbi.nlm.nih.gov/nuccore/DAOQQV000000000
AMR_MDS_0410	DAOQQU000000000	PRJNA925477	SAMN32810042	https://www.ncbi.nlm.nih.gov/nuccore/DAOQQU000000000
AMR_MDS_0411	DAOQQT000000000	PRJNA925477	SAMN32810043	https://www.ncbi.nlm.nih.gov/nuccore/DAOQQT000000000
AMR_MDS_0412	DAOQQS000000000	PRJNA925477	SAMN32810044	https://www.ncbi.nlm.nih.gov/nuccore/DAOQQS000000000
AMR_MDS_0413	DAOQQR000000000	PRJNA925477	SAMN32810045	https://www.ncbi.nlm.nih.gov/nuccore/DAOQQR000000000
AMR_MDS_0414	DAOQQQ000000000	PRJNA925477	SAMN32810046	https://www.ncbi.nlm.nih.gov/nuccore/DAOQQQ000000000
AMR_MDS_0415	DAOQQP000000000	PRJNA925477	SAMN32810047	https://www.ncbi.nlm.nih.gov/nuccore/DAOQQP000000000
AMR_MDS_0416	DAOQQO000000000	PRJNA925477	SAMN32810048	https://www.ncbi.nlm.nih.gov/nuccore/DAOQQO000000000
AMR_MDS_0417	DAOQQN000000000	PRJNA925477	SAMN32810049	https://www.ncbi.nlm.nih.gov/nuccore/DAOQQN000000000
AMR_MDS_0418	DAOQQM000000000	PRJNA925477	SAMN32810050	https://www.ncbi.nlm.nih.gov/nuccore/DAOQQM000000000
AMR_MDS_0419	DAOQQL000000000	PRJNA925477	SAMN32810051	https://www.ncbi.nlm.nih.gov/nuccore/DAOQQL000000000
AMR_MDS_0420	DAOQQK000000000	PRJNA925477	SAMN32810052	https://www.ncbi.nlm.nih.gov/nuccore/DAOQQK000000000
AMR_MDS_0421	DAOQQJ000000000	PRJNA925477	SAMN32810053	https://www.ncbi.nlm.nih.gov/nuccore/DAOQQJ000000000
AMR_MDS_0422	DAOQQI000000000	PRJNA925477	SAMN32810054	https://www.ncbi.nlm.nih.gov/nuccore/DAOQQI000000000
AMR_MDS_0423	DAOQQH000000000	PRJNA925477	SAMN32810055	https://www.ncbi.nlm.nih.gov/nuccore/DAOQQH000000000
AMR_MDS_0424	DAOQQG000000000	PRJNA925477	SAMN32810056	https://www.ncbi.nlm.nih.gov/nuccore/DAOQQG000000000
AMR_MDS_0425	DAOQQF000000000	PRJNA925477	SAMN32810057	https://www.ncbi.nlm.nih.gov/nuccore/DAOQQF000000000
AMR_MDS_0426	DAOQQE000000000	PRJNA925477	SAMN32810058	https://www.ncbi.nlm.nih.gov/nuccore/DAOQQE000000000
AMR_MDS_0427	DAOQQD000000000	PRJNA925477	SAMN32810059	https://www.ncbi.nlm.nih.gov/nuccore/DAOQQD000000000
AMR_MDS_0428	DAOQQC000000000	PRJNA925477	SAMN32810060	https://www.ncbi.nlm.nih.gov/nuccore/DAOQQC000000000
AMR_MDS_0429	DAOQQB000000000	PRJNA925477	SAMN32810061	https://www.ncbi.nlm.nih.gov/nuccore/DAOQQB000000000
AMR_MDS_0430	DAOQQA000000000	PRJNA925477	SAMN32810062	https://www.ncbi.nlm.nih.gov/nuccore/DAOQQA000000000
AMR_MDS_0431	DAOQPZ000000000	PRJNA925477	SAMN32810063	https://www.ncbi.nlm.nih.gov/nuccore/DAOQPZ000000000
AMR_MDS_0432	DAOQPY000000000	PRJNA925477	SAMN32810064	https://www.ncbi.nlm.nih.gov/nuccore/DAOQPY000000000
AMR_MDS_0433	DAOQPX000000000	PRJNA925477	SAMN32810065	https://www.ncbi.nlm.nih.gov/nuccore/DAOQPX000000000
AMR_MDS_0434	DAOQPW000000000	PRJNA925477	SAMN32810066	https://www.ncbi.nlm.nih.gov/nuccore/DAOQPW000000000
AMR_MDS_0435	DAOQPV000000000	PRJNA925477	SAMN32810067	https://www.ncbi.nlm.nih.gov/nuccore/DAOQPV000000000
AMR_MDS_0436	DAOQPU000000000	PRJNA925477	SAMN32810068	https://www.ncbi.nlm.nih.gov/nuccore/DAOQPU000000000
AMR_MDS_0437	DAOQPT000000000	PRJNA925477	SAMN32810069	https://www.ncbi.nlm.nih.gov/nuccore/DAOQPT000000000
AMR_MDS_0438	DAOQPS000000000	PRJNA925477	SAMN32810070	https://www.ncbi.nlm.nih.gov/nuccore/DAOQPS000000000
AMR_MDS_0439	DAOQPR000000000	PRJNA925477	SAMN32810071	https://www.ncbi.nlm.nih.gov/nuccore/DAOQPR000000000
AMR_MDS_0440	DAOQPQ000000000	PRJNA925477	SAMN32810072	https://www.ncbi.nlm.nih.gov/nuccore/DAOQPQ000000000
AMR_MDS_0441	DAOQPP000000000	PRJNA925477	SAMN32810073	https://www.ncbi.nlm.nih.gov/nuccore/DAOQPP000000000
AMR_MDS_0442	DAOQPO000000000	PRJNA925477	SAMN32810074	https://www.ncbi.nlm.nih.gov/nuccore/DAOQPO000000000
AMR_MDS_0443	DAOQPN000000000	PRJNA925477	SAMN32810075	https://www.ncbi.nlm.nih.gov/nuccore/DAOQPN000000000
AMR_MDS_0444	DAOQPM000000000	PRJNA925477	SAMN32810076	https://www.ncbi.nlm.nih.gov/nuccore/DAOQPM000000000
AMR_MDS_0445	DAOQPL000000000	PRJNA925477	SAMN32810077	https://www.ncbi.nlm.nih.gov/nuccore/DAOQPL000000000
AMR_MDS_0446	DAOQPK000000000	PRJNA925477	SAMN32810078	https://www.ncbi.nlm.nih.gov/nuccore/DAOQPK000000000
AMR_MDS_0447	DAOQPJ000000000	PRJNA925477	SAMN32810079	https://www.ncbi.nlm.nih.gov/nuccore/DAOQPJ000000000
AMR_MDS_0448	DAOQPI000000000	PRJNA925477	SAMN32810080	https://www.ncbi.nlm.nih.gov/nuccore/DAOQPI000000000
AMR_MDS_0449	DAOQPH000000000	PRJNA925477	SAMN32810081	https://www.ncbi.nlm.nih.gov/nuccore/DAOQPH000000000
AMR_MDS_0450	DAOQPG000000000	PRJNA925477	SAMN32810082	https://www.ncbi.nlm.nih.gov/nuccore/DAOQPG000000000
AMR_MDS_0451	DAOQPF000000000	PRJNA925477	SAMN32810083	https://www.ncbi.nlm.nih.gov/nuccore/DAOQPF000000000
AMR_MDS_0452	DAOQPE000000000	PRJNA925477	SAMN32810084	https://www.ncbi.nlm.nih.gov/nuccore/DAOQPE000000000
AMR_MDS_0453	DAOQPD000000000	PRJNA925477	SAMN32810085	https://www.ncbi.nlm.nih.gov/nuccore/DAOQPD000000000
AMR_MDS_0454	DAOQPC000000000	PRJNA925477	SAMN32810086	https://www.ncbi.nlm.nih.gov/nuccore/DAOQPC000000000
AMR_MDS_0455	DAOQPB000000000	PRJNA925477	SAMN32810087	https://www.ncbi.nlm.nih.gov/nuccore/DAOQPB000000000
AMR_MDS_0456	DAOQPA000000000	PRJNA925477	SAMN32810088	https://www.ncbi.nlm.nih.gov/nuccore/DAOQPA000000000
AMR_MDS_0457	DAOQOZ000000000	PRJNA925477	SAMN32810089	https://www.ncbi.nlm.nih.gov/nuccore/DAOQOZ000000000
AMR_MDS_0458	DAOQOY000000000	PRJNA925477	SAMN32810090	https://www.ncbi.nlm.nih.gov/nuccore/DAOQOY000000000
AMR_MDS_0459	DAOQOX000000000	PRJNA925477	SAMN32810091	https://www.ncbi.nlm.nih.gov/nuccore/DAOQOX000000000
AMR_MDS_0460	DAOQOW000000000	PRJNA925477	SAMN32810092	https://www.ncbi.nlm.nih.gov/nuccore/DAOQOW000000000
AMR_MDS_0461	DAOQOV000000000	PRJNA925477	SAMN32810093	https://www.ncbi.nlm.nih.gov/nuccore/DAOQOV000000000
AMR_MDS_0462	DAOQOU000000000	PRJNA925477	SAMN32810094	https://www.ncbi.nlm.nih.gov/nuccore/DAOQOU000000000
AMR_MDS_0463	DAOQOT000000000	PRJNA925477	SAMN32810095	https://www.ncbi.nlm.nih.gov/nuccore/DAOQOT000000000
AMR_MDS_0464	DAOQOS000000000	PRJNA925477	SAMN32810096	https://www.ncbi.nlm.nih.gov/nuccore/DAOQOS000000000
AMR_MDS_0465	DAOQOR000000000	PRJNA925477	SAMN32810097	https://www.ncbi.nlm.nih.gov/nuccore/DAOQOR000000000
AMR_MDS_0466	DAOQOQ000000000	PRJNA925477	SAMN32810098	https://www.ncbi.nlm.nih.gov/nuccore/DAOQOQ000000000
AMR_MDS_0467	DAOQOP000000000	PRJNA925477	SAMN32810099	https://www.ncbi.nlm.nih.gov/nuccore/DAOQOP000000000
AMR_MDS_0468	DAOQOO000000000	PRJNA925477	SAMN32810100	https://www.ncbi.nlm.nih.gov/nuccore/DAOQOO000000000
AMR_MDS_0469	DAOQON000000000	PRJNA925477	SAMN32810101	https://www.ncbi.nlm.nih.gov/nuccore/DAOQON000000000
AMR_MDS_0470	DAOQOM000000000	PRJNA925477	SAMN32810102	https://www.ncbi.nlm.nih.gov/nuccore/DAOQOM000000000
AMR_MDS_0471	DAOQOL000000000	PRJNA925477	SAMN32810103	https://www.ncbi.nlm.nih.gov/nuccore/DAOQOL000000000
AMR_MDS_0472	DAOQOK000000000	PRJNA925477	SAMN32810104	https://www.ncbi.nlm.nih.gov/nuccore/DAOQOK000000000
AMR_MDS_0473	DAOQOJ000000000	PRJNA925477	SAMN32810105	https://www.ncbi.nlm.nih.gov/nuccore/DAOQOJ000000000
AMR_MDS_0474	DAOQOI000000000	PRJNA925477	SAMN32810106	https://www.ncbi.nlm.nih.gov/nuccore/DAOQOI000000000
AMR_MDS_0475	DAOQOH000000000	PRJNA925477	SAMN32810107	https://www.ncbi.nlm.nih.gov/nuccore/DAOQOH000000000
AMR_MDS_0476	DAOQOG000000000	PRJNA925477	SAMN32810108	https://www.ncbi.nlm.nih.gov/nuccore/DAOQOG000000000
AMR_MDS_0477	DAOQOF000000000	PRJNA925477	SAMN32810109	https://www.ncbi.nlm.nih.gov/nuccore/DAOQOF000000000
AMR_MDS_0478	DAOQOE000000000	PRJNA925477	SAMN32810110	https://www.ncbi.nlm.nih.gov/nuccore/DAOQOE000000000
AMR_MDS_0479	DAOQOD000000000	PRJNA925477	SAMN32810111	https://www.ncbi.nlm.nih.gov/nuccore/DAOQOD000000000
AMR_MDS_0480	DAOQOC000000000	PRJNA925477	SAMN32810112	https://www.ncbi.nlm.nih.gov/nuccore/DAOQOC000000000
AMR_MDS_0481	DAOQOB000000000	PRJNA925477	SAMN32810113	https://www.ncbi.nlm.nih.gov/nuccore/DAOQOB000000000
AMR_MDS_0482	DAOQOA000000000	PRJNA925477	SAMN32810114	https://www.ncbi.nlm.nih.gov/nuccore/DAOQOA000000000
AMR_MDS_0483	DAOQNZ000000000	PRJNA925477	SAMN32810115	https://www.ncbi.nlm.nih.gov/nuccore/DAOQNZ000000000
AMR_MDS_0484	DAOQNY000000000	PRJNA925477	SAMN32810116	https://www.ncbi.nlm.nih.gov/nuccore/DAOQNY000000000
AMR_MDS_0485	DAOQNX000000000	PRJNA925477	SAMN32810117	https://www.ncbi.nlm.nih.gov/nuccore/DAOQNX000000000
AMR_MDS_0486	DAOQNW000000000	PRJNA925477	SAMN32810118	https://www.ncbi.nlm.nih.gov/nuccore/DAOQNW000000000
AMR_MDS_0487	DAOQNV000000000	PRJNA925477	SAMN32810119	https://www.ncbi.nlm.nih.gov/nuccore/DAOQNV000000000
AMR_MDS_0488	DAOQNU000000000	PRJNA925477	SAMN32810120	https://www.ncbi.nlm.nih.gov/nuccore/DAOQNU000000000
AMR_MDS_0489	DAOQNT000000000	PRJNA925477	SAMN32810121	https://www.ncbi.nlm.nih.gov/nuccore/DAOQNT000000000
AMR_MDS_0490	DAOQNS000000000	PRJNA925477	SAMN32810122	https://www.ncbi.nlm.nih.gov/nuccore/DAOQNS000000000
AMR_MDS_0491	DAOQNR000000000	PRJNA925477	SAMN32810123	https://www.ncbi.nlm.nih.gov/nuccore/DAOQNR000000000
AMR_MDS_0492	DAOQNQ000000000	PRJNA925477	SAMN32810124	https://www.ncbi.nlm.nih.gov/nuccore/DAOQNQ000000000
AMR_MDS_0493	DAOQNP000000000	PRJNA925477	SAMN32810125	https://www.ncbi.nlm.nih.gov/nuccore/DAOQNP000000000
AMR_MDS_0494	DAOQNO000000000	PRJNA925477	SAMN32810126	https://www.ncbi.nlm.nih.gov/nuccore/DAOQNO000000000
AMR_MDS_0495	DAOQNN000000000	PRJNA925477	SAMN32810127	https://www.ncbi.nlm.nih.gov/nuccore/DAOQNN000000000
AMR_MDS_0496	DAOQNM000000000	PRJNA925477	SAMN32810128	https://www.ncbi.nlm.nih.gov/nuccore/DAOQNM000000000
AMR_MDS_0497	DAOQNL000000000	PRJNA925477	SAMN32810129	https://www.ncbi.nlm.nih.gov/nuccore/DAOQNL000000000
AMR_MDS_0498	DAOQNK000000000	PRJNA925477	SAMN32810130	https://www.ncbi.nlm.nih.gov/nuccore/DAOQNK000000000
AMR_MDS_0499	DAOQNJ000000000	PRJNA925477	SAMN32810131	https://www.ncbi.nlm.nih.gov/nuccore/DAOQNJ000000000
AMR_MDS_0500	DAOQNI000000000	PRJNA925477	SAMN32810132	https://www.ncbi.nlm.nih.gov/nuccore/DAOQNI000000000
AMR_MDS_0501	DAOQNH000000000	PRJNA925477	SAMN32810133	https://www.ncbi.nlm.nih.gov/nuccore/DAOQNH000000000
AMR_MDS_0502	DAOQNG000000000	PRJNA925477	SAMN32810134	https://www.ncbi.nlm.nih.gov/nuccore/DAOQNG000000000
AMR_MDS_0503	DAOQNF000000000	PRJNA925477	SAMN32810135	https://www.ncbi.nlm.nih.gov/nuccore/DAOQNF000000000
AMR_MDS_0504	DAOQNE000000000	PRJNA925477	SAMN32810136	https://www.ncbi.nlm.nih.gov/nuccore/DAOQNE000000000
AMR_MDS_0505	DAOQND000000000	PRJNA925477	SAMN32810137	https://www.ncbi.nlm.nih.gov/nuccore/DAOQND000000000
AMR_MDS_0506	DAOQNC000000000	PRJNA925477	SAMN32810138	https://www.ncbi.nlm.nih.gov/nuccore/DAOQNC000000000
AMR_MDS_0507	DAOQNB000000000	PRJNA925477	SAMN32810139	https://www.ncbi.nlm.nih.gov/nuccore/DAOQNB000000000
AMR_MDS_0508	DAOQNA000000000	PRJNA925477	SAMN32810140	https://www.ncbi.nlm.nih.gov/nuccore/DAOQNA000000000
AMR_MDS_0509	DAOQMZ000000000	PRJNA925477	SAMN32810141	https://www.ncbi.nlm.nih.gov/nuccore/DAOQMZ000000000
AMR_MDS_0510	DAOQMY000000000	PRJNA925477	SAMN32810142	https://www.ncbi.nlm.nih.gov/nuccore/DAOQMY000000000
AMR_MDS_0511	DAOQMX000000000	PRJNA925477	SAMN32810143	https://www.ncbi.nlm.nih.gov/nuccore/DAOQMX000000000
AMR_MDS_0512	DAOQMW000000000	PRJNA925477	SAMN32810144	https://www.ncbi.nlm.nih.gov/nuccore/DAOQMW000000000
AMR_MDS_0513	DAOQMV000000000	PRJNA925477	SAMN32810145	https://www.ncbi.nlm.nih.gov/nuccore/DAOQMV000000000
AMR_MDS_0514	DAOQMU000000000	PRJNA925477	SAMN32810146	https://www.ncbi.nlm.nih.gov/nuccore/DAOQMU000000000
AMR_MDS_0515	DAOQMT000000000	PRJNA925477	SAMN32810147	https://www.ncbi.nlm.nih.gov/nuccore/DAOQMT000000000
AMR_MDS_0516	DAOQMS000000000	PRJNA925477	SAMN32810148	https://www.ncbi.nlm.nih.gov/nuccore/DAOQMS000000000
AMR_MDS_0517	DAOQMR000000000	PRJNA925477	SAMN32810149	https://www.ncbi.nlm.nih.gov/nuccore/DAOQMR000000000
AMR_MDS_0518	DAOQMQ000000000	PRJNA925477	SAMN32810150	https://www.ncbi.nlm.nih.gov/nuccore/DAOQMQ000000000
AMR_MDS_0519	DAOQMP000000000	PRJNA925477	SAMN32810151	https://www.ncbi.nlm.nih.gov/nuccore/DAOQMP000000000
AMR_MDS_0520	DAOQMO000000000	PRJNA925477	SAMN32810152	https://www.ncbi.nlm.nih.gov/nuccore/DAOQMO000000000
AMR_MDS_0521	DAOQMN000000000	PRJNA925477	SAMN32810153	https://www.ncbi.nlm.nih.gov/nuccore/DAOQMN000000000
AMR_MDS_0522	DAOQMM000000000	PRJNA925477	SAMN32810154	https://www.ncbi.nlm.nih.gov/nuccore/DAOQMM000000000
AMR_MDS_0523	DAOQML000000000	PRJNA925477	SAMN32810155	https://www.ncbi.nlm.nih.gov/nuccore/DAOQML000000000
AMR_MDS_0524	DAOQMK000000000	PRJNA925477	SAMN32810156	https://www.ncbi.nlm.nih.gov/nuccore/DAOQMK000000000
AMR_MDS_0525	DAOQMJ000000000	PRJNA925477	SAMN32810157	https://www.ncbi.nlm.nih.gov/nuccore/DAOQMJ000000000
AMR_MDS_0526	DAOQMI000000000	PRJNA925477	SAMN32810158	https://www.ncbi.nlm.nih.gov/nuccore/DAOQMI000000000
AMR_MDS_0527	DAOQMH000000000	PRJNA925477	SAMN32810159	https://www.ncbi.nlm.nih.gov/nuccore/DAOQMH000000000
AMR_MDS_0528	DAOQMG000000000	PRJNA925477	SAMN32810160	https://www.ncbi.nlm.nih.gov/nuccore/DAOQMG000000000
AMR_MDS_0529	DAOQMF000000000	PRJNA925477	SAMN32810161	https://www.ncbi.nlm.nih.gov/nuccore/DAOQMF000000000
AMR_MDS_0530	DAOQME000000000	PRJNA925477	SAMN32810162	https://www.ncbi.nlm.nih.gov/nuccore/DAOQME000000000
AMR_MDS_0531	DAOQMD000000000	PRJNA925477	SAMN32810163	https://www.ncbi.nlm.nih.gov/nuccore/DAOQMD000000000
AMR_MDS_0532	DAOQMC000000000	PRJNA925477	SAMN32810164	https://www.ncbi.nlm.nih.gov/nuccore/DAOQMC000000000
AMR_MDS_0533	DAOQMB000000000	PRJNA925477	SAMN32810165	https://www.ncbi.nlm.nih.gov/nuccore/DAOQMB000000000
AMR_MDS_0534	DAOQMA000000000	PRJNA925477	SAMN32810166	https://www.ncbi.nlm.nih.gov/nuccore/DAOQMA000000000
AMR_MDS_0535	DAOQLZ000000000	PRJNA925477	SAMN32810167	https://www.ncbi.nlm.nih.gov/nuccore/DAOQLZ000000000
AMR_MDS_0536	DAOQLY000000000	PRJNA925477	SAMN32810168	https://www.ncbi.nlm.nih.gov/nuccore/DAOQLY000000000
AMR_MDS_0537	DAOQLX000000000	PRJNA925477	SAMN32810169	https://www.ncbi.nlm.nih.gov/nuccore/DAOQLX000000000
AMR_MDS_0538	DAOQLW000000000	PRJNA925477	SAMN32810170	https://www.ncbi.nlm.nih.gov/nuccore/DAOQLW000000000
AMR_MDS_0539	DAOQLV000000000	PRJNA925477	SAMN32810171	https://www.ncbi.nlm.nih.gov/nuccore/DAOQLV000000000
AMR_MDS_0540	DAOQLU000000000	PRJNA925477	SAMN32810172	https://www.ncbi.nlm.nih.gov/nuccore/DAOQLU000000000
AMR_MDS_0541	DAOQLT000000000	PRJNA925477	SAMN32810173	https://www.ncbi.nlm.nih.gov/nuccore/DAOQLT000000000
AMR_MDS_0542	DAOQLS000000000	PRJNA925477	SAMN32810174	https://www.ncbi.nlm.nih.gov/nuccore/DAOQLS000000000
AMR_MDS_0543	DAOQLR000000000	PRJNA925477	SAMN32810175	https://www.ncbi.nlm.nih.gov/nuccore/DAOQLR000000000
AMR_MDS_0544	DAOQLQ000000000	PRJNA925477	SAMN32810176	https://www.ncbi.nlm.nih.gov/nuccore/DAOQLQ000000000
AMR_MDS_0545	DAOQLP000000000	PRJNA925477	SAMN32810177	https://www.ncbi.nlm.nih.gov/nuccore/DAOQLP000000000
AMR_MDS_0546	DAOQLO000000000	PRJNA925477	SAMN32810178	https://www.ncbi.nlm.nih.gov/nuccore/DAOQLO000000000
AMR_MDS_0547	DAOQLN000000000	PRJNA925477	SAMN32810179	https://www.ncbi.nlm.nih.gov/nuccore/DAOQLN000000000
AMR_MDS_0548	DAOQLM000000000	PRJNA925477	SAMN32810180	https://www.ncbi.nlm.nih.gov/nuccore/DAOQLM000000000
AMR_MDS_0549	DAOQLL000000000	PRJNA925477	SAMN32810181	https://www.ncbi.nlm.nih.gov/nuccore/DAOQLL000000000
AMR_MDS_0550	DAOQLK000000000	PRJNA925477	SAMN32810182	https://www.ncbi.nlm.nih.gov/nuccore/DAOQLK000000000
AMR_MDS_0551	DAOQLJ000000000	PRJNA925477	SAMN32810183	https://www.ncbi.nlm.nih.gov/nuccore/DAOQLJ000000000
AMR_MDS_0552	DAOQLI000000000	PRJNA925477	SAMN32810184	https://www.ncbi.nlm.nih.gov/nuccore/DAOQLI000000000
AMR_MDS_0553	DAOQLH000000000	PRJNA925477	SAMN32810185	https://www.ncbi.nlm.nih.gov/nuccore/DAOQLH000000000
AMR_MDS_0554	DAOQLG000000000	PRJNA925477	SAMN32810186	https://www.ncbi.nlm.nih.gov/nuccore/DAOQLG000000000
AMR_MDS_0555	DAOQLF000000000	PRJNA925477	SAMN32810187	https://www.ncbi.nlm.nih.gov/nuccore/DAOQLF000000000
AMR_MDS_0556	DAOQLE000000000	PRJNA925477	SAMN32810188	https://www.ncbi.nlm.nih.gov/nuccore/DAOQLE000000000
AMR_MDS_0557	DAOQLD000000000	PRJNA925477	SAMN32810189	https://www.ncbi.nlm.nih.gov/nuccore/DAOQLD000000000
AMR_MDS_0558	DAOQLC000000000	PRJNA925477	SAMN32810190	https://www.ncbi.nlm.nih.gov/nuccore/DAOQLC000000000
AMR_MDS_0559	DAOQLB000000000	PRJNA925477	SAMN32810191	https://www.ncbi.nlm.nih.gov/nuccore/DAOQLB000000000
AMR_MDS_0560	DAOQLA000000000	PRJNA925477	SAMN32810192	https://www.ncbi.nlm.nih.gov/nuccore/DAOQLA000000000
AMR_MDS_0561	DAOQKZ000000000	PRJNA925477	SAMN32810193	https://www.ncbi.nlm.nih.gov/nuccore/DAOQKZ000000000
AMR_MDS_0562	DAOQKY000000000	PRJNA925477	SAMN32810194	https://www.ncbi.nlm.nih.gov/nuccore/DAOQKY000000000
AMR_MDS_0563	DAOQKX000000000	PRJNA925477	SAMN32810195	https://www.ncbi.nlm.nih.gov/nuccore/DAOQKX000000000
AMR_MDS_0564	DAOQKW000000000	PRJNA925477	SAMN32810196	https://www.ncbi.nlm.nih.gov/nuccore/DAOQKW000000000
AMR_MDS_0565	DAOQKV000000000	PRJNA925477	SAMN32810197	https://www.ncbi.nlm.nih.gov/nuccore/DAOQKV000000000
AMR_MDS_0566	DAOQKU000000000	PRJNA925477	SAMN32810198	https://www.ncbi.nlm.nih.gov/nuccore/DAOQKU000000000
AMR_MDS_0567	DAOQKT000000000	PRJNA925477	SAMN32810199	https://www.ncbi.nlm.nih.gov/nuccore/DAOQKT000000000
AMR_MDS_0568	DAOQKS000000000	PRJNA925477	SAMN32810200	https://www.ncbi.nlm.nih.gov/nuccore/DAOQKS000000000
AMR_MDS_0569	DAOQKR000000000	PRJNA925477	SAMN32810201	https://www.ncbi.nlm.nih.gov/nuccore/DAOQKR000000000
AMR_MDS_0570	DAOQKQ000000000	PRJNA925477	SAMN32810202	https://www.ncbi.nlm.nih.gov/nuccore/DAOQKQ000000000
AMR_MDS_0571	DAOQKP000000000	PRJNA925477	SAMN32810203	https://www.ncbi.nlm.nih.gov/nuccore/DAOQKP000000000
AMR_MDS_0572	DAOQKO000000000	PRJNA925477	SAMN32810204	https://www.ncbi.nlm.nih.gov/nuccore/DAOQKO000000000
AMR_MDS_0573	DAOQKN000000000	PRJNA925477	SAMN32810205	https://www.ncbi.nlm.nih.gov/nuccore/DAOQKN000000000
AMR_MDS_0574	DAOQKM000000000	PRJNA925477	SAMN32810206	https://www.ncbi.nlm.nih.gov/nuccore/DAOQKM000000000
AMR_MDS_0575	DAOQKL000000000	PRJNA925477	SAMN32810207	https://www.ncbi.nlm.nih.gov/nuccore/DAOQKL000000000
AMR_MDS_0576	DAOQKK000000000	PRJNA925477	SAMN32810208	https://www.ncbi.nlm.nih.gov/nuccore/DAOQKK000000000
AMR_MDS_0577	DAOQKJ000000000	PRJNA925477	SAMN32810209	https://www.ncbi.nlm.nih.gov/nuccore/DAOQKJ000000000
AMR_MDS_0578	DAOQKI000000000	PRJNA925477	SAMN32810210	https://www.ncbi.nlm.nih.gov/nuccore/DAOQKI000000000
AMR_MDS_0579	DAOQKH000000000	PRJNA925477	SAMN32810211	https://www.ncbi.nlm.nih.gov/nuccore/DAOQKH000000000
AMR_MDS_0580	DAOQKG000000000	PRJNA925477	SAMN32810212	https://www.ncbi.nlm.nih.gov/nuccore/DAOQKG000000000
AMR_MDS_0581	DAOQKF000000000	PRJNA925477	SAMN32810213	https://www.ncbi.nlm.nih.gov/nuccore/DAOQKF000000000
AMR_MDS_0582	DAOQKE000000000	PRJNA925477	SAMN32810214	https://www.ncbi.nlm.nih.gov/nuccore/DAOQKE000000000
AMR_MDS_0583	DAOQKD000000000	PRJNA925477	SAMN32810215	https://www.ncbi.nlm.nih.gov/nuccore/DAOQKD000000000
AMR_MDS_0584	DAOQKC000000000	PRJNA925477	SAMN32810216	https://www.ncbi.nlm.nih.gov/nuccore/DAOQKC000000000
AMR_MDS_0585	DAOQKB000000000	PRJNA925477	SAMN32810217	https://www.ncbi.nlm.nih.gov/nuccore/DAOQKB000000000
AMR_MDS_0586	DAOQKA000000000	PRJNA925477	SAMN32810218	https://www.ncbi.nlm.nih.gov/nuccore/DAOQKA000000000
AMR_MDS_0587	DAOQJZ000000000	PRJNA925477	SAMN32810219	https://www.ncbi.nlm.nih.gov/nuccore/DAOQJZ000000000
AMR_MDS_0588	DAOQJY000000000	PRJNA925477	SAMN32810220	https://www.ncbi.nlm.nih.gov/nuccore/DAOQJY000000000
AMR_MDS_0589	DAOQJX000000000	PRJNA925477	SAMN32810221	https://www.ncbi.nlm.nih.gov/nuccore/DAOQJX000000000
AMR_MDS_0590	DAOQJW000000000	PRJNA925477	SAMN32810222	https://www.ncbi.nlm.nih.gov/nuccore/DAOQJW000000000
AMR_MDS_0591	DAOQJV000000000	PRJNA925477	SAMN32810223	https://www.ncbi.nlm.nih.gov/nuccore/DAOQJV000000000
AMR_MDS_0592	DAOQJU000000000	PRJNA925477	SAMN32810224	https://www.ncbi.nlm.nih.gov/nuccore/DAOQJU000000000
AMR_MDS_0593	DAOQJT000000000	PRJNA925477	SAMN32810225	https://www.ncbi.nlm.nih.gov/nuccore/DAOQJT000000000
AMR_MDS_0594	DAOQJS000000000	PRJNA925477	SAMN32810226	https://www.ncbi.nlm.nih.gov/nuccore/DAOQJS000000000
AMR_MDS_0595	DAOQJR000000000	PRJNA925477	SAMN32810227	https://www.ncbi.nlm.nih.gov/nuccore/DAOQJR000000000
AMR_MDS_0596	DAOQJQ000000000	PRJNA925477	SAMN32810228	https://www.ncbi.nlm.nih.gov/nuccore/DAOQJQ000000000
AMR_MDS_0597	DAOQJP000000000	PRJNA925477	SAMN32810229	https://www.ncbi.nlm.nih.gov/nuccore/DAOQJP000000000
AMR_MDS_0598	DAOQJO000000000	PRJNA925477	SAMN32810230	https://www.ncbi.nlm.nih.gov/nuccore/DAOQJO000000000
AMR_MDS_0599	DAOQJN000000000	PRJNA925477	SAMN32810231	https://www.ncbi.nlm.nih.gov/nuccore/DAOQJN000000000
AMR_MDS_0600	DAOQJM000000000	PRJNA925477	SAMN32810232	https://www.ncbi.nlm.nih.gov/nuccore/DAOQJM000000000
AMR_MDS_0601	DAOQJL000000000	PRJNA925477	SAMN32810233	https://www.ncbi.nlm.nih.gov/nuccore/DAOQJL000000000
AMR_MDS_0602	DAOQJK000000000	PRJNA925477	SAMN32810234	https://www.ncbi.nlm.nih.gov/nuccore/DAOQJK000000000
AMR_MDS_0603	DAOQJJ000000000	PRJNA925477	SAMN32810235	https://www.ncbi.nlm.nih.gov/nuccore/DAOQJJ000000000
AMR_MDS_0604	DAOQJI000000000	PRJNA925477	SAMN32810236	https://www.ncbi.nlm.nih.gov/nuccore/DAOQJI000000000
AMR_MDS_0605	DAOQJH000000000	PRJNA925477	SAMN32810237	https://www.ncbi.nlm.nih.gov/nuccore/DAOQJH000000000
AMR_MDS_0606	DAOQJG000000000	PRJNA925477	SAMN32810238	https://www.ncbi.nlm.nih.gov/nuccore/DAOQJG000000000
AMR_MDS_0607	DAOQJF000000000	PRJNA925477	SAMN32810239	https://www.ncbi.nlm.nih.gov/nuccore/DAOQJF000000000
AMR_MDS_0608	DAOQJE000000000	PRJNA925477	SAMN32810240	https://www.ncbi.nlm.nih.gov/nuccore/DAOQJE000000000
AMR_MDS_0609	DAOQJD000000000	PRJNA925477	SAMN32810241	https://www.ncbi.nlm.nih.gov/nuccore/DAOQJD000000000
AMR_MDS_0610	DAOQJC000000000	PRJNA925477	SAMN32810242	https://www.ncbi.nlm.nih.gov/nuccore/DAOQJC000000000
AMR_MDS_0611	DAOQJB000000000	PRJNA925477	SAMN32810243	https://www.ncbi.nlm.nih.gov/nuccore/DAOQJB000000000
AMR_MDS_0612	DAOQJA000000000	PRJNA925477	SAMN32810244	https://www.ncbi.nlm.nih.gov/nuccore/DAOQJA000000000
AMR_MDS_0613	DAOQIZ000000000	PRJNA925477	SAMN32810245	https://www.ncbi.nlm.nih.gov/nuccore/DAOQIZ000000000
AMR_MDS_0614	DAOQIY000000000	PRJNA925477	SAMN32810246	https://www.ncbi.nlm.nih.gov/nuccore/DAOQIY000000000
AMR_MDS_0615	DAOQIX000000000	PRJNA925477	SAMN32810247	https://www.ncbi.nlm.nih.gov/nuccore/DAOQIX000000000
AMR_MDS_0616	DAOQIW000000000	PRJNA925477	SAMN32810248	https://www.ncbi.nlm.nih.gov/nuccore/DAOQIW000000000
AMR_MDS_0617	DAOQIV000000000	PRJNA925477	SAMN32810249	https://www.ncbi.nlm.nih.gov/nuccore/DAOQIV000000000
AMR_MDS_0618	DAOQIU000000000	PRJNA925477	SAMN32810250	https://www.ncbi.nlm.nih.gov/nuccore/DAOQIU000000000
AMR_MDS_0619	DAOQIT000000000	PRJNA925477	SAMN32810251	https://www.ncbi.nlm.nih.gov/nuccore/DAOQIT000000000
AMR_MDS_0620	DAOQIS000000000	PRJNA925477	SAMN32810252	https://www.ncbi.nlm.nih.gov/nuccore/DAOQIS000000000
AMR_MDS_0621	DAOQIR000000000	PRJNA925477	SAMN32810253	https://www.ncbi.nlm.nih.gov/nuccore/DAOQIR000000000
AMR_MDS_0622	DAOQIQ000000000	PRJNA925477	SAMN32810254	https://www.ncbi.nlm.nih.gov/nuccore/DAOQIQ000000000
AMR_MDS_0623	DAOQIP000000000	PRJNA925477	SAMN32810255	https://www.ncbi.nlm.nih.gov/nuccore/DAOQIP000000000
AMR_MDS_0624	DAOQIO000000000	PRJNA925477	SAMN32810256	https://www.ncbi.nlm.nih.gov/nuccore/DAOQIO000000000
AMR_MDS_0625	DAOQIN000000000	PRJNA925477	SAMN32810257	https://www.ncbi.nlm.nih.gov/nuccore/DAOQIN000000000
AMR_MDS_0626	DAOQIM000000000	PRJNA925477	SAMN32810258	https://www.ncbi.nlm.nih.gov/nuccore/DAOQIM000000000
AMR_MDS_0627	DAOQIL000000000	PRJNA925477	SAMN32810259	https://www.ncbi.nlm.nih.gov/nuccore/DAOQIL000000000
AMR_MDS_0628	DAOQIK000000000	PRJNA925477	SAMN32810260	https://www.ncbi.nlm.nih.gov/nuccore/DAOQIK000000000
AMR_MDS_0629	DAOQIJ000000000	PRJNA925477	SAMN32810261	https://www.ncbi.nlm.nih.gov/nuccore/DAOQIJ000000000
AMR_MDS_0630	DAOQII000000000	PRJNA925477	SAMN32810262	https://www.ncbi.nlm.nih.gov/nuccore/DAOQII000000000
AMR_MDS_0631	DAOQIH000000000	PRJNA925477	SAMN32810263	https://www.ncbi.nlm.nih.gov/nuccore/DAOQIH000000000
AMR_MDS_0632	DAOQIG000000000	PRJNA925477	SAMN32810264	https://www.ncbi.nlm.nih.gov/nuccore/DAOQIG000000000
AMR_MDS_0633	DAOQIF000000000	PRJNA925477	SAMN32810265	https://www.ncbi.nlm.nih.gov/nuccore/DAOQIF000000000
AMR_MDS_0634	DAOQIE000000000	PRJNA925477	SAMN32810266	https://www.ncbi.nlm.nih.gov/nuccore/DAOQIE000000000
AMR_MDS_0635	DAOQID000000000	PRJNA925477	SAMN32810267	https://www.ncbi.nlm.nih.gov/nuccore/DAOQID000000000
AMR_MDS_0636	DAOQIC000000000	PRJNA925477	SAMN32810268	https://www.ncbi.nlm.nih.gov/nuccore/DAOQIC000000000
AMR_MDS_0637	DAOQIB000000000	PRJNA925477	SAMN32810269	https://www.ncbi.nlm.nih.gov/nuccore/DAOQIB000000000
AMR_MDS_0638	DAOQIA000000000	PRJNA925477	SAMN32810270	https://www.ncbi.nlm.nih.gov/nuccore/DAOQIA000000000
AMR_MDS_0639	DAOQHZ000000000	PRJNA925477	SAMN32810271	https://www.ncbi.nlm.nih.gov/nuccore/DAOQHZ000000000
AMR_MDS_0640	DAOQHY000000000	PRJNA925477	SAMN32810272	https://www.ncbi.nlm.nih.gov/nuccore/DAOQHY000000000
AMR_MDS_0641	DAOQHX000000000	PRJNA925477	SAMN32810273	https://www.ncbi.nlm.nih.gov/nuccore/DAOQHX000000000
AMR_MDS_0642	DAOQHW000000000	PRJNA925477	SAMN32810274	https://www.ncbi.nlm.nih.gov/nuccore/DAOQHW000000000
AMR_MDS_0643	DAOQHV000000000	PRJNA925477	SAMN32810275	https://www.ncbi.nlm.nih.gov/nuccore/DAOQHV000000000
AMR_MDS_0644	DAOQHU000000000	PRJNA925477	SAMN32810276	https://www.ncbi.nlm.nih.gov/nuccore/DAOQHU000000000
AMR_MDS_0645	DAOQHT000000000	PRJNA925477	SAMN32810277	https://www.ncbi.nlm.nih.gov/nuccore/DAOQHT000000000
AMR_MDS_0646	DAOQHS000000000	PRJNA925477	SAMN32810278	https://www.ncbi.nlm.nih.gov/nuccore/DAOQHS000000000
AMR_MDS_0647	DAOQHR000000000	PRJNA925477	SAMN32810279	https://www.ncbi.nlm.nih.gov/nuccore/DAOQHR000000000
AMR_MDS_0648	DAOQHQ000000000	PRJNA925477	SAMN32810280	https://www.ncbi.nlm.nih.gov/nuccore/DAOQHQ000000000
AMR_MDS_0649	DAOQHP000000000	PRJNA925477	SAMN32810281	https://www.ncbi.nlm.nih.gov/nuccore/DAOQHP000000000
AMR_MDS_0650	DAOQHO000000000	PRJNA925477	SAMN32810282	https://www.ncbi.nlm.nih.gov/nuccore/DAOQHO000000000
AMR_MDS_0651	DAOQHN000000000	PRJNA925477	SAMN32810283	https://www.ncbi.nlm.nih.gov/nuccore/DAOQHN000000000
AMR_MDS_0652	DAOQHM000000000	PRJNA925477	SAMN32810284	https://www.ncbi.nlm.nih.gov/nuccore/DAOQHM000000000
AMR_MDS_0653	DAOQHL000000000	PRJNA925477	SAMN32810285	https://www.ncbi.nlm.nih.gov/nuccore/DAOQHL000000000
AMR_MDS_0654	DAOQHK000000000	PRJNA925477	SAMN32810286	https://www.ncbi.nlm.nih.gov/nuccore/DAOQHK000000000
AMR_MDS_0655	DAOQHJ000000000	PRJNA925477	SAMN32810287	https://www.ncbi.nlm.nih.gov/nuccore/DAOQHJ000000000
AMR_MDS_0656	DAOQHI000000000	PRJNA925477	SAMN32810288	https://www.ncbi.nlm.nih.gov/nuccore/DAOQHI000000000
AMR_MDS_0657	DAOQHH000000000	PRJNA925477	SAMN32810289	https://www.ncbi.nlm.nih.gov/nuccore/DAOQHH000000000
AMR_MDS_0658	DAOQHG000000000	PRJNA925477	SAMN32810290	https://www.ncbi.nlm.nih.gov/nuccore/DAOQHG000000000
AMR_MDS_0659	DAOQHF000000000	PRJNA925477	SAMN32810291	https://www.ncbi.nlm.nih.gov/nuccore/DAOQHF000000000
AMR_MDS_0660	DAOQHE000000000	PRJNA925477	SAMN32810292	https://www.ncbi.nlm.nih.gov/nuccore/DAOQHE000000000
AMR_MDS_0661	DAOQHD000000000	PRJNA925477	SAMN32810293	https://www.ncbi.nlm.nih.gov/nuccore/DAOQHD000000000
AMR_MDS_0662	DAOQHC000000000	PRJNA925477	SAMN32810294	https://www.ncbi.nlm.nih.gov/nuccore/DAOQHC000000000
AMR_MDS_0663	DAOQHB000000000	PRJNA925477	SAMN32810295	https://www.ncbi.nlm.nih.gov/nuccore/DAOQHB000000000
AMR_MDS_0664	DAOQHA000000000	PRJNA925477	SAMN32810296	https://www.ncbi.nlm.nih.gov/nuccore/DAOQHA000000000
AMR_MDS_0665	DAOQGZ000000000	PRJNA925477	SAMN32810297	https://www.ncbi.nlm.nih.gov/nuccore/DAOQGZ000000000
AMR_MDS_0666	DAOQGY000000000	PRJNA925477	SAMN32810298	https://www.ncbi.nlm.nih.gov/nuccore/DAOQGY000000000
AMR_MDS_0667	DAOQGX000000000	PRJNA925477	SAMN32810299	https://www.ncbi.nlm.nih.gov/nuccore/DAOQGX000000000
AMR_MDS_0668	DAOQGW000000000	PRJNA925477	SAMN32810300	https://www.ncbi.nlm.nih.gov/nuccore/DAOQGW000000000
AMR_MDS_0669	DAOQGV000000000	PRJNA925477	SAMN32810301	https://www.ncbi.nlm.nih.gov/nuccore/DAOQGV000000000
AMR_MDS_0670	DAOQGU000000000	PRJNA925477	SAMN32810302	https://www.ncbi.nlm.nih.gov/nuccore/DAOQGU000000000
AMR_MDS_0671	DAOQGT000000000	PRJNA925477	SAMN32810303	https://www.ncbi.nlm.nih.gov/nuccore/DAOQGT000000000
AMR_MDS_0672	DAOQGS000000000	PRJNA925477	SAMN32810304	https://www.ncbi.nlm.nih.gov/nuccore/DAOQGS000000000
AMR_MDS_0673	DAOQGR000000000	PRJNA925477	SAMN32810305	https://www.ncbi.nlm.nih.gov/nuccore/DAOQGR000000000
AMR_MDS_0674	DAOQGQ000000000	PRJNA925477	SAMN32810306	https://www.ncbi.nlm.nih.gov/nuccore/DAOQGQ000000000
AMR_MDS_0675	DAOQGP000000000	PRJNA925477	SAMN32810307	https://www.ncbi.nlm.nih.gov/nuccore/DAOQGP000000000
AMR_MDS_0676	DAOQGO000000000	PRJNA925477	SAMN32810308	https://www.ncbi.nlm.nih.gov/nuccore/DAOQGO000000000
AMR_MDS_0677	DAOQGN000000000	PRJNA925477	SAMN32810309	https://www.ncbi.nlm.nih.gov/nuccore/DAOQGN000000000
AMR_MDS_0678	DAOQGM000000000	PRJNA925477	SAMN32810310	https://www.ncbi.nlm.nih.gov/nuccore/DAOQGM000000000
AMR_MDS_0679	DAOQGL000000000	PRJNA925477	SAMN32810311	https://www.ncbi.nlm.nih.gov/nuccore/DAOQGL000000000
AMR_MDS_0680	DAOQGK000000000	PRJNA925477	SAMN32810312	https://www.ncbi.nlm.nih.gov/nuccore/DAOQGK000000000
AMR_MDS_0681	DAOQGJ000000000	PRJNA925477	SAMN32810313	https://www.ncbi.nlm.nih.gov/nuccore/DAOQGJ000000000
AMR_MDS_0682	DAOQGI000000000	PRJNA925477	SAMN32810314	https://www.ncbi.nlm.nih.gov/nuccore/DAOQGI000000000
AMR_MDS_0683	DAOQGH000000000	PRJNA925477	SAMN32810315	https://www.ncbi.nlm.nih.gov/nuccore/DAOQGH000000000
AMR_MDS_0684	DAOQGG000000000	PRJNA925477	SAMN32810316	https://www.ncbi.nlm.nih.gov/nuccore/DAOQGG000000000
AMR_MDS_0685	DAOQGF000000000	PRJNA925477	SAMN32810317	https://www.ncbi.nlm.nih.gov/nuccore/DAOQGF000000000
AMR_MDS_0686	DAOQGE000000000	PRJNA925477	SAMN32810318	https://www.ncbi.nlm.nih.gov/nuccore/DAOQGE000000000
AMR_MDS_0687	DAOQGD000000000	PRJNA925477	SAMN32810319	https://www.ncbi.nlm.nih.gov/nuccore/DAOQGD000000000
AMR_MDS_0688	DAOQGC000000000	PRJNA925477	SAMN32810320	https://www.ncbi.nlm.nih.gov/nuccore/DAOQGC000000000
AMR_MDS_0689	DAOQGB000000000	PRJNA925477	SAMN32810321	https://www.ncbi.nlm.nih.gov/nuccore/DAOQGB000000000
AMR_MDS_0690	DAOQGA000000000	PRJNA925477	SAMN32810322	https://www.ncbi.nlm.nih.gov/nuccore/DAOQGA000000000
AMR_MDS_0691	DAOQFZ000000000	PRJNA925477	SAMN32810323	https://www.ncbi.nlm.nih.gov/nuccore/DAOQFZ000000000
AMR_MDS_0692	DAOQFY000000000	PRJNA925477	SAMN32810324	https://www.ncbi.nlm.nih.gov/nuccore/DAOQFY000000000
AMR_MDS_0693	DAOQFX000000000	PRJNA925477	SAMN32810325	https://www.ncbi.nlm.nih.gov/nuccore/DAOQFX000000000
AMR_MDS_0694	DAOQFW000000000	PRJNA925477	SAMN32810326	https://www.ncbi.nlm.nih.gov/nuccore/DAOQFW000000000
AMR_MDS_0695	DAOQFV000000000	PRJNA925477	SAMN32810327	https://www.ncbi.nlm.nih.gov/nuccore/DAOQFV000000000
AMR_MDS_0696	DAOQFU000000000	PRJNA925477	SAMN32810328	https://www.ncbi.nlm.nih.gov/nuccore/DAOQFU000000000
AMR_MDS_0697	DAOQFT000000000	PRJNA925477	SAMN32810329	https://www.ncbi.nlm.nih.gov/nuccore/DAOQFT000000000
AMR_MDS_0698	DAOQFS000000000	PRJNA925477	SAMN32810330	https://www.ncbi.nlm.nih.gov/nuccore/DAOQFS000000000
AMR_MDS_0699	DAOQFR000000000	PRJNA925477	SAMN32810331	https://www.ncbi.nlm.nih.gov/nuccore/DAOQFR000000000
AMR_MDS_0700	DAOQFQ000000000	PRJNA925477	SAMN32810332	https://www.ncbi.nlm.nih.gov/nuccore/DAOQFQ000000000
AMR_MDS_0701	DAOQFP000000000	PRJNA925477	SAMN32810333	https://www.ncbi.nlm.nih.gov/nuccore/DAOQFP000000000
AMR_MDS_0702	DAOQFO000000000	PRJNA925477	SAMN32810334	https://www.ncbi.nlm.nih.gov/nuccore/DAOQFO000000000
AMR_MDS_0703	DAOQFN000000000	PRJNA925477	SAMN32810335	https://www.ncbi.nlm.nih.gov/nuccore/DAOQFN000000000
AMR_MDS_0704	DAOQFM000000000	PRJNA925477	SAMN32810336	https://www.ncbi.nlm.nih.gov/nuccore/DAOQFM000000000
AMR_MDS_0705	DAOQFL000000000	PRJNA925477	SAMN32810337	https://www.ncbi.nlm.nih.gov/nuccore/DAOQFL000000000
AMR_MDS_0706	DAOQFK000000000	PRJNA925477	SAMN32810338	https://www.ncbi.nlm.nih.gov/nuccore/DAOQFK000000000
AMR_MDS_0707	DAOQFJ000000000	PRJNA925477	SAMN32810339	https://www.ncbi.nlm.nih.gov/nuccore/DAOQFJ000000000
AMR_MDS_0708	DAOQFI000000000	PRJNA925477	SAMN32810340	https://www.ncbi.nlm.nih.gov/nuccore/DAOQFI000000000
AMR_MDS_0709	DAOQFH000000000	PRJNA925477	SAMN32810341	https://www.ncbi.nlm.nih.gov/nuccore/DAOQFH000000000
AMR_MDS_0710	DAOQFG000000000	PRJNA925477	SAMN32810342	https://www.ncbi.nlm.nih.gov/nuccore/DAOQFG000000000
AMR_MDS_0711	DAOQFF000000000	PRJNA925477	SAMN32810343	https://www.ncbi.nlm.nih.gov/nuccore/DAOQFF000000000
AMR_MDS_0712	DAOQFE000000000	PRJNA925477	SAMN32810344	https://www.ncbi.nlm.nih.gov/nuccore/DAOQFE000000000
AMR_MDS_0713	DAOQFD000000000	PRJNA925477	SAMN32810345	https://www.ncbi.nlm.nih.gov/nuccore/DAOQFD000000000
AMR_MDS_0714	DAOQFC000000000	PRJNA925477	SAMN32810346	https://www.ncbi.nlm.nih.gov/nuccore/DAOQFC000000000
AMR_MDS_0715	DAOQFB000000000	PRJNA925477	SAMN32810347	https://www.ncbi.nlm.nih.gov/nuccore/DAOQFB000000000
AMR_MDS_0716	DAOQFA000000000	PRJNA925477	SAMN32810348	https://www.ncbi.nlm.nih.gov/nuccore/DAOQFA000000000
AMR_MDS_0717	DAOQEZ000000000	PRJNA925477	SAMN32810349	https://www.ncbi.nlm.nih.gov/nuccore/DAOQEZ000000000
AMR_MDS_0718	DAOQEY000000000	PRJNA925477	SAMN32810350	https://www.ncbi.nlm.nih.gov/nuccore/DAOQEY000000000
AMR_MDS_0719	DAOQEX000000000	PRJNA925477	SAMN32810351	https://www.ncbi.nlm.nih.gov/nuccore/DAOQEX000000000
AMR_MDS_0720	DAOQEW000000000	PRJNA925477	SAMN32810352	https://www.ncbi.nlm.nih.gov/nuccore/DAOQEW000000000
AMR_MDS_0721	DAOQEV000000000	PRJNA925477	SAMN32810353	https://www.ncbi.nlm.nih.gov/nuccore/DAOQEV000000000
AMR_MDS_0722	DAOQEU000000000	PRJNA925477	SAMN32810354	https://www.ncbi.nlm.nih.gov/nuccore/DAOQEU000000000
AMR_MDS_0723	DAOQET000000000	PRJNA925477	SAMN32810355	https://www.ncbi.nlm.nih.gov/nuccore/DAOQET000000000
AMR_MDS_0724	DAOQES000000000	PRJNA925477	SAMN32810356	https://www.ncbi.nlm.nih.gov/nuccore/DAOQES000000000
AMR_MDS_0725	DAOQER000000000	PRJNA925477	SAMN32810357	https://www.ncbi.nlm.nih.gov/nuccore/DAOQER000000000
AMR_MDS_0726	DAOQEQ000000000	PRJNA925477	SAMN32810358	https://www.ncbi.nlm.nih.gov/nuccore/DAOQEQ000000000
AMR_MDS_0727	DAOQEP000000000	PRJNA925477	SAMN32810359	https://www.ncbi.nlm.nih.gov/nuccore/DAOQEP000000000
AMR_MDS_0728	DAOQEO000000000	PRJNA925477	SAMN32810360	https://www.ncbi.nlm.nih.gov/nuccore/DAOQEO000000000
AMR_MDS_0729	DAOQEN000000000	PRJNA925477	SAMN32810361	https://www.ncbi.nlm.nih.gov/nuccore/DAOQEN000000000
AMR_MDS_0730	DAOQEM000000000	PRJNA925477	SAMN32810362	https://www.ncbi.nlm.nih.gov/nuccore/DAOQEM000000000
AMR_MDS_0731	DAOQEL000000000	PRJNA925477	SAMN32810363	https://www.ncbi.nlm.nih.gov/nuccore/DAOQEL000000000
AMR_MDS_0732	DAOQEK000000000	PRJNA925477	SAMN32810364	https://www.ncbi.nlm.nih.gov/nuccore/DAOQEK000000000
AMR_MDS_0733	DAOQEJ000000000	PRJNA925477	SAMN32810365	https://www.ncbi.nlm.nih.gov/nuccore/DAOQEJ000000000
AMR_MDS_0734	DAOQEI000000000	PRJNA925477	SAMN32810366	https://www.ncbi.nlm.nih.gov/nuccore/DAOQEI000000000
AMR_MDS_0735	DAOQEH000000000	PRJNA925477	SAMN32810367	https://www.ncbi.nlm.nih.gov/nuccore/DAOQEH000000000
AMR_MDS_0736	DAOQEG000000000	PRJNA925477	SAMN32810368	https://www.ncbi.nlm.nih.gov/nuccore/DAOQEG000000000
AMR_MDS_0737	DAOQEF000000000	PRJNA925477	SAMN32810369	https://www.ncbi.nlm.nih.gov/nuccore/DAOQEF000000000
AMR_MDS_0738	DAOQEE000000000	PRJNA925477	SAMN32810370	https://www.ncbi.nlm.nih.gov/nuccore/DAOQEE000000000
AMR_MDS_0739	DAOQED000000000	PRJNA925477	SAMN32810371	https://www.ncbi.nlm.nih.gov/nuccore/DAOQED000000000
AMR_MDS_0740	DAOQEC000000000	PRJNA925477	SAMN32810372	https://www.ncbi.nlm.nih.gov/nuccore/DAOQEC000000000
AMR_MDS_0741	DAOQEB000000000	PRJNA925477	SAMN32810373	https://www.ncbi.nlm.nih.gov/nuccore/DAOQEB000000000
AMR_MDS_0742	DAOQEA000000000	PRJNA925477	SAMN32810374	https://www.ncbi.nlm.nih.gov/nuccore/DAOQEA000000000
AMR_MDS_0743	DAOQDZ000000000	PRJNA925477	SAMN32810375	https://www.ncbi.nlm.nih.gov/nuccore/DAOQDZ000000000
AMR_MDS_0744	DAOQDY000000000	PRJNA925477	SAMN32810376	https://www.ncbi.nlm.nih.gov/nuccore/DAOQDY000000000
AMR_MDS_0745	DAOQDX000000000	PRJNA925477	SAMN32810377	https://www.ncbi.nlm.nih.gov/nuccore/DAOQDX000000000
AMR_MDS_0746	DAOQDW000000000	PRJNA925477	SAMN32810378	https://www.ncbi.nlm.nih.gov/nuccore/DAOQDW000000000
AMR_MDS_0747	DAOQDV000000000	PRJNA925477	SAMN32810379	https://www.ncbi.nlm.nih.gov/nuccore/DAOQDV000000000
AMR_MDS_0748	DAOQDU000000000	PRJNA925477	SAMN32810380	https://www.ncbi.nlm.nih.gov/nuccore/DAOQDU000000000
AMR_MDS_0749	DAOQDT000000000	PRJNA925477	SAMN32810381	https://www.ncbi.nlm.nih.gov/nuccore/DAOQDT000000000
AMR_MDS_0750	DAOQDS000000000	PRJNA925477	SAMN32810382	https://www.ncbi.nlm.nih.gov/nuccore/DAOQDS000000000
AMR_MDS_0751	DAOQDR000000000	PRJNA925477	SAMN32810383	https://www.ncbi.nlm.nih.gov/nuccore/DAOQDR000000000
AMR_MDS_0752	DAOQDQ000000000	PRJNA925477	SAMN32810384	https://www.ncbi.nlm.nih.gov/nuccore/DAOQDQ000000000
AMR_MDS_0753	DAOQDP000000000	PRJNA925477	SAMN32810385	https://www.ncbi.nlm.nih.gov/nuccore/DAOQDP000000000
AMR_MDS_0754	DAOQDO000000000	PRJNA925477	SAMN32810386	https://www.ncbi.nlm.nih.gov/nuccore/DAOQDO000000000
AMR_MDS_0755	DAOQDN000000000	PRJNA925477	SAMN32810387	https://www.ncbi.nlm.nih.gov/nuccore/DAOQDN000000000
AMR_MDS_0756	DAOQDM000000000	PRJNA925477	SAMN32810388	https://www.ncbi.nlm.nih.gov/nuccore/DAOQDM000000000
AMR_MDS_0757	DAOQDL000000000	PRJNA925477	SAMN32810389	https://www.ncbi.nlm.nih.gov/nuccore/DAOQDL000000000
AMR_MDS_0758	DAOQDK000000000	PRJNA925477	SAMN32810390	https://www.ncbi.nlm.nih.gov/nuccore/DAOQDK000000000
AMR_MDS_0759	DAOQDJ000000000	PRJNA925477	SAMN32810391	https://www.ncbi.nlm.nih.gov/nuccore/DAOQDJ000000000
AMR_MDS_0760	DAOQDI000000000	PRJNA925477	SAMN32810392	https://www.ncbi.nlm.nih.gov/nuccore/DAOQDI000000000
AMR_MDS_0761	DAOQDH000000000	PRJNA925477	SAMN32810393	https://www.ncbi.nlm.nih.gov/nuccore/DAOQDH000000000
AMR_MDS_0762	DAOQDG000000000	PRJNA925477	SAMN32810394	https://www.ncbi.nlm.nih.gov/nuccore/DAOQDG000000000
AMR_MDS_0763	DAOQDF000000000	PRJNA925477	SAMN32810395	https://www.ncbi.nlm.nih.gov/nuccore/DAOQDF000000000
AMR_MDS_0764	DAOQDE000000000	PRJNA925477	SAMN32810396	https://www.ncbi.nlm.nih.gov/nuccore/DAOQDE000000000
AMR_MDS_0765	DAOQDD000000000	PRJNA925477	SAMN32810397	https://www.ncbi.nlm.nih.gov/nuccore/DAOQDD000000000
AMR_MDS_0766	DAOQDC000000000	PRJNA925477	SAMN32810398	https://www.ncbi.nlm.nih.gov/nuccore/DAOQDC000000000
AMR_MDS_0767	DAOQDB000000000	PRJNA925477	SAMN32810399	https://www.ncbi.nlm.nih.gov/nuccore/DAOQDB000000000
AMR_MDS_0768	DAOQDA000000000	PRJNA925477	SAMN32810400	https://www.ncbi.nlm.nih.gov/nuccore/DAOQDA000000000
AMR_MDS_0769	DAOQCZ000000000	PRJNA925477	SAMN32810401	https://www.ncbi.nlm.nih.gov/nuccore/DAOQCZ000000000
AMR_MDS_0770	DAOQCY000000000	PRJNA925477	SAMN32810402	https://www.ncbi.nlm.nih.gov/nuccore/DAOQCY000000000
AMR_MDS_0771	DAOQCX000000000	PRJNA925477	SAMN32810403	https://www.ncbi.nlm.nih.gov/nuccore/DAOQCX000000000
AMR_MDS_0772	DAOQCW000000000	PRJNA925477	SAMN32810404	https://www.ncbi.nlm.nih.gov/nuccore/DAOQCW000000000
AMR_MDS_0773	DAOQCV000000000	PRJNA925477	SAMN32810405	https://www.ncbi.nlm.nih.gov/nuccore/DAOQCV000000000
AMR_MDS_0774	DAOQCU000000000	PRJNA925477	SAMN32810406	https://www.ncbi.nlm.nih.gov/nuccore/DAOQCU000000000
AMR_MDS_0775	DAOQCT000000000	PRJNA925477	SAMN32810407	https://www.ncbi.nlm.nih.gov/nuccore/DAOQCT000000000
AMR_MDS_0776	DAOQCS000000000	PRJNA925477	SAMN32810408	https://www.ncbi.nlm.nih.gov/nuccore/DAOQCS000000000
AMR_MDS_0777	DAOQCR000000000	PRJNA925477	SAMN32810409	https://www.ncbi.nlm.nih.gov/nuccore/DAOQCR000000000
AMR_MDS_0778	DAOQCQ000000000	PRJNA925477	SAMN32810410	https://www.ncbi.nlm.nih.gov/nuccore/DAOQCQ000000000
AMR_MDS_0779	DAOQCP000000000	PRJNA925477	SAMN32810411	https://www.ncbi.nlm.nih.gov/nuccore/DAOQCP000000000
AMR_MDS_0780	DAOQCO000000000	PRJNA925477	SAMN32810412	https://www.ncbi.nlm.nih.gov/nuccore/DAOQCO000000000
AMR_MDS_0781	DAOQCN000000000	PRJNA925477	SAMN32810413	https://www.ncbi.nlm.nih.gov/nuccore/DAOQCN000000000
AMR_MDS_0782	DAOQCM000000000	PRJNA925477	SAMN32810414	https://www.ncbi.nlm.nih.gov/nuccore/DAOQCM000000000
AMR_MDS_0783	DAOQCL000000000	PRJNA925477	SAMN32810415	https://www.ncbi.nlm.nih.gov/nuccore/DAOQCL000000000
AMR_MDS_0784	DAOQCK000000000	PRJNA925477	SAMN32810416	https://www.ncbi.nlm.nih.gov/nuccore/DAOQCK000000000
AMR_MDS_0785	DAOQCJ000000000	PRJNA925477	SAMN32810417	https://www.ncbi.nlm.nih.gov/nuccore/DAOQCJ000000000
AMR_MDS_0786	DAOQCI000000000	PRJNA925477	SAMN32810418	https://www.ncbi.nlm.nih.gov/nuccore/DAOQCI000000000
AMR_MDS_0787	DAOQCH000000000	PRJNA925477	SAMN32810419	https://www.ncbi.nlm.nih.gov/nuccore/DAOQCH000000000
AMR_MDS_0788	DAOQCG000000000	PRJNA925477	SAMN32810420	https://www.ncbi.nlm.nih.gov/nuccore/DAOQCG000000000
AMR_MDS_0789	DAOQCF000000000	PRJNA925477	SAMN32810421	https://www.ncbi.nlm.nih.gov/nuccore/DAOQCF000000000
AMR_MDS_0790	DAOQCE000000000	PRJNA925477	SAMN32810422	https://www.ncbi.nlm.nih.gov/nuccore/DAOQCE000000000
AMR_MDS_0791	DAOQCD000000000	PRJNA925477	SAMN32810423	https://www.ncbi.nlm.nih.gov/nuccore/DAOQCD000000000
AMR_MDS_0792	DAOQCC000000000	PRJNA925477	SAMN32810424	https://www.ncbi.nlm.nih.gov/nuccore/DAOQCC000000000
AMR_MDS_0793	DAOQCB000000000	PRJNA925477	SAMN32810425	https://www.ncbi.nlm.nih.gov/nuccore/DAOQCB000000000
AMR_MDS_0794	DAOQCA000000000	PRJNA925477	SAMN32810426	https://www.ncbi.nlm.nih.gov/nuccore/DAOQCA000000000
AMR_MDS_0795	DAOQBZ000000000	PRJNA925477	SAMN32810427	https://www.ncbi.nlm.nih.gov/nuccore/DAOQBZ000000000
AMR_MDS_0796	DAOQBY000000000	PRJNA925477	SAMN32810428	https://www.ncbi.nlm.nih.gov/nuccore/DAOQBY000000000
AMR_MDS_0797	DAOQBX000000000	PRJNA925477	SAMN32810429	https://www.ncbi.nlm.nih.gov/nuccore/DAOQBX000000000
AMR_MDS_0798	DAOQBW000000000	PRJNA925477	SAMN32810430	https://www.ncbi.nlm.nih.gov/nuccore/DAOQBW000000000
AMR_MDS_0799	DAOQBV000000000	PRJNA925477	SAMN32810431	https://www.ncbi.nlm.nih.gov/nuccore/DAOQBV000000000
AMR_MDS_0800	DAOQBU000000000	PRJNA925477	SAMN32810432	https://www.ncbi.nlm.nih.gov/nuccore/DAOQBU000000000
AMR_MDS_0801	DAORGN000000000	PRJNA925477	SAMN32852144	https://www.ncbi.nlm.nih.gov/nuccore/DAORGN000000000
AMR_MDS_0802	DAORGM000000000	PRJNA925477	SAMN32852145	https://www.ncbi.nlm.nih.gov/nuccore/DAORGM000000000
AMR_MDS_0803	DAORGL000000000	PRJNA925477	SAMN32852146	https://www.ncbi.nlm.nih.gov/nuccore/DAORGL000000000
AMR_MDS_0804	DAORGK000000000	PRJNA925477	SAMN32852147	https://www.ncbi.nlm.nih.gov/nuccore/DAORGK000000000
AMR_MDS_0805	DAORGJ000000000	PRJNA925477	SAMN32852148	https://www.ncbi.nlm.nih.gov/nuccore/DAORGJ000000000
AMR_MDS_0806	DAORGI000000000	PRJNA925477	SAMN32852149	https://www.ncbi.nlm.nih.gov/nuccore/DAORGI000000000
AMR_MDS_0807	DAORGH000000000	PRJNA925477	SAMN32852150	https://www.ncbi.nlm.nih.gov/nuccore/DAORGH000000000
AMR_MDS_0808	DAORGG000000000	PRJNA925477	SAMN32852151	https://www.ncbi.nlm.nih.gov/nuccore/DAORGG000000000
AMR_MDS_0809	DAORGF000000000	PRJNA925477	SAMN32852152	https://www.ncbi.nlm.nih.gov/nuccore/DAORGF000000000
AMR_MDS_0810	DAORGE000000000	PRJNA925477	SAMN32852153	https://www.ncbi.nlm.nih.gov/nuccore/DAORGE000000000
AMR_MDS_0811	DAORGD000000000	PRJNA925477	SAMN32852154	https://www.ncbi.nlm.nih.gov/nuccore/DAORGD000000000
AMR_MDS_0812	DAORGC000000000	PRJNA925477	SAMN32852155	https://www.ncbi.nlm.nih.gov/nuccore/DAORGC000000000
AMR_MDS_0813	DAORGB000000000	PRJNA925477	SAMN32852156	https://www.ncbi.nlm.nih.gov/nuccore/DAORGB000000000
AMR_MDS_0814	DAORGA000000000	PRJNA925477	SAMN32852157	https://www.ncbi.nlm.nih.gov/nuccore/DAORGA000000000
AMR_MDS_0815	DAORFZ000000000	PRJNA925477	SAMN32852158	https://www.ncbi.nlm.nih.gov/nuccore/DAORFZ000000000
AMR_MDS_0816	DAORFY000000000	PRJNA925477	SAMN32852159	https://www.ncbi.nlm.nih.gov/nuccore/DAORFY000000000
AMR_MDS_0817	DAORFX000000000	PRJNA925477	SAMN32852160	https://www.ncbi.nlm.nih.gov/nuccore/DAORFX000000000
AMR_MDS_0818	DAORFW000000000	PRJNA925477	SAMN32852161	https://www.ncbi.nlm.nih.gov/nuccore/DAORFW000000000
AMR_MDS_0819	DAORFV000000000	PRJNA925477	SAMN32852162	https://www.ncbi.nlm.nih.gov/nuccore/DAORFV000000000
AMR_MDS_0820	DAORFU000000000	PRJNA925477	SAMN32852163	https://www.ncbi.nlm.nih.gov/nuccore/DAORFU000000000
AMR_MDS_0821	DAORFT000000000	PRJNA925477	SAMN32852164	https://www.ncbi.nlm.nih.gov/nuccore/DAORFT000000000
AMR_MDS_0822	DAORFS000000000	PRJNA925477	SAMN32852165	https://www.ncbi.nlm.nih.gov/nuccore/DAORFS000000000
AMR_MDS_0823	DAORFR000000000	PRJNA925477	SAMN32852166	https://www.ncbi.nlm.nih.gov/nuccore/DAORFR000000000
AMR_MDS_0824	DAORFQ000000000	PRJNA925477	SAMN32852167	https://www.ncbi.nlm.nih.gov/nuccore/DAORFQ000000000
AMR_MDS_0825	DAORFP000000000	PRJNA925477	SAMN32852168	https://www.ncbi.nlm.nih.gov/nuccore/DAORFP000000000
AMR_MDS_0826	DAORFO000000000	PRJNA925477	SAMN32852169	https://www.ncbi.nlm.nih.gov/nuccore/DAORFO000000000
AMR_MDS_0827	DAORFN000000000	PRJNA925477	SAMN32852170	https://www.ncbi.nlm.nih.gov/nuccore/DAORFN000000000
AMR_MDS_0828	DAORFM000000000	PRJNA925477	SAMN32852171	https://www.ncbi.nlm.nih.gov/nuccore/DAORFM000000000
AMR_MDS_0829	DAORFL000000000	PRJNA925477	SAMN32852172	https://www.ncbi.nlm.nih.gov/nuccore/DAORFL000000000
AMR_MDS_0830	DAORFK000000000	PRJNA925477	SAMN32852173	https://www.ncbi.nlm.nih.gov/nuccore/DAORFK000000000
AMR_MDS_0831	DAORFJ000000000	PRJNA925477	SAMN32852174	https://www.ncbi.nlm.nih.gov/nuccore/DAORFJ000000000
AMR_MDS_0832	DAORFI000000000	PRJNA925477	SAMN32852175	https://www.ncbi.nlm.nih.gov/nuccore/DAORFI000000000
AMR_MDS_0833	DAORFH000000000	PRJNA925477	SAMN32852176	https://www.ncbi.nlm.nih.gov/nuccore/DAORFH000000000
AMR_MDS_0834	DAORFG000000000	PRJNA925477	SAMN32852177	https://www.ncbi.nlm.nih.gov/nuccore/DAORFG000000000
AMR_MDS_0835	DAORFF000000000	PRJNA925477	SAMN32852178	https://www.ncbi.nlm.nih.gov/nuccore/DAORFF000000000
AMR_MDS_0836	DAORFE000000000	PRJNA925477	SAMN32852179	https://www.ncbi.nlm.nih.gov/nuccore/DAORFE000000000
AMR_MDS_0837	DAORFD000000000	PRJNA925477	SAMN32852180	https://www.ncbi.nlm.nih.gov/nuccore/DAORFD000000000
AMR_MDS_0838	DAORFC000000000	PRJNA925477	SAMN32852181	https://www.ncbi.nlm.nih.gov/nuccore/DAORFC000000000
AMR_MDS_0839	DAORFB000000000	PRJNA925477	SAMN32852182	https://www.ncbi.nlm.nih.gov/nuccore/DAORFB000000000
AMR_MDS_0840	DAORFA000000000	PRJNA925477	SAMN32852183	https://www.ncbi.nlm.nih.gov/nuccore/DAORFA000000000
AMR_MDS_0841	DAOREZ000000000	PRJNA925477	SAMN32852184	https://www.ncbi.nlm.nih.gov/nuccore/DAOREZ000000000
AMR_MDS_0842	DAOREY000000000	PRJNA925477	SAMN32852185	https://www.ncbi.nlm.nih.gov/nuccore/DAOREY000000000
AMR_MDS_0843	DAOREX000000000	PRJNA925477	SAMN32852186	https://www.ncbi.nlm.nih.gov/nuccore/DAOREX000000000
AMR_MDS_0844	DAOREW000000000	PRJNA925477	SAMN32852187	https://www.ncbi.nlm.nih.gov/nuccore/DAOREW000000000
AMR_MDS_0845	DAOREV000000000	PRJNA925477	SAMN32852188	https://www.ncbi.nlm.nih.gov/nuccore/DAOREV000000000
AMR_MDS_0846	DAOREU000000000	PRJNA925477	SAMN32852189	https://www.ncbi.nlm.nih.gov/nuccore/DAOREU000000000
AMR_MDS_0847	DAORET000000000	PRJNA925477	SAMN32852190	https://www.ncbi.nlm.nih.gov/nuccore/DAORET000000000
AMR_MDS_0848	DAORES000000000	PRJNA925477	SAMN32852191	https://www.ncbi.nlm.nih.gov/nuccore/DAORES000000000
AMR_MDS_0849	DAORER000000000	PRJNA925477	SAMN32852192	https://www.ncbi.nlm.nih.gov/nuccore/DAORER000000000
AMR_MDS_0850	DAOREQ000000000	PRJNA925477	SAMN32852193	https://www.ncbi.nlm.nih.gov/nuccore/DAOREQ000000000
AMR_MDS_0851	DAOREP000000000	PRJNA925477	SAMN32852194	https://www.ncbi.nlm.nih.gov/nuccore/DAOREP000000000
AMR_MDS_0852	DAOREO000000000	PRJNA925477	SAMN32852195	https://www.ncbi.nlm.nih.gov/nuccore/DAOREO000000000
AMR_MDS_0853	DAOREN000000000	PRJNA925477	SAMN32852196	https://www.ncbi.nlm.nih.gov/nuccore/DAOREN000000000
AMR_MDS_0854	DAOREM000000000	PRJNA925477	SAMN32852197	https://www.ncbi.nlm.nih.gov/nuccore/DAOREM000000000
AMR_MDS_0855	DAOREL000000000	PRJNA925477	SAMN32852198	https://www.ncbi.nlm.nih.gov/nuccore/DAOREL000000000
AMR_MDS_0856	DAOREK000000000	PRJNA925477	SAMN32852199	https://www.ncbi.nlm.nih.gov/nuccore/DAOREK000000000
AMR_MDS_0857	DAOREJ000000000	PRJNA925477	SAMN32852200	https://www.ncbi.nlm.nih.gov/nuccore/DAOREJ000000000
AMR_MDS_0858	DAOREI000000000	PRJNA925477	SAMN32852201	https://www.ncbi.nlm.nih.gov/nuccore/DAOREI000000000
AMR_MDS_0859	DAOREH000000000	PRJNA925477	SAMN32852202	https://www.ncbi.nlm.nih.gov/nuccore/DAOREH000000000
AMR_MDS_0860	DAOREG000000000	PRJNA925477	SAMN32852203	https://www.ncbi.nlm.nih.gov/nuccore/DAOREG000000000
AMR_MDS_0861	DAOREF000000000	PRJNA925477	SAMN32852204	https://www.ncbi.nlm.nih.gov/nuccore/DAOREF000000000
AMR_MDS_0862	DAOREE000000000	PRJNA925477	SAMN32852205	https://www.ncbi.nlm.nih.gov/nuccore/DAOREE000000000
AMR_MDS_0863	DAORED000000000	PRJNA925477	SAMN32852206	https://www.ncbi.nlm.nih.gov/nuccore/DAORED000000000
AMR_MDS_0864	DAOREC000000000	PRJNA925477	SAMN32852207	https://www.ncbi.nlm.nih.gov/nuccore/DAOREC000000000
AMR_MDS_0865	DAOREB000000000	PRJNA925477	SAMN32852208	https://www.ncbi.nlm.nih.gov/nuccore/DAOREB000000000
AMR_MDS_0866	DAOREA000000000	PRJNA925477	SAMN32852209	https://www.ncbi.nlm.nih.gov/nuccore/DAOREA000000000
AMR_MDS_0867	DAORDZ000000000	PRJNA925477	SAMN32852210	https://www.ncbi.nlm.nih.gov/nuccore/DAORDZ000000000
AMR_MDS_0868	DAORDY000000000	PRJNA925477	SAMN32852211	https://www.ncbi.nlm.nih.gov/nuccore/DAORDY000000000
AMR_MDS_0869	DAORDX000000000	PRJNA925477	SAMN32852212	https://www.ncbi.nlm.nih.gov/nuccore/DAORDX000000000
AMR_MDS_0870	DAORDW000000000	PRJNA925477	SAMN32852213	https://www.ncbi.nlm.nih.gov/nuccore/DAORDW000000000
AMR_MDS_0871	DAORDV000000000	PRJNA925477	SAMN32852214	https://www.ncbi.nlm.nih.gov/nuccore/DAORDV000000000
AMR_MDS_0872	DAORDU000000000	PRJNA925477	SAMN32852215	https://www.ncbi.nlm.nih.gov/nuccore/DAORDU000000000
AMR_MDS_0873	DAORDT000000000	PRJNA925477	SAMN32852216	https://www.ncbi.nlm.nih.gov/nuccore/DAORDT000000000
AMR_MDS_0874	DAORDS000000000	PRJNA925477	SAMN32852217	https://www.ncbi.nlm.nih.gov/nuccore/DAORDS000000000
AMR_MDS_0875	DAORDR000000000	PRJNA925477	SAMN32852218	https://www.ncbi.nlm.nih.gov/nuccore/DAORDR000000000
AMR_MDS_0876	DAORDQ000000000	PRJNA925477	SAMN32852219	https://www.ncbi.nlm.nih.gov/nuccore/DAORDQ000000000
AMR_MDS_0877	DAORDP000000000	PRJNA925477	SAMN32852220	https://www.ncbi.nlm.nih.gov/nuccore/DAORDP000000000
AMR_MDS_0878	DAORDO000000000	PRJNA925477	SAMN32852221	https://www.ncbi.nlm.nih.gov/nuccore/DAORDO000000000
AMR_MDS_0879	DAORDN000000000	PRJNA925477	SAMN32852222	https://www.ncbi.nlm.nih.gov/nuccore/DAORDN000000000
AMR_MDS_0880	DAORDM000000000	PRJNA925477	SAMN32852223	https://www.ncbi.nlm.nih.gov/nuccore/DAORDM000000000
AMR_MDS_0881	DAORDL000000000	PRJNA925477	SAMN32852224	https://www.ncbi.nlm.nih.gov/nuccore/DAORDL000000000
AMR_MDS_0882	DAORDK000000000	PRJNA925477	SAMN32852225	https://www.ncbi.nlm.nih.gov/nuccore/DAORDK000000000
AMR_MDS_0883	DAORDJ000000000	PRJNA925477	SAMN32852226	https://www.ncbi.nlm.nih.gov/nuccore/DAORDJ000000000
AMR_MDS_0884	DAORDI000000000	PRJNA925477	SAMN32852227	https://www.ncbi.nlm.nih.gov/nuccore/DAORDI000000000
AMR_MDS_0885	DAORDH000000000	PRJNA925477	SAMN32852228	https://www.ncbi.nlm.nih.gov/nuccore/DAORDH000000000
AMR_MDS_0886	DAORDG000000000	PRJNA925477	SAMN32852229	https://www.ncbi.nlm.nih.gov/nuccore/DAORDG000000000
AMR_MDS_0887	DAORDF000000000	PRJNA925477	SAMN32852230	https://www.ncbi.nlm.nih.gov/nuccore/DAORDF000000000
AMR_MDS_0888	DAORDE000000000	PRJNA925477	SAMN32852231	https://www.ncbi.nlm.nih.gov/nuccore/DAORDE000000000
AMR_MDS_0889	DAORDD000000000	PRJNA925477	SAMN32852232	https://www.ncbi.nlm.nih.gov/nuccore/DAORDD000000000
AMR_MDS_0890	DAORDC000000000	PRJNA925477	SAMN32852233	https://www.ncbi.nlm.nih.gov/nuccore/DAORDC000000000
AMR_MDS_0891	DAORDB000000000	PRJNA925477	SAMN32852234	https://www.ncbi.nlm.nih.gov/nuccore/DAORDB000000000
AMR_MDS_0892	DAORDA000000000	PRJNA925477	SAMN32852235	https://www.ncbi.nlm.nih.gov/nuccore/DAORDA000000000
AMR_MDS_0893	DAORCZ000000000	PRJNA925477	SAMN32852236	https://www.ncbi.nlm.nih.gov/nuccore/DAORCZ000000000
AMR_MDS_0894	DAORCY000000000	PRJNA925477	SAMN32852237	https://www.ncbi.nlm.nih.gov/nuccore/DAORCY000000000
AMR_MDS_0895	DAORCX000000000	PRJNA925477	SAMN32852238	https://www.ncbi.nlm.nih.gov/nuccore/DAORCX000000000
AMR_MDS_0896	DAORCW000000000	PRJNA925477	SAMN32852239	https://www.ncbi.nlm.nih.gov/nuccore/DAORCW000000000
AMR_MDS_0897	DAORCV000000000	PRJNA925477	SAMN32852240	https://www.ncbi.nlm.nih.gov/nuccore/DAORCV000000000
AMR_MDS_0898	DAORCU000000000	PRJNA925477	SAMN32852241	https://www.ncbi.nlm.nih.gov/nuccore/DAORCU000000000
AMR_MDS_0899	DAORCT000000000	PRJNA925477	SAMN32852242	https://www.ncbi.nlm.nih.gov/nuccore/DAORCT000000000
AMR_MDS_0900	DAORCS000000000	PRJNA925477	SAMN32852243	https://www.ncbi.nlm.nih.gov/nuccore/DAORCS000000000
AMR_MDS_0901	DAORCR000000000	PRJNA925477	SAMN32852244	https://www.ncbi.nlm.nih.gov/nuccore/DAORCR000000000
AMR_MDS_0902	DAORCQ000000000	PRJNA925477	SAMN32852245	https://www.ncbi.nlm.nih.gov/nuccore/DAORCQ000000000
AMR_MDS_0903	DAORCP000000000	PRJNA925477	SAMN32852246	https://www.ncbi.nlm.nih.gov/nuccore/DAORCP000000000
AMR_MDS_0904	DAORCO000000000	PRJNA925477	SAMN32852247	https://www.ncbi.nlm.nih.gov/nuccore/DAORCO000000000
AMR_MDS_0905	DAORCN000000000	PRJNA925477	SAMN32852248	https://www.ncbi.nlm.nih.gov/nuccore/DAORCN000000000
AMR_MDS_0906	DAORCM000000000	PRJNA925477	SAMN32852249	https://www.ncbi.nlm.nih.gov/nuccore/DAORCM000000000
AMR_MDS_0907	DAORCL000000000	PRJNA925477	SAMN32852250	https://www.ncbi.nlm.nih.gov/nuccore/DAORCL000000000
AMR_MDS_0908	DAORCK000000000	PRJNA925477	SAMN32852251	https://www.ncbi.nlm.nih.gov/nuccore/DAORCK000000000
AMR_MDS_0909	DAORCJ000000000	PRJNA925477	SAMN32852252	https://www.ncbi.nlm.nih.gov/nuccore/DAORCJ000000000
AMR_MDS_0910	DAORCI000000000	PRJNA925477	SAMN32852253	https://www.ncbi.nlm.nih.gov/nuccore/DAORCI000000000
AMR_MDS_0911	DAORCH000000000	PRJNA925477	SAMN32852254	https://www.ncbi.nlm.nih.gov/nuccore/DAORCH000000000
AMR_MDS_0912	DAORCG000000000	PRJNA925477	SAMN32852255	https://www.ncbi.nlm.nih.gov/nuccore/DAORCG000000000
AMR_MDS_0913	DAORCF000000000	PRJNA925477	SAMN32852256	https://www.ncbi.nlm.nih.gov/nuccore/DAORCF000000000
AMR_MDS_0914	DAORCE000000000	PRJNA925477	SAMN32852257	https://www.ncbi.nlm.nih.gov/nuccore/DAORCE000000000
AMR_MDS_0915	DAORCD000000000	PRJNA925477	SAMN32852258	https://www.ncbi.nlm.nih.gov/nuccore/DAORCD000000000
AMR_MDS_0916	DAORCC000000000	PRJNA925477	SAMN32852259	https://www.ncbi.nlm.nih.gov/nuccore/DAORCC000000000
AMR_MDS_0917	DAORCB000000000	PRJNA925477	SAMN32852260	https://www.ncbi.nlm.nih.gov/nuccore/DAORCB000000000
AMR_MDS_0918	DAORCA000000000	PRJNA925477	SAMN32852261	https://www.ncbi.nlm.nih.gov/nuccore/DAORCA000000000
AMR_MDS_0919	DAORBZ000000000	PRJNA925477	SAMN32852262	https://www.ncbi.nlm.nih.gov/nuccore/DAORBZ000000000
AMR_MDS_0920	DAORBY000000000	PRJNA925477	SAMN32852263	https://www.ncbi.nlm.nih.gov/nuccore/DAORBY000000000
AMR_MDS_0921	DAORBX000000000	PRJNA925477	SAMN32852264	https://www.ncbi.nlm.nih.gov/nuccore/DAORBX000000000
AMR_MDS_0922	DAORBW000000000	PRJNA925477	SAMN32852265	https://www.ncbi.nlm.nih.gov/nuccore/DAORBW000000000
AMR_MDS_0923	DAORBV000000000	PRJNA925477	SAMN32852266	https://www.ncbi.nlm.nih.gov/nuccore/DAORBV000000000
AMR_MDS_0924	DAORBU000000000	PRJNA925477	SAMN32852267	https://www.ncbi.nlm.nih.gov/nuccore/DAORBU000000000
AMR_MDS_0925	DAORBT000000000	PRJNA925477	SAMN32852268	https://www.ncbi.nlm.nih.gov/nuccore/DAORBT000000000
AMR_MDS_0926	DAORBS000000000	PRJNA925477	SAMN32852269	https://www.ncbi.nlm.nih.gov/nuccore/DAORBS000000000
AMR_MDS_0927	DAORBR000000000	PRJNA925477	SAMN32852270	https://www.ncbi.nlm.nih.gov/nuccore/DAORBR000000000
AMR_MDS_0928	DAORBQ000000000	PRJNA925477	SAMN32852271	https://www.ncbi.nlm.nih.gov/nuccore/DAORBQ000000000
AMR_MDS_0929	DAORBP000000000	PRJNA925477	SAMN32852272	https://www.ncbi.nlm.nih.gov/nuccore/DAORBP000000000
AMR_MDS_0930	DAORBO000000000	PRJNA925477	SAMN32852273	https://www.ncbi.nlm.nih.gov/nuccore/DAORBO000000000
AMR_MDS_0931	DAORBN000000000	PRJNA925477	SAMN32852274	https://www.ncbi.nlm.nih.gov/nuccore/DAORBN000000000
AMR_MDS_0932	DAORBM000000000	PRJNA925477	SAMN32852275	https://www.ncbi.nlm.nih.gov/nuccore/DAORBM000000000
AMR_MDS_0933	DAORBL000000000	PRJNA925477	SAMN32852276	https://www.ncbi.nlm.nih.gov/nuccore/DAORBL000000000
AMR_MDS_0934	DAORBK000000000	PRJNA925477	SAMN32852277	https://www.ncbi.nlm.nih.gov/nuccore/DAORBK000000000
AMR_MDS_0935	DAORBJ000000000	PRJNA925477	SAMN32852278	https://www.ncbi.nlm.nih.gov/nuccore/DAORBJ000000000
AMR_MDS_0936	DAORBI000000000	PRJNA925477	SAMN32852279	https://www.ncbi.nlm.nih.gov/nuccore/DAORBI000000000
AMR_MDS_0937	DAORBH000000000	PRJNA925477	SAMN32852280	https://www.ncbi.nlm.nih.gov/nuccore/DAORBH000000000
AMR_MDS_0938	DAORBG000000000	PRJNA925477	SAMN32852281	https://www.ncbi.nlm.nih.gov/nuccore/DAORBG000000000
AMR_MDS_0939	DAORBF000000000	PRJNA925477	SAMN32852282	https://www.ncbi.nlm.nih.gov/nuccore/DAORBF000000000
AMR_MDS_0940	DAORBE000000000	PRJNA925477	SAMN32852283	https://www.ncbi.nlm.nih.gov/nuccore/DAORBE000000000
AMR_MDS_0941	DAORBD000000000	PRJNA925477	SAMN32852284	https://www.ncbi.nlm.nih.gov/nuccore/DAORBD000000000
AMR_MDS_0942	DAORBC000000000	PRJNA925477	SAMN32852285	https://www.ncbi.nlm.nih.gov/nuccore/DAORBC000000000
AMR_MDS_0943	DAORBB000000000	PRJNA925477	SAMN32852286	https://www.ncbi.nlm.nih.gov/nuccore/DAORBB000000000
AMR_MDS_0944	DAORBA000000000	PRJNA925477	SAMN32852287	https://www.ncbi.nlm.nih.gov/nuccore/DAORBA000000000
AMR_MDS_0945	DAORAZ000000000	PRJNA925477	SAMN32852288	https://www.ncbi.nlm.nih.gov/nuccore/DAORAZ000000000
AMR_MDS_0946	DAORAY000000000	PRJNA925477	SAMN32852289	https://www.ncbi.nlm.nih.gov/nuccore/DAORAY000000000
AMR_MDS_0947	DAORAX000000000	PRJNA925477	SAMN32852290	https://www.ncbi.nlm.nih.gov/nuccore/DAORAX000000000
AMR_MDS_0948	DAORAW000000000	PRJNA925477	SAMN32852291	https://www.ncbi.nlm.nih.gov/nuccore/DAORAW000000000
AMR_MDS_0949	DAORAV000000000	PRJNA925477	SAMN32852292	https://www.ncbi.nlm.nih.gov/nuccore/DAORAV000000000
AMR_MDS_0950	DAORAU000000000	PRJNA925477	SAMN32852293	https://www.ncbi.nlm.nih.gov/nuccore/DAORAU000000000
AMR_MDS_0951	DAORAT000000000	PRJNA925477	SAMN32852294	https://www.ncbi.nlm.nih.gov/nuccore/DAORAT000000000
AMR_MDS_0952	DAORAS000000000	PRJNA925477	SAMN32852295	https://www.ncbi.nlm.nih.gov/nuccore/DAORAS000000000
AMR_MDS_0953	DAORAR000000000	PRJNA925477	SAMN32852296	https://www.ncbi.nlm.nih.gov/nuccore/DAORAR000000000
AMR_MDS_0954	DAORAQ000000000	PRJNA925477	SAMN32852297	https://www.ncbi.nlm.nih.gov/nuccore/DAORAQ000000000
AMR_MDS_0955	DAORAP000000000	PRJNA925477	SAMN32852298	https://www.ncbi.nlm.nih.gov/nuccore/DAORAP000000000
AMR_MDS_0956	DAORAO000000000	PRJNA925477	SAMN32852299	https://www.ncbi.nlm.nih.gov/nuccore/DAORAO000000000
AMR_MDS_0957	DAORAN000000000	PRJNA925477	SAMN32852300	https://www.ncbi.nlm.nih.gov/nuccore/DAORAN000000000
AMR_MDS_0958	DAORAM000000000	PRJNA925477	SAMN32852301	https://www.ncbi.nlm.nih.gov/nuccore/DAORAM000000000
AMR_MDS_0959	DAORAL000000000	PRJNA925477	SAMN32852302	https://www.ncbi.nlm.nih.gov/nuccore/DAORAL000000000
AMR_MDS_0960	DAORAK000000000	PRJNA925477	SAMN32852303	https://www.ncbi.nlm.nih.gov/nuccore/DAORAK000000000
AMR_MDS_0961	DAORAJ000000000	PRJNA925477	SAMN32852304	https://www.ncbi.nlm.nih.gov/nuccore/DAORAJ000000000
AMR_MDS_0962	DAORAI000000000	PRJNA925477	SAMN32852305	https://www.ncbi.nlm.nih.gov/nuccore/DAORAI000000000
AMR_MDS_0963	DAORAH000000000	PRJNA925477	SAMN32852306	https://www.ncbi.nlm.nih.gov/nuccore/DAORAH000000000
AMR_MDS_0964	DAORAG000000000	PRJNA925477	SAMN32852307	https://www.ncbi.nlm.nih.gov/nuccore/DAORAG000000000
AMR_MDS_0965	DAORAF000000000	PRJNA925477	SAMN32852308	https://www.ncbi.nlm.nih.gov/nuccore/DAORAF000000000
AMR_MDS_0966	DAORAE000000000	PRJNA925477	SAMN32852309	https://www.ncbi.nlm.nih.gov/nuccore/DAORAE000000000
AMR_MDS_0967	DAORAD000000000	PRJNA925477	SAMN32852310	https://www.ncbi.nlm.nih.gov/nuccore/DAORAD000000000
AMR_MDS_0968	DAORAC000000000	PRJNA925477	SAMN32852311	https://www.ncbi.nlm.nih.gov/nuccore/DAORAC000000000
AMR_MDS_0969	DAORAB000000000	PRJNA925477	SAMN32852312	https://www.ncbi.nlm.nih.gov/nuccore/DAORAB000000000
AMR_MDS_0970	DAORAA000000000	PRJNA925477	SAMN32852313	https://www.ncbi.nlm.nih.gov/nuccore/DAORAA000000000
AMR_MDS_0971	DAOQZZ000000000	PRJNA925477	SAMN32852314	https://www.ncbi.nlm.nih.gov/nuccore/DAOQZZ000000000
AMR_MDS_0972	DAOQZY000000000	PRJNA925477	SAMN32852315	https://www.ncbi.nlm.nih.gov/nuccore/DAOQZY000000000
AMR_MDS_0973	DAOQZX000000000	PRJNA925477	SAMN32852316	https://www.ncbi.nlm.nih.gov/nuccore/DAOQZX000000000
AMR_MDS_0974	DAOQZW000000000	PRJNA925477	SAMN32852317	https://www.ncbi.nlm.nih.gov/nuccore/DAOQZW000000000
AMR_MDS_0975	DAOQZV000000000	PRJNA925477	SAMN32852318	https://www.ncbi.nlm.nih.gov/nuccore/DAOQZV000000000
AMR_MDS_0976	DAOQZU000000000	PRJNA925477	SAMN32852319	https://www.ncbi.nlm.nih.gov/nuccore/DAOQZU000000000
AMR_MDS_0977	DAOQZT000000000	PRJNA925477	SAMN32852320	https://www.ncbi.nlm.nih.gov/nuccore/DAOQZT000000000
AMR_MDS_0978	DAOQZS000000000	PRJNA925477	SAMN32852321	https://www.ncbi.nlm.nih.gov/nuccore/DAOQZS000000000
AMR_MDS_0979	DAOQZR000000000	PRJNA925477	SAMN32852322	https://www.ncbi.nlm.nih.gov/nuccore/DAOQZR000000000
AMR_MDS_0980	DAOQZQ000000000	PRJNA925477	SAMN32852323	https://www.ncbi.nlm.nih.gov/nuccore/DAOQZQ000000000
AMR_MDS_0981	DAOQZP000000000	PRJNA925477	SAMN32852324	https://www.ncbi.nlm.nih.gov/nuccore/DAOQZP000000000
AMR_MDS_0982	DAOQZO000000000	PRJNA925477	SAMN32852325	https://www.ncbi.nlm.nih.gov/nuccore/DAOQZO000000000
AMR_MDS_0983	DAOQZN000000000	PRJNA925477	SAMN32852326	https://www.ncbi.nlm.nih.gov/nuccore/DAOQZN000000000
AMR_MDS_0984	DAOQZM000000000	PRJNA925477	SAMN32852327	https://www.ncbi.nlm.nih.gov/nuccore/DAOQZM000000000
AMR_MDS_0985	DAOQZL000000000	PRJNA925477	SAMN32852328	https://www.ncbi.nlm.nih.gov/nuccore/DAOQZL000000000
AMR_MDS_0986	DAOQZK000000000	PRJNA925477	SAMN32852329	https://www.ncbi.nlm.nih.gov/nuccore/DAOQZK000000000
AMR_MDS_0987	DAOQZJ000000000	PRJNA925477	SAMN32852330	https://www.ncbi.nlm.nih.gov/nuccore/DAOQZJ000000000
AMR_MDS_0988	DAOQZI000000000	PRJNA925477	SAMN32852331	https://www.ncbi.nlm.nih.gov/nuccore/DAOQZI000000000
AMR_MDS_0989	DAOQZH000000000	PRJNA925477	SAMN32852332	https://www.ncbi.nlm.nih.gov/nuccore/DAOQZH000000000
AMR_MDS_0990	DAOQZG000000000	PRJNA925477	SAMN32852333	https://www.ncbi.nlm.nih.gov/nuccore/DAOQZG000000000
AMR_MDS_0991	DAOQZF000000000	PRJNA925477	SAMN32852334	https://www.ncbi.nlm.nih.gov/nuccore/DAOQZF000000000
AMR_MDS_0992	DAOQZE000000000	PRJNA925477	SAMN32852335	https://www.ncbi.nlm.nih.gov/nuccore/DAOQZE000000000
AMR_MDS_0993	DAOQZD000000000	PRJNA925477	SAMN32852336	https://www.ncbi.nlm.nih.gov/nuccore/DAOQZD000000000
AMR_MDS_0994	DAOQZC000000000	PRJNA925477	SAMN32852337	https://www.ncbi.nlm.nih.gov/nuccore/DAOQZC000000000
AMR_MDS_0995	DAOQZB000000000	PRJNA925477	SAMN32852338	https://www.ncbi.nlm.nih.gov/nuccore/DAOQZB000000000
AMR_MDS_0996	DAOQZA000000000	PRJNA925477	SAMN32852339	https://www.ncbi.nlm.nih.gov/nuccore/DAOQZA000000000
AMR_MDS_0997	DAOQYZ000000000	PRJNA925477	SAMN32852340	https://www.ncbi.nlm.nih.gov/nuccore/DAOQYZ000000000
AMR_MDS_0998	DAOQYY000000000	PRJNA925477	SAMN32852341	https://www.ncbi.nlm.nih.gov/nuccore/DAOQYY000000000
AMR_MDS_0999	DAOQYX000000000	PRJNA925477	SAMN32852342	https://www.ncbi.nlm.nih.gov/nuccore/DAOQYX000000000
AMR_MDS_1000	DAOQYW000000000	PRJNA925477	SAMN32852343	https://www.ncbi.nlm.nih.gov/nuccore/DAOQYW000000000
AMR_MDS_1001	DAOQYV000000000	PRJNA925477	SAMN32852344	https://www.ncbi.nlm.nih.gov/nuccore/DAOQYV000000000
AMR_MDS_1002	DAOQYU000000000	PRJNA925477	SAMN32852345	https://www.ncbi.nlm.nih.gov/nuccore/DAOQYU000000000
AMR_MDS_1003	DAOQYT000000000	PRJNA925477	SAMN32852346	https://www.ncbi.nlm.nih.gov/nuccore/DAOQYT000000000
AMR_MDS_1004	DAOQYS000000000	PRJNA925477	SAMN32852347	https://www.ncbi.nlm.nih.gov/nuccore/DAOQYS000000000
AMR_MDS_1005	DAOQYR000000000	PRJNA925477	SAMN32852348	https://www.ncbi.nlm.nih.gov/nuccore/DAOQYR000000000
AMR_MDS_1006	DAOQYQ000000000	PRJNA925477	SAMN32852349	https://www.ncbi.nlm.nih.gov/nuccore/DAOQYQ000000000
AMR_MDS_1007	DAOQYP000000000	PRJNA925477	SAMN32852350	https://www.ncbi.nlm.nih.gov/nuccore/DAOQYP000000000
AMR_MDS_1008	DAOQYO000000000	PRJNA925477	SAMN32852351	https://www.ncbi.nlm.nih.gov/nuccore/DAOQYO000000000
AMR_MDS_1009	DAOQYN000000000	PRJNA925477	SAMN32852352	https://www.ncbi.nlm.nih.gov/nuccore/DAOQYN000000000
AMR_MDS_1010	DAOQYM000000000	PRJNA925477	SAMN32852353	https://www.ncbi.nlm.nih.gov/nuccore/DAOQYM000000000
AMR_MDS_1011	DAOQYL000000000	PRJNA925477	SAMN32852354	https://www.ncbi.nlm.nih.gov/nuccore/DAOQYL000000000
AMR_MDS_1012	DAOQYK000000000	PRJNA925477	SAMN32852355	https://www.ncbi.nlm.nih.gov/nuccore/DAOQYK000000000
AMR_MDS_1013	DAOQYJ000000000	PRJNA925477	SAMN32852356	https://www.ncbi.nlm.nih.gov/nuccore/DAOQYJ000000000
AMR_MDS_1014	DAOQYI000000000	PRJNA925477	SAMN32852357	https://www.ncbi.nlm.nih.gov/nuccore/DAOQYI000000000
AMR_MDS_1015	DAOQYH000000000	PRJNA925477	SAMN32852358	https://www.ncbi.nlm.nih.gov/nuccore/DAOQYH000000000
AMR_MDS_1016	DAOQYG000000000	PRJNA925477	SAMN32852359	https://www.ncbi.nlm.nih.gov/nuccore/DAOQYG000000000
AMR_MDS_1017	DAOQYF000000000	PRJNA925477	SAMN32852360	https://www.ncbi.nlm.nih.gov/nuccore/DAOQYF000000000
AMR_MDS_1018	DAOQYE000000000	PRJNA925477	SAMN32852361	https://www.ncbi.nlm.nih.gov/nuccore/DAOQYE000000000
AMR_MDS_1019	DAOQYD000000000	PRJNA925477	SAMN32852362	https://www.ncbi.nlm.nih.gov/nuccore/DAOQYD000000000
AMR_MDS_1020	DAOQYC000000000	PRJNA925477	SAMN32852363	https://www.ncbi.nlm.nih.gov/nuccore/DAOQYC000000000
AMR_MDS_1021	DAOQYB000000000	PRJNA925477	SAMN32852364	https://www.ncbi.nlm.nih.gov/nuccore/DAOQYB000000000
AMR_MDS_1022	DAOQYA000000000	PRJNA925477	SAMN32852365	https://www.ncbi.nlm.nih.gov/nuccore/DAOQYA000000000
AMR_MDS_1023	DAOQXZ000000000	PRJNA925477	SAMN32852366	https://www.ncbi.nlm.nih.gov/nuccore/DAOQXZ000000000
AMR_MDS_1024	DAOQXY000000000	PRJNA925477	SAMN32852367	https://www.ncbi.nlm.nih.gov/nuccore/DAOQXY000000000
AMR_MDS_1025	DAOQXX000000000	PRJNA925477	SAMN32852368	https://www.ncbi.nlm.nih.gov/nuccore/DAOQXX000000000
AMR_MDS_1026	DAOQXW000000000	PRJNA925477	SAMN32852369	https://www.ncbi.nlm.nih.gov/nuccore/DAOQXW000000000
AMR_MDS_1027	DAOQXV000000000	PRJNA925477	SAMN32852370	https://www.ncbi.nlm.nih.gov/nuccore/DAOQXV000000000
AMR_MDS_1028	DAOQXU000000000	PRJNA925477	SAMN32852371	https://www.ncbi.nlm.nih.gov/nuccore/DAOQXU000000000
AMR_MDS_1029	DAOQXT000000000	PRJNA925477	SAMN32852372	https://www.ncbi.nlm.nih.gov/nuccore/DAOQXT000000000
AMR_MDS_1030	DAOQXS000000000	PRJNA925477	SAMN32852373	https://www.ncbi.nlm.nih.gov/nuccore/DAOQXS000000000
AMR_MDS_1031	DAOQXR000000000	PRJNA925477	SAMN32852374	https://www.ncbi.nlm.nih.gov/nuccore/DAOQXR000000000
AMR_MDS_1032	DAOQXQ000000000	PRJNA925477	SAMN32852375	https://www.ncbi.nlm.nih.gov/nuccore/DAOQXQ000000000
AMR_MDS_1033	DAOQXP000000000	PRJNA925477	SAMN32852376	https://www.ncbi.nlm.nih.gov/nuccore/DAOQXP000000000
AMR_MDS_1034	DAOQXO000000000	PRJNA925477	SAMN32852377	https://www.ncbi.nlm.nih.gov/nuccore/DAOQXO000000000
AMR_MDS_1035	DAOQXN000000000	PRJNA925477	SAMN32852378	https://www.ncbi.nlm.nih.gov/nuccore/DAOQXN000000000
AMR_MDS_1036	DAOQXM000000000	PRJNA925477	SAMN32852379	https://www.ncbi.nlm.nih.gov/nuccore/DAOQXM000000000
AMR_MDS_1037	DAOQXL000000000	PRJNA925477	SAMN32852380	https://www.ncbi.nlm.nih.gov/nuccore/DAOQXL000000000
AMR_MDS_1038	DAOQXK000000000	PRJNA925477	SAMN32852381	https://www.ncbi.nlm.nih.gov/nuccore/DAOQXK000000000
AMR_MDS_1039	DAOQXJ000000000	PRJNA925477	SAMN32852382	https://www.ncbi.nlm.nih.gov/nuccore/DAOQXJ000000000
AMR_MDS_1040	DAOQXI000000000	PRJNA925477	SAMN32852383	https://www.ncbi.nlm.nih.gov/nuccore/DAOQXI000000000
AMR_MDS_1041	DAOQXH000000000	PRJNA925477	SAMN32852384	https://www.ncbi.nlm.nih.gov/nuccore/DAOQXH000000000
AMR_MDS_1042	DAOQXG000000000	PRJNA925477	SAMN32852385	https://www.ncbi.nlm.nih.gov/nuccore/DAOQXG000000000
AMR_MDS_1043	DAOQXF000000000	PRJNA925477	SAMN32852386	https://www.ncbi.nlm.nih.gov/nuccore/DAOQXF000000000
AMR_MDS_1044	DAOQXE000000000	PRJNA925477	SAMN32852387	https://www.ncbi.nlm.nih.gov/nuccore/DAOQXE000000000
AMR_MDS_1045	DAOQXD000000000	PRJNA925477	SAMN32852388	https://www.ncbi.nlm.nih.gov/nuccore/DAOQXD000000000
AMR_MDS_1046	DAOQXC000000000	PRJNA925477	SAMN32852389	https://www.ncbi.nlm.nih.gov/nuccore/DAOQXC000000000
AMR_MDS_1047	DAOQXB000000000	PRJNA925477	SAMN32852390	https://www.ncbi.nlm.nih.gov/nuccore/DAOQXB000000000
AMR_MDS_1048	DAOQXA000000000	PRJNA925477	SAMN32852391	https://www.ncbi.nlm.nih.gov/nuccore/DAOQXA000000000
AMR_MDS_1049	DAOQWZ000000000	PRJNA925477	SAMN32852392	https://www.ncbi.nlm.nih.gov/nuccore/DAOQWZ000000000
AMR_MDS_1050	DAOQWY000000000	PRJNA925477	SAMN32852393	https://www.ncbi.nlm.nih.gov/nuccore/DAOQWY000000000
AMR_MDS_1051	DAOQWX000000000	PRJNA925477	SAMN32852394	https://www.ncbi.nlm.nih.gov/nuccore/DAOQWX000000000
AMR_MDS_1052	DAOQWW000000000	PRJNA925477	SAMN32852395	https://www.ncbi.nlm.nih.gov/nuccore/DAOQWW000000000
AMR_MDS_1053	DAOQWV000000000	PRJNA925477	SAMN32852396	https://www.ncbi.nlm.nih.gov/nuccore/DAOQWV000000000
AMR_MDS_1054	DAOQWU000000000	PRJNA925477	SAMN32852397	https://www.ncbi.nlm.nih.gov/nuccore/DAOQWU000000000
AMR_MDS_1055	DAOQWT000000000	PRJNA925477	SAMN32852398	https://www.ncbi.nlm.nih.gov/nuccore/DAOQWT000000000
AMR_MDS_1056	DAOQWS000000000	PRJNA925477	SAMN32852399	https://www.ncbi.nlm.nih.gov/nuccore/DAOQWS000000000
AMR_MDS_1057	DAOQWR000000000	PRJNA925477	SAMN32852400	https://www.ncbi.nlm.nih.gov/nuccore/DAOQWR000000000
AMR_MDS_1058	DAOQWQ000000000	PRJNA925477	SAMN32852401	https://www.ncbi.nlm.nih.gov/nuccore/DAOQWQ000000000
AMR_MDS_1059	DAOQWP000000000	PRJNA925477	SAMN32852402	https://www.ncbi.nlm.nih.gov/nuccore/DAOQWP000000000
AMR_MDS_1060	DAOQWO000000000	PRJNA925477	SAMN32852403	https://www.ncbi.nlm.nih.gov/nuccore/DAOQWO000000000
AMR_MDS_1061	DAOQWN000000000	PRJNA925477	SAMN32852404	https://www.ncbi.nlm.nih.gov/nuccore/DAOQWN000000000
AMR_MDS_1062	DAOQWM000000000	PRJNA925477	SAMN32852405	https://www.ncbi.nlm.nih.gov/nuccore/DAOQWM000000000
AMR_MDS_1063	DAOQWL000000000	PRJNA925477	SAMN32852406	https://www.ncbi.nlm.nih.gov/nuccore/DAOQWL000000000
AMR_MDS_1064	DAOQWK000000000	PRJNA925477	SAMN32852407	https://www.ncbi.nlm.nih.gov/nuccore/DAOQWK000000000
AMR_MDS_1065	DAOQWJ000000000	PRJNA925477	SAMN32852408	https://www.ncbi.nlm.nih.gov/nuccore/DAOQWJ000000000
AMR_MDS_1066	DAOQWI000000000	PRJNA925477	SAMN32852409	https://www.ncbi.nlm.nih.gov/nuccore/DAOQWI000000000
AMR_MDS_1067	DAOQWH000000000	PRJNA925477	SAMN32852410	https://www.ncbi.nlm.nih.gov/nuccore/DAOQWH000000000
AMR_MDS_1068	DAOQWG000000000	PRJNA925477	SAMN32852411	https://www.ncbi.nlm.nih.gov/nuccore/DAOQWG000000000
AMR_MDS_1069	DAOQWF000000000	PRJNA925477	SAMN32852412	https://www.ncbi.nlm.nih.gov/nuccore/DAOQWF000000000
AMR_MDS_1070	DAOQWE000000000	PRJNA925477	SAMN32852413	https://www.ncbi.nlm.nih.gov/nuccore/DAOQWE000000000
AMR_MDS_1071	DAOQWD000000000	PRJNA925477	SAMN32852414	https://www.ncbi.nlm.nih.gov/nuccore/DAOQWD000000000
AMR_MDS_1072	DAOQWC000000000	PRJNA925477	SAMN32852415	https://www.ncbi.nlm.nih.gov/nuccore/DAOQWC000000000
AMR_MDS_1073	DAOQWB000000000	PRJNA925477	SAMN32852416	https://www.ncbi.nlm.nih.gov/nuccore/DAOQWB000000000
AMR_MDS_1074	DAOQWA000000000	PRJNA925477	SAMN32852417	https://www.ncbi.nlm.nih.gov/nuccore/DAOQWA000000000
AMR_MDS_1075	DAOQVZ000000000	PRJNA925477	SAMN32852418	https://www.ncbi.nlm.nih.gov/nuccore/DAOQVZ000000000
AMR_MDS_1076	DAOQVY000000000	PRJNA925477	SAMN32852419	https://www.ncbi.nlm.nih.gov/nuccore/DAOQVY000000000
AMR_MDS_1077	DAOQVX000000000	PRJNA925477	SAMN32852420	https://www.ncbi.nlm.nih.gov/nuccore/DAOQVX000000000
AMR_MDS_1078	DAOQVW000000000	PRJNA925477	SAMN32852421	https://www.ncbi.nlm.nih.gov/nuccore/DAOQVW000000000
AMR_MDS_1079	DAOQVV000000000	PRJNA925477	SAMN32852422	https://www.ncbi.nlm.nih.gov/nuccore/DAOQVV000000000
AMR_MDS_1080	DAOQVU000000000	PRJNA925477	SAMN32852423	https://www.ncbi.nlm.nih.gov/nuccore/DAOQVU000000000
AMR_MDS_1081	DAOQVT000000000	PRJNA925477	SAMN32852424	https://www.ncbi.nlm.nih.gov/nuccore/DAOQVT000000000
AMR_MDS_1082	DAOQVS000000000	PRJNA925477	SAMN32852425	https://www.ncbi.nlm.nih.gov/nuccore/DAOQVS000000000
AMR_MDS_1083	DAOQVR000000000	PRJNA925477	SAMN32852426	https://www.ncbi.nlm.nih.gov/nuccore/DAOQVR000000000
AMR_MDS_1084	DAOQVQ000000000	PRJNA925477	SAMN32852427	https://www.ncbi.nlm.nih.gov/nuccore/DAOQVQ000000000
AMR_MDS_1085	DAOQVP000000000	PRJNA925477	SAMN32852428	https://www.ncbi.nlm.nih.gov/nuccore/DAOQVP000000000
AMR_MDS_1086	DAOQVO000000000	PRJNA925477	SAMN32852429	https://www.ncbi.nlm.nih.gov/nuccore/DAOQVO000000000
AMR_MDS_1087	DAOQVN000000000	PRJNA925477	SAMN32852430	https://www.ncbi.nlm.nih.gov/nuccore/DAOQVN000000000
AMR_MDS_1088	DAOQVM000000000	PRJNA925477	SAMN32852431	https://www.ncbi.nlm.nih.gov/nuccore/DAOQVM000000000
AMR_MDS_1089	DAOQVL000000000	PRJNA925477	SAMN32852432	https://www.ncbi.nlm.nih.gov/nuccore/DAOQVL000000000
AMR_MDS_1090	DAOQVK000000000	PRJNA925477	SAMN32852433	https://www.ncbi.nlm.nih.gov/nuccore/DAOQVK000000000
AMR_MDS_1091	DAOQVJ000000000	PRJNA925477	SAMN32852434	https://www.ncbi.nlm.nih.gov/nuccore/DAOQVJ000000000
AMR_MDS_1092	DAOQVI000000000	PRJNA925477	SAMN32852435	https://www.ncbi.nlm.nih.gov/nuccore/DAOQVI000000000
AMR_MDS_1093	DAOQVH000000000	PRJNA925477	SAMN32852436	https://www.ncbi.nlm.nih.gov/nuccore/DAOQVH000000000
AMR_MDS_1094	DAOQVG000000000	PRJNA925477	SAMN32852437	https://www.ncbi.nlm.nih.gov/nuccore/DAOQVG000000000
AMR_MDS_1095	DAOQVF000000000	PRJNA925477	SAMN32852438	https://www.ncbi.nlm.nih.gov/nuccore/DAOQVF000000000
AMR_MDS_1096	DAOQVE000000000	PRJNA925477	SAMN32852439	https://www.ncbi.nlm.nih.gov/nuccore/DAOQVE000000000
AMR_MDS_1097	DAOQVD000000000	PRJNA925477	SAMN32852440	https://www.ncbi.nlm.nih.gov/nuccore/DAOQVD000000000
AMR_MDS_1098	DAOQVC000000000	PRJNA925477	SAMN32852441	https://www.ncbi.nlm.nih.gov/nuccore/DAOQVC000000000
AMR_MDS_1099	DAOQVB000000000	PRJNA925477	SAMN32852442	https://www.ncbi.nlm.nih.gov/nuccore/DAOQVB000000000
AMR_MDS_1100	DAOQVA000000000	PRJNA925477	SAMN32852443	https://www.ncbi.nlm.nih.gov/nuccore/DAOQVA000000000
AMR_MDS_1101	DAOQUZ000000000	PRJNA925477	SAMN32852444	https://www.ncbi.nlm.nih.gov/nuccore/DAOQUZ000000000
AMR_MDS_1102	DAOQUY000000000	PRJNA925477	SAMN32852445	https://www.ncbi.nlm.nih.gov/nuccore/DAOQUY000000000
AMR_MDS_1103	DAOQUX000000000	PRJNA925477	SAMN32852446	https://www.ncbi.nlm.nih.gov/nuccore/DAOQUX000000000
AMR_MDS_1104	DAOQUW000000000	PRJNA925477	SAMN32852447	https://www.ncbi.nlm.nih.gov/nuccore/DAOQUW000000000
AMR_MDS_1105	DAOQUV000000000	PRJNA925477	SAMN32852448	https://www.ncbi.nlm.nih.gov/nuccore/DAOQUV000000000
AMR_MDS_1106	DAOQUU000000000	PRJNA925477	SAMN32852449	https://www.ncbi.nlm.nih.gov/nuccore/DAOQUU000000000
AMR_MDS_1107	DAOQUT000000000	PRJNA925477	SAMN32852450	https://www.ncbi.nlm.nih.gov/nuccore/DAOQUT000000000
AMR_MDS_1108	DAOQUS000000000	PRJNA925477	SAMN32852451	https://www.ncbi.nlm.nih.gov/nuccore/DAOQUS000000000
AMR_MDS_1109	DAOQUR000000000	PRJNA925477	SAMN32852452	https://www.ncbi.nlm.nih.gov/nuccore/DAOQUR000000000
AMR_MDS_1110	DAOQUQ000000000	PRJNA925477	SAMN32852453	https://www.ncbi.nlm.nih.gov/nuccore/DAOQUQ000000000
AMR_MDS_1111	DAOQUP000000000	PRJNA925477	SAMN32852454	https://www.ncbi.nlm.nih.gov/nuccore/DAOQUP000000000
AMR_MDS_1112	DAOQUO000000000	PRJNA925477	SAMN32852455	https://www.ncbi.nlm.nih.gov/nuccore/DAOQUO000000000
AMR_MDS_1113	DAOQUN000000000	PRJNA925477	SAMN32852456	https://www.ncbi.nlm.nih.gov/nuccore/DAOQUN000000000
AMR_MDS_1114	DAOQUM000000000	PRJNA925477	SAMN32852457	https://www.ncbi.nlm.nih.gov/nuccore/DAOQUM000000000
AMR_MDS_1115	DAOQUL000000000	PRJNA925477	SAMN32852458	https://www.ncbi.nlm.nih.gov/nuccore/DAOQUL000000000
AMR_MDS_1116	DAOQUK000000000	PRJNA925477	SAMN32852459	https://www.ncbi.nlm.nih.gov/nuccore/DAOQUK000000000
AMR_MDS_1117	DAOQUJ000000000	PRJNA925477	SAMN32852460	https://www.ncbi.nlm.nih.gov/nuccore/DAOQUJ000000000
AMR_MDS_1118	DAOQUI000000000	PRJNA925477	SAMN32852461	https://www.ncbi.nlm.nih.gov/nuccore/DAOQUI000000000
AMR_MDS_1119	DAOQUH000000000	PRJNA925477	SAMN32852462	https://www.ncbi.nlm.nih.gov/nuccore/DAOQUH000000000
AMR_MDS_1120	DAOQUG000000000	PRJNA925477	SAMN32852463	https://www.ncbi.nlm.nih.gov/nuccore/DAOQUG000000000
AMR_MDS_1121	DAOQUF000000000	PRJNA925477	SAMN32852464	https://www.ncbi.nlm.nih.gov/nuccore/DAOQUF000000000
AMR_MDS_1122	DAOQUE000000000	PRJNA925477	SAMN32852465	https://www.ncbi.nlm.nih.gov/nuccore/DAOQUE000000000
AMR_MDS_1123	DAOQUD000000000	PRJNA925477	SAMN32852466	https://www.ncbi.nlm.nih.gov/nuccore/DAOQUD000000000
AMR_MDS_1124	DAOQUC000000000	PRJNA925477	SAMN32852467	https://www.ncbi.nlm.nih.gov/nuccore/DAOQUC000000000
AMR_MDS_1125	DAOQUB000000000	PRJNA925477	SAMN32852468	https://www.ncbi.nlm.nih.gov/nuccore/DAOQUB000000000
AMR_MDS_1126	DAOQUA000000000	PRJNA925477	SAMN32852469	https://www.ncbi.nlm.nih.gov/nuccore/DAOQUA000000000
AMR_MDS_1127	DAOQTZ000000000	PRJNA925477	SAMN32852470	https://www.ncbi.nlm.nih.gov/nuccore/DAOQTZ000000000
AMR_MDS_1128	DAOQTY000000000	PRJNA925477	SAMN32852471	https://www.ncbi.nlm.nih.gov/nuccore/DAOQTY000000000
AMR_MDS_1129	DAOQTX000000000	PRJNA925477	SAMN32852472	https://www.ncbi.nlm.nih.gov/nuccore/DAOQTX000000000
AMR_MDS_1130	DAOQTW000000000	PRJNA925477	SAMN32852473	https://www.ncbi.nlm.nih.gov/nuccore/DAOQTW000000000
AMR_MDS_1131	DAOQTV000000000	PRJNA925477	SAMN32852474	https://www.ncbi.nlm.nih.gov/nuccore/DAOQTV000000000
AMR_MDS_1132	DAOQTU000000000	PRJNA925477	SAMN32852475	https://www.ncbi.nlm.nih.gov/nuccore/DAOQTU000000000
AMR_MDS_1133	DAOQTT000000000	PRJNA925477	SAMN32852476	https://www.ncbi.nlm.nih.gov/nuccore/DAOQTT000000000
AMR_MDS_1134	DAOQTS000000000	PRJNA925477	SAMN32852477	https://www.ncbi.nlm.nih.gov/nuccore/DAOQTS000000000
AMR_MDS_1135	DAOQTR000000000	PRJNA925477	SAMN32852478	https://www.ncbi.nlm.nih.gov/nuccore/DAOQTR000000000
AMR_MDS_1136	DAOQTQ000000000	PRJNA925477	SAMN32852479	https://www.ncbi.nlm.nih.gov/nuccore/DAOQTQ000000000
AMR_MDS_1137	DAOQTP000000000	PRJNA925477	SAMN32852480	https://www.ncbi.nlm.nih.gov/nuccore/DAOQTP000000000
AMR_MDS_1138	DAOQTO000000000	PRJNA925477	SAMN32852481	https://www.ncbi.nlm.nih.gov/nuccore/DAOQTO000000000
AMR_MDS_1139	DAOQTN000000000	PRJNA925477	SAMN32852482	https://www.ncbi.nlm.nih.gov/nuccore/DAOQTN000000000
AMR_MDS_1140	DAOQTM000000000	PRJNA925477	SAMN32852483	https://www.ncbi.nlm.nih.gov/nuccore/DAOQTM000000000
AMR_MDS_1141	DAOQTL000000000	PRJNA925477	SAMN32852484	https://www.ncbi.nlm.nih.gov/nuccore/DAOQTL000000000
AMR_MDS_1142	DAOQTK000000000	PRJNA925477	SAMN32852485	https://www.ncbi.nlm.nih.gov/nuccore/DAOQTK000000000
AMR_MDS_1143	DAOQTJ000000000	PRJNA925477	SAMN32852486	https://www.ncbi.nlm.nih.gov/nuccore/DAOQTJ000000000
AMR_MDS_1144	DAOQTI000000000	PRJNA925477	SAMN32852487	https://www.ncbi.nlm.nih.gov/nuccore/DAOQTI000000000
AMR_MDS_1145	DAOQTH000000000	PRJNA925477	SAMN32852488	https://www.ncbi.nlm.nih.gov/nuccore/DAOQTH000000000
AMR_MDS_1146	DAOQTG000000000	PRJNA925477	SAMN32852489	https://www.ncbi.nlm.nih.gov/nuccore/DAOQTG000000000
AMR_MDS_1147	DAOQTF000000000	PRJNA925477	SAMN32852490	https://www.ncbi.nlm.nih.gov/nuccore/DAOQTF000000000
AMR_MDS_1148	DAOQTE000000000	PRJNA925477	SAMN32852491	https://www.ncbi.nlm.nih.gov/nuccore/DAOQTE000000000
AMR_MDS_1149	DAOQTD000000000	PRJNA925477	SAMN32852492	https://www.ncbi.nlm.nih.gov/nuccore/DAOQTD000000000
AMR_MDS_1150	DAOQTC000000000	PRJNA925477	SAMN32852493	https://www.ncbi.nlm.nih.gov/nuccore/DAOQTC000000000
AMR_MDS_1151	DAOQTB000000000	PRJNA925477	SAMN32852494	https://www.ncbi.nlm.nih.gov/nuccore/DAOQTB000000000
AMR_MDS_1152	DAOQTA000000000	PRJNA925477	SAMN32852495	https://www.ncbi.nlm.nih.gov/nuccore/DAOQTA000000000
AMR_MDS_1153	DAOQSZ000000000	PRJNA925477	SAMN32852496	https://www.ncbi.nlm.nih.gov/nuccore/DAOQSZ000000000
AMR_MDS_1154	DAOQSY000000000	PRJNA925477	SAMN32852497	https://www.ncbi.nlm.nih.gov/nuccore/DAOQSY000000000
AMR_MDS_1155	DAOQSX000000000	PRJNA925477	SAMN32852498	https://www.ncbi.nlm.nih.gov/nuccore/DAOQSX000000000
AMR_MDS_1156	DAOQSW000000000	PRJNA925477	SAMN32852499	https://www.ncbi.nlm.nih.gov/nuccore/DAOQSW000000000
AMR_MDS_1157	DAOQSV000000000	PRJNA925477	SAMN32852500	https://www.ncbi.nlm.nih.gov/nuccore/DAOQSV000000000
AMR_MDS_1158	DAOQSU000000000	PRJNA925477	SAMN32852501	https://www.ncbi.nlm.nih.gov/nuccore/DAOQSU000000000
AMR_MDS_1159	DAOQST000000000	PRJNA925477	SAMN32852502	https://www.ncbi.nlm.nih.gov/nuccore/DAOQST000000000
AMR_MDS_1160	DAOQSS000000000	PRJNA925477	SAMN32852503	https://www.ncbi.nlm.nih.gov/nuccore/DAOQSS000000000
AMR_MDS_1161	DAOQSR000000000	PRJNA925477	SAMN32852504	https://www.ncbi.nlm.nih.gov/nuccore/DAOQSR000000000
AMR_MDS_1162	DAOQSQ000000000	PRJNA925477	SAMN32852505	https://www.ncbi.nlm.nih.gov/nuccore/DAOQSQ000000000
AMR_MDS_1163	DAOQSP000000000	PRJNA925477	SAMN32852506	https://www.ncbi.nlm.nih.gov/nuccore/DAOQSP000000000
AMR_MDS_1164	DAOQSO000000000	PRJNA925477	SAMN32852507	https://www.ncbi.nlm.nih.gov/nuccore/DAOQSO000000000
AMR_MDS_1165	DAOQSN000000000	PRJNA925477	SAMN32852508	https://www.ncbi.nlm.nih.gov/nuccore/DAOQSN000000000
AMR_MDS_1166	DAOQSM000000000	PRJNA925477	SAMN32852509	https://www.ncbi.nlm.nih.gov/nuccore/DAOQSM000000000
AMR_MDS_1167	DAOQSL000000000	PRJNA925477	SAMN32852510	https://www.ncbi.nlm.nih.gov/nuccore/DAOQSL000000000
AMR_MDS_1168	DAOQSK000000000	PRJNA925477	SAMN32852511	https://www.ncbi.nlm.nih.gov/nuccore/DAOQSK000000000
AMR_MDS_1169	DAOQSJ000000000	PRJNA925477	SAMN32852512	https://www.ncbi.nlm.nih.gov/nuccore/DAOQSJ000000000
AMR_MDS_1170	DAOQSI000000000	PRJNA925477	SAMN32852513	https://www.ncbi.nlm.nih.gov/nuccore/DAOQSI000000000
AMR_MDS_1171	DAOQSH000000000	PRJNA925477	SAMN32852514	https://www.ncbi.nlm.nih.gov/nuccore/DAOQSH000000000
AMR_MDS_1172	DAOQSG000000000	PRJNA925477	SAMN32852515	https://www.ncbi.nlm.nih.gov/nuccore/DAOQSG000000000
AMR_MDS_1173	DAOQSF000000000	PRJNA925477	SAMN32852516	https://www.ncbi.nlm.nih.gov/nuccore/DAOQSF000000000
AMR_MDS_1174	DAOQSE000000000	PRJNA925477	SAMN32852517	https://www.ncbi.nlm.nih.gov/nuccore/DAOQSE000000000
AMR_MDS_1175	DAOQSD000000000	PRJNA925477	SAMN32852518	https://www.ncbi.nlm.nih.gov/nuccore/DAOQSD000000000
AMR_MDS_1176	DAOQSC000000000	PRJNA925477	SAMN32852519	https://www.ncbi.nlm.nih.gov/nuccore/DAOQSC000000000
AMR_MDS_1177	DAOQSB000000000	PRJNA925477	SAMN32852520	https://www.ncbi.nlm.nih.gov/nuccore/DAOQSB000000000
AMR_MDS_1178	DAOQSA000000000	PRJNA925477	SAMN32852521	https://www.ncbi.nlm.nih.gov/nuccore/DAOQSA000000000
AMR_MDS_1179	DAOQRZ000000000	PRJNA925477	SAMN32852522	https://www.ncbi.nlm.nih.gov/nuccore/DAOQRZ000000000
AMR_MDS_1180	DAOQRY000000000	PRJNA925477	SAMN32852523	https://www.ncbi.nlm.nih.gov/nuccore/DAOQRY000000000
AMR_MDS_1181	DAOQRX000000000	PRJNA925477	SAMN32852524	https://www.ncbi.nlm.nih.gov/nuccore/DAOQRX000000000
AMR_MDS_1182	DAOQRW000000000	PRJNA925477	SAMN32852525	https://www.ncbi.nlm.nih.gov/nuccore/DAOQRW000000000
AMR_MDS_1183	DAOQRV000000000	PRJNA925477	SAMN32852526	https://www.ncbi.nlm.nih.gov/nuccore/DAOQRV000000000
AMR_MDS_1184	DAOQRU000000000	PRJNA925477	SAMN32852527	https://www.ncbi.nlm.nih.gov/nuccore/DAOQRU000000000
AMR_MDS_1185	DAOQRT000000000	PRJNA925477	SAMN32852528	https://www.ncbi.nlm.nih.gov/nuccore/DAOQRT000000000
AMR_MDS_1186	DAOQRS000000000	PRJNA925477	SAMN32852529	https://www.ncbi.nlm.nih.gov/nuccore/DAOQRS000000000
AMR_MDS_1187	DAOQRR000000000	PRJNA925477	SAMN32852530	https://www.ncbi.nlm.nih.gov/nuccore/DAOQRR000000000
AMR_MDS_1188	DAOQRQ000000000	PRJNA925477	SAMN32852531	https://www.ncbi.nlm.nih.gov/nuccore/DAOQRQ000000000
AMR_MDS_1189	DAOQRP000000000	PRJNA925477	SAMN32852532	https://www.ncbi.nlm.nih.gov/nuccore/DAOQRP000000000
AMR_MDS_1190	DAOQRO000000000	PRJNA925477	SAMN32852533	https://www.ncbi.nlm.nih.gov/nuccore/DAOQRO000000000
AMR_MDS_1191	DAOQRN000000000	PRJNA925477	SAMN32852534	https://www.ncbi.nlm.nih.gov/nuccore/DAOQRN000000000
AMR_MDS_1192	DAOQRM000000000	PRJNA925477	SAMN32852535	https://www.ncbi.nlm.nih.gov/nuccore/DAOQRM000000000
AMR_MDS_1193	DAOQRL000000000	PRJNA925477	SAMN32852536	https://www.ncbi.nlm.nih.gov/nuccore/DAOQRL000000000
AMR_MDS_1194	DAOQRK000000000	PRJNA925477	SAMN32852537	https://www.ncbi.nlm.nih.gov/nuccore/DAOQRK000000000
AMR_MDS_1195	DAOQRJ000000000	PRJNA925477	SAMN32852538	https://www.ncbi.nlm.nih.gov/nuccore/DAOQRJ000000000
AMR_MDS_1196	DAOQRI000000000	PRJNA925477	SAMN32852539	https://www.ncbi.nlm.nih.gov/nuccore/DAOQRI000000000
AMR_MDS_1197	DAOQRH000000000	PRJNA925477	SAMN32852540	https://www.ncbi.nlm.nih.gov/nuccore/DAOQRH000000000
AMR_MDS_1198	DAOQRG000000000	PRJNA925477	SAMN32852541	https://www.ncbi.nlm.nih.gov/nuccore/DAOQRG000000000
AMR_MDS_1199	DAOQRF000000000	PRJNA925477	SAMN32852542	https://www.ncbi.nlm.nih.gov/nuccore/DAOQRF000000000
AMR_MDS_1200	DAOQRE000000000	PRJNA925477	SAMN32852543	https://www.ncbi.nlm.nih.gov/nuccore/DAOQRE000000000
AMR_MDS_1201	DAORHP000000000	PRJNA925477	SAMN32854406	https://www.ncbi.nlm.nih.gov/nuccore/DAORHP000000000
AMR_MDS_1202	DAORHO000000000	PRJNA925477	SAMN32854407	https://www.ncbi.nlm.nih.gov/nuccore/DAORHO000000000
AMR_MDS_1203	DAORHN000000000	PRJNA925477	SAMN32854408	https://www.ncbi.nlm.nih.gov/nuccore/DAORHN000000000
AMR_MDS_1204	DAORHM000000000	PRJNA925477	SAMN32854409	https://www.ncbi.nlm.nih.gov/nuccore/DAORHM000000000
AMR_MDS_1205	DAORHL000000000	PRJNA925477	SAMN32854410	https://www.ncbi.nlm.nih.gov/nuccore/DAORHL000000000
AMR_MDS_1206	DAORHK000000000	PRJNA925477	SAMN32854411	https://www.ncbi.nlm.nih.gov/nuccore/DAORHK000000000
AMR_MDS_1207	DAORHJ000000000	PRJNA925477	SAMN32854412	https://www.ncbi.nlm.nih.gov/nuccore/DAORHJ000000000
AMR_MDS_1208	DAORHI000000000	PRJNA925477	SAMN32854413	https://www.ncbi.nlm.nih.gov/nuccore/DAORHI000000000
AMR_MDS_1209	DAORHH000000000	PRJNA925477	SAMN32854414	https://www.ncbi.nlm.nih.gov/nuccore/DAORHH000000000
AMR_MDS_1210	DAORHG000000000	PRJNA925477	SAMN32854415	https://www.ncbi.nlm.nih.gov/nuccore/DAORHG000000000
AMR_MDS_1211	DAORHF000000000	PRJNA925477	SAMN32854416	https://www.ncbi.nlm.nih.gov/nuccore/DAORHF000000000
AMR_MDS_1212	DAORHE000000000	PRJNA925477	SAMN32854417	https://www.ncbi.nlm.nih.gov/nuccore/DAORHE000000000
AMR_MDS_1213	DAORHD000000000	PRJNA925477	SAMN32854418	https://www.ncbi.nlm.nih.gov/nuccore/DAORHD000000000
AMR_MDS_1214	DAORHC000000000	PRJNA925477	SAMN32854419	https://www.ncbi.nlm.nih.gov/nuccore/DAORHC000000000
AMR_MDS_1215	DAORHB000000000	PRJNA925477	SAMN32854420	https://www.ncbi.nlm.nih.gov/nuccore/DAORHB000000000
AMR_MDS_1216	DAORHA000000000	PRJNA925477	SAMN32854421	https://www.ncbi.nlm.nih.gov/nuccore/DAORHA000000000
AMR_MDS_1217	DAORGZ000000000	PRJNA925477	SAMN32854422	https://www.ncbi.nlm.nih.gov/nuccore/DAORGZ000000000
AMR_MDS_1218	DAORGY000000000	PRJNA925477	SAMN32854423	https://www.ncbi.nlm.nih.gov/nuccore/DAORGY000000000
AMR_MDS_1219	DAORGX000000000	PRJNA925477	SAMN32854424	https://www.ncbi.nlm.nih.gov/nuccore/DAORGX000000000
AMR_MDS_1220	DAORGW000000000	PRJNA925477	SAMN32854425	https://www.ncbi.nlm.nih.gov/nuccore/DAORGW000000000
AMR_MDS_1221	DAORGV000000000	PRJNA925477	SAMN32854426	https://www.ncbi.nlm.nih.gov/nuccore/DAORGV000000000
AMR_MDS_1222	DAORGU000000000	PRJNA925477	SAMN32854427	https://www.ncbi.nlm.nih.gov/nuccore/DAORGU000000000
AMR_MDS_1223	DAORGT000000000	PRJNA925477	SAMN32854428	https://www.ncbi.nlm.nih.gov/nuccore/DAORGT000000000
AMR_MDS_1224	DAORGS000000000	PRJNA925477	SAMN32854429	https://www.ncbi.nlm.nih.gov/nuccore/DAORGS000000000
AMR_MDS_1225	DAORGR000000000	PRJNA925477	SAMN32854430	https://www.ncbi.nlm.nih.gov/nuccore/DAORGR000000000
AMR_MDS_1226	DAORGQ000000000	PRJNA925477	SAMN32854431	https://www.ncbi.nlm.nih.gov/nuccore/DAORGQ000000000
AMR_MDS_1227	DAORGP000000000	PRJNA925477	SAMN32854432	https://www.ncbi.nlm.nih.gov/nuccore/DAORGP000000000
AMR_MDS_1228	DAORGO000000000	PRJNA925477	SAMN32854433	https://www.ncbi.nlm.nih.gov/nuccore/DAORGO000000000
AMR_MDS_1229	DAOQBT000000000	PRJNA925477	SAMN32854434	https://www.ncbi.nlm.nih.gov/nuccore/DAOQBT000000000
AMR_MDS_1230	DAOQBS000000000	PRJNA925477	SAMN32854435	https://www.ncbi.nlm.nih.gov/nuccore/DAOQBS000000000
AMR_MDS_1231	DAOQBR000000000	PRJNA925477	SAMN32854436	https://www.ncbi.nlm.nih.gov/nuccore/DAOQBR000000000
AMR_MDS_1232	DAOQBQ000000000	PRJNA925477	SAMN32854437	https://www.ncbi.nlm.nih.gov/nuccore/DAOQBQ000000000
AMR_MDS_1233	DAOQBP000000000	PRJNA925477	SAMN32854438	https://www.ncbi.nlm.nih.gov/nuccore/DAOQBP000000000
AMR_MDS_1234	DAOQBO000000000	PRJNA925477	SAMN32854439	https://www.ncbi.nlm.nih.gov/nuccore/DAOQBO000000000
AMR_MDS_1235	DAOQBN000000000	PRJNA925477	SAMN32854440	https://www.ncbi.nlm.nih.gov/nuccore/DAOQBN000000000
AMR_MDS_1236	DAOQBM000000000	PRJNA925477	SAMN32854441	https://www.ncbi.nlm.nih.gov/nuccore/DAOQBM000000000
AMR_MDS_1237	DAOQBL000000000	PRJNA925477	SAMN32854442	https://www.ncbi.nlm.nih.gov/nuccore/DAOQBL000000000
AMR_MDS_1238	DAOQBK000000000	PRJNA925477	SAMN32854443	https://www.ncbi.nlm.nih.gov/nuccore/DAOQBK000000000
AMR_MDS_1239	DAOQBJ000000000	PRJNA925477	SAMN32854444	https://www.ncbi.nlm.nih.gov/nuccore/DAOQBJ000000000
AMR_MDS_1240	DAOQBI000000000	PRJNA925477	SAMN32854445	https://www.ncbi.nlm.nih.gov/nuccore/DAOQBI000000000
AMR_MDS_1241	DAOQBH000000000	PRJNA925477	SAMN32854446	https://www.ncbi.nlm.nih.gov/nuccore/DAOQBH000000000
AMR_MDS_1242	DAOQBG000000000	PRJNA925477	SAMN32854447	https://www.ncbi.nlm.nih.gov/nuccore/DAOQBG000000000
AMR_MDS_1243	DAOQBF000000000	PRJNA925477	SAMN32854448	https://www.ncbi.nlm.nih.gov/nuccore/DAOQBF000000000
AMR_MDS_1244	DAOQBE000000000	PRJNA925477	SAMN32854449	https://www.ncbi.nlm.nih.gov/nuccore/DAOQBE000000000
AMR_MDS_1245	DAOQBD000000000	PRJNA925477	SAMN32854450	https://www.ncbi.nlm.nih.gov/nuccore/DAOQBD000000000
AMR_MDS_1246	DAOQBC000000000	PRJNA925477	SAMN32854451	https://www.ncbi.nlm.nih.gov/nuccore/DAOQBC000000000
AMR_MDS_1247	DAOQBB000000000	PRJNA925477	SAMN32854452	https://www.ncbi.nlm.nih.gov/nuccore/DAOQBB000000000
AMR_MDS_1248	DAOQBA000000000	PRJNA925477	SAMN32854453	https://www.ncbi.nlm.nih.gov/nuccore/DAOQBA000000000
AMR_MDS_1249	DAOQAZ000000000	PRJNA925477	SAMN32854454	https://www.ncbi.nlm.nih.gov/nuccore/DAOQAZ000000000
AMR_MDS_1250	DAOQAY000000000	PRJNA925477	SAMN32854455	https://www.ncbi.nlm.nih.gov/nuccore/DAOQAY000000000
AMR_MDS_1251	DAOQAX000000000	PRJNA925477	SAMN32854456	https://www.ncbi.nlm.nih.gov/nuccore/DAOQAX000000000
AMR_MDS_1252	DAOQAW000000000	PRJNA925477	SAMN32854457	https://www.ncbi.nlm.nih.gov/nuccore/DAOQAW000000000
AMR_MDS_1253	DAOQAV000000000	PRJNA925477	SAMN32854458	https://www.ncbi.nlm.nih.gov/nuccore/DAOQAV000000000
AMR_MDS_1254	DAOQAU000000000	PRJNA925477	SAMN32854459	https://www.ncbi.nlm.nih.gov/nuccore/DAOQAU000000000
AMR_MDS_1255	DAOQAT000000000	PRJNA925477	SAMN32854460	https://www.ncbi.nlm.nih.gov/nuccore/DAOQAT000000000
AMR_MDS_1256	DAOQAS000000000	PRJNA925477	SAMN32854461	https://www.ncbi.nlm.nih.gov/nuccore/DAOQAS000000000
AMR_MDS_1257	DAOQAR000000000	PRJNA925477	SAMN32854462	https://www.ncbi.nlm.nih.gov/nuccore/DAOQAR000000000
AMR_MDS_1258	DAOQAQ000000000	PRJNA925477	SAMN32854463	https://www.ncbi.nlm.nih.gov/nuccore/DAOQAQ000000000
AMR_MDS_1259	DAOQAP000000000	PRJNA925477	SAMN32854464	https://www.ncbi.nlm.nih.gov/nuccore/DAOQAP000000000
AMR_MDS_1260	DAOQAO000000000	PRJNA925477	SAMN32854465	https://www.ncbi.nlm.nih.gov/nuccore/DAOQAO000000000
AMR_MDS_1261	DAOQAN000000000	PRJNA925477	SAMN32854466	https://www.ncbi.nlm.nih.gov/nuccore/DAOQAN000000000
AMR_MDS_1262	DAOQAM000000000	PRJNA925477	SAMN32854467	https://www.ncbi.nlm.nih.gov/nuccore/DAOQAM000000000
AMR_MDS_1263	DAOQAL000000000	PRJNA925477	SAMN32854468	https://www.ncbi.nlm.nih.gov/nuccore/DAOQAL000000000
AMR_MDS_1264	DAOQAK000000000	PRJNA925477	SAMN32854469	https://www.ncbi.nlm.nih.gov/nuccore/DAOQAK000000000
AMR_MDS_1265	DAOQAJ000000000	PRJNA925477	SAMN32854470	https://www.ncbi.nlm.nih.gov/nuccore/DAOQAJ000000000
AMR_MDS_1266	DAOQAI000000000	PRJNA925477	SAMN32854471	https://www.ncbi.nlm.nih.gov/nuccore/DAOQAI000000000
AMR_MDS_1267	DAOQAH000000000	PRJNA925477	SAMN32854472	https://www.ncbi.nlm.nih.gov/nuccore/DAOQAH000000000
AMR_MDS_1268	DAOQAG000000000	PRJNA925477	SAMN32854473	https://www.ncbi.nlm.nih.gov/nuccore/DAOQAG000000000
AMR_MDS_1269	DAOQAF000000000	PRJNA925477	SAMN32854474	https://www.ncbi.nlm.nih.gov/nuccore/DAOQAF000000000
AMR_MDS_1270	DAOQAE000000000	PRJNA925477	SAMN32854475	https://www.ncbi.nlm.nih.gov/nuccore/DAOQAE000000000
AMR_MDS_1271	DAOQAD000000000	PRJNA925477	SAMN32854476	https://www.ncbi.nlm.nih.gov/nuccore/DAOQAD000000000
AMR_MDS_1272	DAOQAC000000000	PRJNA925477	SAMN32854477	https://www.ncbi.nlm.nih.gov/nuccore/DAOQAC000000000
AMR_MDS_1273	DAOQAB000000000	PRJNA925477	SAMN32854478	https://www.ncbi.nlm.nih.gov/nuccore/DAOQAB000000000
AMR_MDS_1274	DAOQAA000000000	PRJNA925477	SAMN32854479	https://www.ncbi.nlm.nih.gov/nuccore/DAOQAA000000000
AMR_MDS_1275	DAOPZZ000000000	PRJNA925477	SAMN32854480	https://www.ncbi.nlm.nih.gov/nuccore/DAOPZZ000000000
AMR_MDS_1276	DAOPZY000000000	PRJNA925477	SAMN32854481	https://www.ncbi.nlm.nih.gov/nuccore/DAOPZY000000000
AMR_MDS_1277	DAOPZX000000000	PRJNA925477	SAMN32854482	https://www.ncbi.nlm.nih.gov/nuccore/DAOPZX000000000
AMR_MDS_1278	DAOPZW000000000	PRJNA925477	SAMN32854483	https://www.ncbi.nlm.nih.gov/nuccore/DAOPZW000000000
AMR_MDS_1279	DAOPZV000000000	PRJNA925477	SAMN32854484	https://www.ncbi.nlm.nih.gov/nuccore/DAOPZV000000000
AMR_MDS_1280	DAOPZU000000000	PRJNA925477	SAMN32854485	https://www.ncbi.nlm.nih.gov/nuccore/DAOPZU000000000
AMR_MDS_1281	DAOPZT000000000	PRJNA925477	SAMN32854486	https://www.ncbi.nlm.nih.gov/nuccore/DAOPZT000000000
AMR_MDS_1282	DAOPZS000000000	PRJNA925477	SAMN32854487	https://www.ncbi.nlm.nih.gov/nuccore/DAOPZS000000000
AMR_MDS_1283	DAOPZR000000000	PRJNA925477	SAMN32854488	https://www.ncbi.nlm.nih.gov/nuccore/DAOPZR000000000
AMR_MDS_1284	DAOPZQ000000000	PRJNA925477	SAMN32854489	https://www.ncbi.nlm.nih.gov/nuccore/DAOPZQ000000000
AMR_MDS_1285	DAOPZP000000000	PRJNA925477	SAMN32854490	https://www.ncbi.nlm.nih.gov/nuccore/DAOPZP000000000
AMR_MDS_1286	DAOPZO000000000	PRJNA925477	SAMN32854491	https://www.ncbi.nlm.nih.gov/nuccore/DAOPZO000000000
AMR_MDS_1287	DAOPZN000000000	PRJNA925477	SAMN32854492	https://www.ncbi.nlm.nih.gov/nuccore/DAOPZN000000000
AMR_MDS_1288	DAOPZM000000000	PRJNA925477	SAMN32854493	https://www.ncbi.nlm.nih.gov/nuccore/DAOPZM000000000
AMR_MDS_1289	DAOPZL000000000	PRJNA925477	SAMN32854494	https://www.ncbi.nlm.nih.gov/nuccore/DAOPZL000000000
AMR_MDS_1290	DAOPZK000000000	PRJNA925477	SAMN32854495	https://www.ncbi.nlm.nih.gov/nuccore/DAOPZK000000000
AMR_MDS_1291	DAOPZJ000000000	PRJNA925477	SAMN32854496	https://www.ncbi.nlm.nih.gov/nuccore/DAOPZJ000000000
AMR_MDS_1292	DAOPZI000000000	PRJNA925477	SAMN32854497	https://www.ncbi.nlm.nih.gov/nuccore/DAOPZI000000000
AMR_MDS_1293	DAOPZH000000000	PRJNA925477	SAMN32854498	https://www.ncbi.nlm.nih.gov/nuccore/DAOPZH000000000
AMR_MDS_1294	DAOPZG000000000	PRJNA925477	SAMN32854499	https://www.ncbi.nlm.nih.gov/nuccore/DAOPZG000000000
AMR_MDS_1295	DAOPZF000000000	PRJNA925477	SAMN32854500	https://www.ncbi.nlm.nih.gov/nuccore/DAOPZF000000000
AMR_MDS_1296	DAOPZE000000000	PRJNA925477	SAMN32854501	https://www.ncbi.nlm.nih.gov/nuccore/DAOPZE000000000
AMR_MDS_1297	DAOPZD000000000	PRJNA925477	SAMN32854502	https://www.ncbi.nlm.nih.gov/nuccore/DAOPZD000000000
AMR_MDS_1298	DAOPZC000000000	PRJNA925477	SAMN32854503	https://www.ncbi.nlm.nih.gov/nuccore/DAOPZC000000000
AMR_MDS_1299	DAOPZB000000000	PRJNA925477	SAMN32854504	https://www.ncbi.nlm.nih.gov/nuccore/DAOPZB000000000
AMR_MDS_1300	DAOPZA000000000	PRJNA925477	SAMN32854505	https://www.ncbi.nlm.nih.gov/nuccore/DAOPZA000000000
AMR_MDS_1301	DAOPYZ000000000	PRJNA925477	SAMN32854506	https://www.ncbi.nlm.nih.gov/nuccore/DAOPYZ000000000
AMR_MDS_1302	DAOPYY000000000	PRJNA925477	SAMN32854507	https://www.ncbi.nlm.nih.gov/nuccore/DAOPYY000000000
AMR_MDS_1303	DAOPYX000000000	PRJNA925477	SAMN32854508	https://www.ncbi.nlm.nih.gov/nuccore/DAOPYX000000000
AMR_MDS_1304	DAOPYW000000000	PRJNA925477	SAMN32854509	https://www.ncbi.nlm.nih.gov/nuccore/DAOPYW000000000
AMR_MDS_1305	DAOPYV000000000	PRJNA925477	SAMN32854510	https://www.ncbi.nlm.nih.gov/nuccore/DAOPYV000000000
AMR_MDS_1306	DAOPYU000000000	PRJNA925477	SAMN32854511	https://www.ncbi.nlm.nih.gov/nuccore/DAOPYU000000000
AMR_MDS_1307	DAOPYT000000000	PRJNA925477	SAMN32854512	https://www.ncbi.nlm.nih.gov/nuccore/DAOPYT000000000
AMR_MDS_1308	DAOPYS000000000	PRJNA925477	SAMN32854513	https://www.ncbi.nlm.nih.gov/nuccore/DAOPYS000000000
AMR_MDS_1309	DAOPYR000000000	PRJNA925477	SAMN32854514	https://www.ncbi.nlm.nih.gov/nuccore/DAOPYR000000000
AMR_MDS_1310	DAOPYQ000000000	PRJNA925477	SAMN32854515	https://www.ncbi.nlm.nih.gov/nuccore/DAOPYQ000000000
AMR_MDS_1311	DAOPYP000000000	PRJNA925477	SAMN32854516	https://www.ncbi.nlm.nih.gov/nuccore/DAOPYP000000000
AMR_MDS_1312	DAOPYO000000000	PRJNA925477	SAMN32854517	https://www.ncbi.nlm.nih.gov/nuccore/DAOPYO000000000
AMR_MDS_1313	DAOPYN000000000	PRJNA925477	SAMN32854518	https://www.ncbi.nlm.nih.gov/nuccore/DAOPYN000000000
AMR_MDS_1314	DAOPYM000000000	PRJNA925477	SAMN32854519	https://www.ncbi.nlm.nih.gov/nuccore/DAOPYM000000000
AMR_MDS_1315	DAOPYL000000000	PRJNA925477	SAMN32854520	https://www.ncbi.nlm.nih.gov/nuccore/DAOPYL000000000
AMR_MDS_1316	DAOPYK000000000	PRJNA925477	SAMN32854521	https://www.ncbi.nlm.nih.gov/nuccore/DAOPYK000000000
AMR_MDS_1317	DAOPYJ000000000	PRJNA925477	SAMN32854522	https://www.ncbi.nlm.nih.gov/nuccore/DAOPYJ000000000
AMR_MDS_1318	DAOPYI000000000	PRJNA925477	SAMN32854523	https://www.ncbi.nlm.nih.gov/nuccore/DAOPYI000000000
AMR_MDS_1319	DAOPYH000000000	PRJNA925477	SAMN32854524	https://www.ncbi.nlm.nih.gov/nuccore/DAOPYH000000000
AMR_MDS_1320	DAOPYG000000000	PRJNA925477	SAMN32854525	https://www.ncbi.nlm.nih.gov/nuccore/DAOPYG000000000
AMR_MDS_1321	DAOPYF000000000	PRJNA925477	SAMN32854526	https://www.ncbi.nlm.nih.gov/nuccore/DAOPYF000000000
AMR_MDS_1322	DAOPYE000000000	PRJNA925477	SAMN32854527	https://www.ncbi.nlm.nih.gov/nuccore/DAOPYE000000000
AMR_MDS_1323	DAOPYD000000000	PRJNA925477	SAMN32854528	https://www.ncbi.nlm.nih.gov/nuccore/DAOPYD000000000
AMR_MDS_1324	DAOPYC000000000	PRJNA925477	SAMN32854529	https://www.ncbi.nlm.nih.gov/nuccore/DAOPYC000000000
AMR_MDS_1325	DAOPYB000000000	PRJNA925477	SAMN32854530	https://www.ncbi.nlm.nih.gov/nuccore/DAOPYB000000000
AMR_MDS_1326	DAOPYA000000000	PRJNA925477	SAMN32854531	https://www.ncbi.nlm.nih.gov/nuccore/DAOPYA000000000
AMR_MDS_1327	DAOPXZ000000000	PRJNA925477	SAMN32854532	https://www.ncbi.nlm.nih.gov/nuccore/DAOPXZ000000000
AMR_MDS_1328	DAOPXY000000000	PRJNA925477	SAMN32854533	https://www.ncbi.nlm.nih.gov/nuccore/DAOPXY000000000
AMR_MDS_1329	DAOPXX000000000	PRJNA925477	SAMN32854534	https://www.ncbi.nlm.nih.gov/nuccore/DAOPXX000000000
AMR_MDS_1330	DAOPXW000000000	PRJNA925477	SAMN32854535	https://www.ncbi.nlm.nih.gov/nuccore/DAOPXW000000000
AMR_MDS_1331	DAOPXV000000000	PRJNA925477	SAMN32854536	https://www.ncbi.nlm.nih.gov/nuccore/DAOPXV000000000
AMR_MDS_1332	DAOPXU000000000	PRJNA925477	SAMN32854537	https://www.ncbi.nlm.nih.gov/nuccore/DAOPXU000000000
AMR_MDS_1333	DAOPXT000000000	PRJNA925477	SAMN32854538	https://www.ncbi.nlm.nih.gov/nuccore/DAOPXT000000000
AMR_MDS_1334	DAOPXS000000000	PRJNA925477	SAMN32854539	https://www.ncbi.nlm.nih.gov/nuccore/DAOPXS000000000
AMR_MDS_1335	DAOPXR000000000	PRJNA925477	SAMN32854540	https://www.ncbi.nlm.nih.gov/nuccore/DAOPXR000000000
AMR_MDS_1336	DAOPXQ000000000	PRJNA925477	SAMN32854541	https://www.ncbi.nlm.nih.gov/nuccore/DAOPXQ000000000
AMR_MDS_1337	DAOPXP000000000	PRJNA925477	SAMN32854542	https://www.ncbi.nlm.nih.gov/nuccore/DAOPXP000000000
AMR_MDS_1338	DAOPXO000000000	PRJNA925477	SAMN32854543	https://www.ncbi.nlm.nih.gov/nuccore/DAOPXO000000000
AMR_MDS_1339	DAOPXN000000000	PRJNA925477	SAMN32854544	https://www.ncbi.nlm.nih.gov/nuccore/DAOPXN000000000
AMR_MDS_1340	DAOPXM000000000	PRJNA925477	SAMN32854545	https://www.ncbi.nlm.nih.gov/nuccore/DAOPXM000000000
AMR_MDS_1341	DAOPXL000000000	PRJNA925477	SAMN32854546	https://www.ncbi.nlm.nih.gov/nuccore/DAOPXL000000000
AMR_MDS_1342	DAOPXK000000000	PRJNA925477	SAMN32854547	https://www.ncbi.nlm.nih.gov/nuccore/DAOPXK000000000
AMR_MDS_1343	DAOPXJ000000000	PRJNA925477	SAMN32854548	https://www.ncbi.nlm.nih.gov/nuccore/DAOPXJ000000000
AMR_MDS_1344	DAOPXI000000000	PRJNA925477	SAMN32854549	https://www.ncbi.nlm.nih.gov/nuccore/DAOPXI000000000
AMR_MDS_1345	DAOPXH000000000	PRJNA925477	SAMN32854550	https://www.ncbi.nlm.nih.gov/nuccore/DAOPXH000000000
AMR_MDS_1346	DAOPXG000000000	PRJNA925477	SAMN32854551	https://www.ncbi.nlm.nih.gov/nuccore/DAOPXG000000000
AMR_MDS_1347	DAOPXF000000000	PRJNA925477	SAMN32854552	https://www.ncbi.nlm.nih.gov/nuccore/DAOPXF000000000
AMR_MDS_1348	DAOPXE000000000	PRJNA925477	SAMN32854553	https://www.ncbi.nlm.nih.gov/nuccore/DAOPXE000000000
AMR_MDS_1349	DAOPXD000000000	PRJNA925477	SAMN32854554	https://www.ncbi.nlm.nih.gov/nuccore/DAOPXD000000000
AMR_MDS_1350	DAOPXC000000000	PRJNA925477	SAMN32854555	https://www.ncbi.nlm.nih.gov/nuccore/DAOPXC000000000
AMR_MDS_1351	DAOPXB000000000	PRJNA925477	SAMN32854556	https://www.ncbi.nlm.nih.gov/nuccore/DAOPXB000000000
AMR_MDS_1352	DAOPXA000000000	PRJNA925477	SAMN32854557	https://www.ncbi.nlm.nih.gov/nuccore/DAOPXA000000000
AMR_MDS_1353	DAOPWZ000000000	PRJNA925477	SAMN32854558	https://www.ncbi.nlm.nih.gov/nuccore/DAOPWZ000000000
AMR_MDS_1354	DAOPWY000000000	PRJNA925477	SAMN32854559	https://www.ncbi.nlm.nih.gov/nuccore/DAOPWY000000000
AMR_MDS_1355	DAOPWX000000000	PRJNA925477	SAMN32854560	https://www.ncbi.nlm.nih.gov/nuccore/DAOPWX000000000
AMR_MDS_1356	DAOPWW000000000	PRJNA925477	SAMN32854561	https://www.ncbi.nlm.nih.gov/nuccore/DAOPWW000000000
AMR_MDS_1357	DAOPWV000000000	PRJNA925477	SAMN32854562	https://www.ncbi.nlm.nih.gov/nuccore/DAOPWV000000000
AMR_MDS_1358	DAOPWU000000000	PRJNA925477	SAMN32854563	https://www.ncbi.nlm.nih.gov/nuccore/DAOPWU000000000
AMR_MDS_1359	DAOPWT000000000	PRJNA925477	SAMN32854564	https://www.ncbi.nlm.nih.gov/nuccore/DAOPWT000000000
AMR_MDS_1360	DAOPWS000000000	PRJNA925477	SAMN32854565	https://www.ncbi.nlm.nih.gov/nuccore/DAOPWS000000000
AMR_MDS_1361	DAOPWR000000000	PRJNA925477	SAMN32854566	https://www.ncbi.nlm.nih.gov/nuccore/DAOPWR000000000
AMR_MDS_1362	DAOPWQ000000000	PRJNA925477	SAMN32854567	https://www.ncbi.nlm.nih.gov/nuccore/DAOPWQ000000000
AMR_MDS_1363	DAOPWP000000000	PRJNA925477	SAMN32854568	https://www.ncbi.nlm.nih.gov/nuccore/DAOPWP000000000
AMR_MDS_1364	DAOPWO000000000	PRJNA925477	SAMN32854569	https://www.ncbi.nlm.nih.gov/nuccore/DAOPWO000000000
AMR_MDS_1365	DAOPWN000000000	PRJNA925477	SAMN32854570	https://www.ncbi.nlm.nih.gov/nuccore/DAOPWN000000000
AMR_MDS_1366	DAOPWM000000000	PRJNA925477	SAMN32854571	https://www.ncbi.nlm.nih.gov/nuccore/DAOPWM000000000
AMR_MDS_1367	DAOPWL000000000	PRJNA925477	SAMN32854572	https://www.ncbi.nlm.nih.gov/nuccore/DAOPWL000000000
AMR_MDS_1368	DAOPWK000000000	PRJNA925477	SAMN32854573	https://www.ncbi.nlm.nih.gov/nuccore/DAOPWK000000000
AMR_MDS_1369	DAOPWJ000000000	PRJNA925477	SAMN32854574	https://www.ncbi.nlm.nih.gov/nuccore/DAOPWJ000000000
AMR_MDS_1370	DAOPWI000000000	PRJNA925477	SAMN32854575	https://www.ncbi.nlm.nih.gov/nuccore/DAOPWI000000000
AMR_MDS_1371	DAOPWH000000000	PRJNA925477	SAMN32854576	https://www.ncbi.nlm.nih.gov/nuccore/DAOPWH000000000
AMR_MDS_1372	DAOPWG000000000	PRJNA925477	SAMN32854577	https://www.ncbi.nlm.nih.gov/nuccore/DAOPWG000000000
AMR_MDS_1373	DAOPWF000000000	PRJNA925477	SAMN32854578	https://www.ncbi.nlm.nih.gov/nuccore/DAOPWF000000000
AMR_MDS_1374	DAOPWE000000000	PRJNA925477	SAMN32854579	https://www.ncbi.nlm.nih.gov/nuccore/DAOPWE000000000
AMR_MDS_1375	DAOPWD000000000	PRJNA925477	SAMN32854580	https://www.ncbi.nlm.nih.gov/nuccore/DAOPWD000000000
AMR_MDS_1376	DAOPWC000000000	PRJNA925477	SAMN32854581	https://www.ncbi.nlm.nih.gov/nuccore/DAOPWC000000000
AMR_MDS_1377	DAOPWB000000000	PRJNA925477	SAMN32854582	https://www.ncbi.nlm.nih.gov/nuccore/DAOPWB000000000
AMR_MDS_1378	DAOPWA000000000	PRJNA925477	SAMN32854583	https://www.ncbi.nlm.nih.gov/nuccore/DAOPWA000000000
AMR_MDS_1379	DAOPVZ000000000	PRJNA925477	SAMN32854584	https://www.ncbi.nlm.nih.gov/nuccore/DAOPVZ000000000
AMR_MDS_1380	DAOPVY000000000	PRJNA925477	SAMN32854585	https://www.ncbi.nlm.nih.gov/nuccore/DAOPVY000000000
AMR_MDS_1381	DAOPVX000000000	PRJNA925477	SAMN32854586	https://www.ncbi.nlm.nih.gov/nuccore/DAOPVX000000000
AMR_MDS_1382	DAOPVW000000000	PRJNA925477	SAMN32854587	https://www.ncbi.nlm.nih.gov/nuccore/DAOPVW000000000
AMR_MDS_1383	DAOPVV000000000	PRJNA925477	SAMN32854588	https://www.ncbi.nlm.nih.gov/nuccore/DAOPVV000000000
AMR_MDS_1384	DAOPVU000000000	PRJNA925477	SAMN32854589	https://www.ncbi.nlm.nih.gov/nuccore/DAOPVU000000000
AMR_MDS_1385	DAOPVT000000000	PRJNA925477	SAMN32854590	https://www.ncbi.nlm.nih.gov/nuccore/DAOPVT000000000
AMR_MDS_1386	DAOPVS000000000	PRJNA925477	SAMN32854591	https://www.ncbi.nlm.nih.gov/nuccore/DAOPVS000000000
AMR_MDS_1387	DAOPVR000000000	PRJNA925477	SAMN32854592	https://www.ncbi.nlm.nih.gov/nuccore/DAOPVR000000000
AMR_MDS_1388	DAOPVQ000000000	PRJNA925477	SAMN32854593	https://www.ncbi.nlm.nih.gov/nuccore/DAOPVQ000000000
AMR_MDS_1389	DAOPVP000000000	PRJNA925477	SAMN32854594	https://www.ncbi.nlm.nih.gov/nuccore/DAOPVP000000000
AMR_MDS_1390	DAOPVO000000000	PRJNA925477	SAMN32854595	https://www.ncbi.nlm.nih.gov/nuccore/DAOPVO000000000
AMR_MDS_1391	DAOPVN000000000	PRJNA925477	SAMN32854596	https://www.ncbi.nlm.nih.gov/nuccore/DAOPVN000000000
AMR_MDS_1392	DAOPVM000000000	PRJNA925477	SAMN32854597	https://www.ncbi.nlm.nih.gov/nuccore/DAOPVM000000000
AMR_MDS_1393	DAOPVL000000000	PRJNA925477	SAMN32854598	https://www.ncbi.nlm.nih.gov/nuccore/DAOPVL000000000
AMR_MDS_1394	DAOPVK000000000	PRJNA925477	SAMN32854599	https://www.ncbi.nlm.nih.gov/nuccore/DAOPVK000000000
AMR_MDS_1395	DAOPVJ000000000	PRJNA925477	SAMN32854600	https://www.ncbi.nlm.nih.gov/nuccore/DAOPVJ000000000
AMR_MDS_1396	DAOPVI000000000	PRJNA925477	SAMN32854601	https://www.ncbi.nlm.nih.gov/nuccore/DAOPVI000000000
AMR_MDS_1397	DAOPVH000000000	PRJNA925477	SAMN32854602	https://www.ncbi.nlm.nih.gov/nuccore/DAOPVH000000000
AMR_MDS_1398	DAOPVG000000000	PRJNA925477	SAMN32854603	https://www.ncbi.nlm.nih.gov/nuccore/DAOPVG000000000
AMR_MDS_1399	DAOPVF000000000	PRJNA925477	SAMN32854604	https://www.ncbi.nlm.nih.gov/nuccore/DAOPVF000000000
AMR_MDS_1400	DAOPVE000000000	PRJNA925477	SAMN32854605	https://www.ncbi.nlm.nih.gov/nuccore/DAOPVE000000000
AMR_MDS_1401	DAOPVD000000000	PRJNA925477	SAMN32854606	https://www.ncbi.nlm.nih.gov/nuccore/DAOPVD000000000
AMR_MDS_1402	DAOPVC000000000	PRJNA925477	SAMN32854607	https://www.ncbi.nlm.nih.gov/nuccore/DAOPVC000000000
AMR_MDS_1403	DAOPVB000000000	PRJNA925477	SAMN32854608	https://www.ncbi.nlm.nih.gov/nuccore/DAOPVB000000000
AMR_MDS_1404	DAOPVA000000000	PRJNA925477	SAMN32854609	https://www.ncbi.nlm.nih.gov/nuccore/DAOPVA000000000
AMR_MDS_1405	DAOPUZ000000000	PRJNA925477	SAMN32854610	https://www.ncbi.nlm.nih.gov/nuccore/DAOPUZ000000000
AMR_MDS_1406	DAOPUY000000000	PRJNA925477	SAMN32854611	https://www.ncbi.nlm.nih.gov/nuccore/DAOPUY000000000
AMR_MDS_1407	DAOPUX000000000	PRJNA925477	SAMN32854612	https://www.ncbi.nlm.nih.gov/nuccore/DAOPUX000000000
AMR_MDS_1408	DAOPUW000000000	PRJNA925477	SAMN32854613	https://www.ncbi.nlm.nih.gov/nuccore/DAOPUW000000000
AMR_MDS_1409	DAOPUV000000000	PRJNA925477	SAMN32854614	https://www.ncbi.nlm.nih.gov/nuccore/DAOPUV000000000
AMR_MDS_1410	DAOPUU000000000	PRJNA925477	SAMN32854615	https://www.ncbi.nlm.nih.gov/nuccore/DAOPUU000000000
AMR_MDS_1411	DAOPUT000000000	PRJNA925477	SAMN32854616	https://www.ncbi.nlm.nih.gov/nuccore/DAOPUT000000000
AMR_MDS_1412	DAOPUS000000000	PRJNA925477	SAMN32854617	https://www.ncbi.nlm.nih.gov/nuccore/DAOPUS000000000
AMR_MDS_1413	DAOPUR000000000	PRJNA925477	SAMN32854618	https://www.ncbi.nlm.nih.gov/nuccore/DAOPUR000000000
AMR_MDS_1414	DAOPUQ000000000	PRJNA925477	SAMN32854619	https://www.ncbi.nlm.nih.gov/nuccore/DAOPUQ000000000
AMR_MDS_1415	DAOPUP000000000	PRJNA925477	SAMN32854620	https://www.ncbi.nlm.nih.gov/nuccore/DAOPUP000000000
AMR_MDS_1416	DAOPUO000000000	PRJNA925477	SAMN32854621	https://www.ncbi.nlm.nih.gov/nuccore/DAOPUO000000000
AMR_MDS_1417	DAOPUN000000000	PRJNA925477	SAMN32854622	https://www.ncbi.nlm.nih.gov/nuccore/DAOPUN000000000
AMR_MDS_1418	DAOPUM000000000	PRJNA925477	SAMN32854623	https://www.ncbi.nlm.nih.gov/nuccore/DAOPUM000000000
AMR_MDS_1419	DAOPUL000000000	PRJNA925477	SAMN32854624	https://www.ncbi.nlm.nih.gov/nuccore/DAOPUL000000000
AMR_MDS_1420	DAOPUK000000000	PRJNA925477	SAMN32854625	https://www.ncbi.nlm.nih.gov/nuccore/DAOPUK000000000
AMR_MDS_1421	DAOPUJ000000000	PRJNA925477	SAMN32854626	https://www.ncbi.nlm.nih.gov/nuccore/DAOPUJ000000000
AMR_MDS_1422	DAOPUI000000000	PRJNA925477	SAMN32854627	https://www.ncbi.nlm.nih.gov/nuccore/DAOPUI000000000
AMR_MDS_1423	DAOPUH000000000	PRJNA925477	SAMN32854628	https://www.ncbi.nlm.nih.gov/nuccore/DAOPUH000000000
AMR_MDS_1424	DAOPUG000000000	PRJNA925477	SAMN32854629	https://www.ncbi.nlm.nih.gov/nuccore/DAOPUG000000000
AMR_MDS_1425	DAOPUF000000000	PRJNA925477	SAMN32854630	https://www.ncbi.nlm.nih.gov/nuccore/DAOPUF000000000
AMR_MDS_1426	DAOPUE000000000	PRJNA925477	SAMN32854631	https://www.ncbi.nlm.nih.gov/nuccore/DAOPUE000000000
AMR_MDS_1427	DAOPUD000000000	PRJNA925477	SAMN32854632	https://www.ncbi.nlm.nih.gov/nuccore/DAOPUD000000000
AMR_MDS_1428	DAOPUC000000000	PRJNA925477	SAMN32854633	https://www.ncbi.nlm.nih.gov/nuccore/DAOPUC000000000
AMR_MDS_1429	DAOPUB000000000	PRJNA925477	SAMN32854634	https://www.ncbi.nlm.nih.gov/nuccore/DAOPUB000000000
AMR_MDS_1430	DAOPUA000000000	PRJNA925477	SAMN32854635	https://www.ncbi.nlm.nih.gov/nuccore/DAOPUA000000000
AMR_MDS_1431	DAOPTZ000000000	PRJNA925477	SAMN32854636	https://www.ncbi.nlm.nih.gov/nuccore/DAOPTZ000000000
AMR_MDS_1432	DAOPTY000000000	PRJNA925477	SAMN32854637	https://www.ncbi.nlm.nih.gov/nuccore/DAOPTY000000000
AMR_MDS_1433	DAOPTX000000000	PRJNA925477	SAMN32854638	https://www.ncbi.nlm.nih.gov/nuccore/DAOPTX000000000
AMR_MDS_1434	DAOPTW000000000	PRJNA925477	SAMN32854639	https://www.ncbi.nlm.nih.gov/nuccore/DAOPTW000000000
AMR_MDS_1435	DAOPTV000000000	PRJNA925477	SAMN32854640	https://www.ncbi.nlm.nih.gov/nuccore/DAOPTV000000000
AMR_MDS_1436	DAOPTU000000000	PRJNA925477	SAMN32854641	https://www.ncbi.nlm.nih.gov/nuccore/DAOPTU000000000
AMR_MDS_1437	DAOPTT000000000	PRJNA925477	SAMN32854642	https://www.ncbi.nlm.nih.gov/nuccore/DAOPTT000000000
AMR_MDS_1438	DAOPTS000000000	PRJNA925477	SAMN32854643	https://www.ncbi.nlm.nih.gov/nuccore/DAOPTS000000000
AMR_MDS_1439	DAOPTR000000000	PRJNA925477	SAMN32854644	https://www.ncbi.nlm.nih.gov/nuccore/DAOPTR000000000
AMR_MDS_1440	DAOPTQ000000000	PRJNA925477	SAMN32854645	https://www.ncbi.nlm.nih.gov/nuccore/DAOPTQ000000000
AMR_MDS_1441	DAOPTP000000000	PRJNA925477	SAMN32854646	https://www.ncbi.nlm.nih.gov/nuccore/DAOPTP000000000
AMR_MDS_1442	DAOPTO000000000	PRJNA925477	SAMN32854647	https://www.ncbi.nlm.nih.gov/nuccore/DAOPTO000000000
AMR_MDS_1443	DAOPTN000000000	PRJNA925477	SAMN32854648	https://www.ncbi.nlm.nih.gov/nuccore/DAOPTN000000000
AMR_MDS_1444	DAOPTM000000000	PRJNA925477	SAMN32854649	https://www.ncbi.nlm.nih.gov/nuccore/DAOPTM000000000
AMR_MDS_1445	DAOPTL000000000	PRJNA925477	SAMN32854650	https://www.ncbi.nlm.nih.gov/nuccore/DAOPTL000000000
AMR_MDS_1446	DAOPTK000000000	PRJNA925477	SAMN32854651	https://www.ncbi.nlm.nih.gov/nuccore/DAOPTK000000000
AMR_MDS_1447	DAOPTJ000000000	PRJNA925477	SAMN32854652	https://www.ncbi.nlm.nih.gov/nuccore/DAOPTJ000000000
AMR_MDS_1448	DAOPTI000000000	PRJNA925477	SAMN32854653	https://www.ncbi.nlm.nih.gov/nuccore/DAOPTI000000000
AMR_MDS_1449	DAOPTH000000000	PRJNA925477	SAMN32854654	https://www.ncbi.nlm.nih.gov/nuccore/DAOPTH000000000
AMR_MDS_1450	DAOPTG000000000	PRJNA925477	SAMN32854655	https://www.ncbi.nlm.nih.gov/nuccore/DAOPTG000000000
AMR_MDS_1451	DAOPTF000000000	PRJNA925477	SAMN32854656	https://www.ncbi.nlm.nih.gov/nuccore/DAOPTF000000000
AMR_MDS_1452	DAOPTE000000000	PRJNA925477	SAMN32854657	https://www.ncbi.nlm.nih.gov/nuccore/DAOPTE000000000
AMR_MDS_1453	DAOPTD000000000	PRJNA925477	SAMN32854658	https://www.ncbi.nlm.nih.gov/nuccore/DAOPTD000000000
AMR_MDS_1454	DAOPTC000000000	PRJNA925477	SAMN32854659	https://www.ncbi.nlm.nih.gov/nuccore/DAOPTC000000000
AMR_MDS_1455	DAOPTB000000000	PRJNA925477	SAMN32854660	https://www.ncbi.nlm.nih.gov/nuccore/DAOPTB000000000
AMR_MDS_1456	DAOPTA000000000	PRJNA925477	SAMN32854661	https://www.ncbi.nlm.nih.gov/nuccore/DAOPTA000000000
AMR_MDS_1457	DAOPSZ000000000	PRJNA925477	SAMN32854662	https://www.ncbi.nlm.nih.gov/nuccore/DAOPSZ000000000
AMR_MDS_1458	DAOPSY000000000	PRJNA925477	SAMN32854663	https://www.ncbi.nlm.nih.gov/nuccore/DAOPSY000000000
AMR_MDS_1459	DAOPSX000000000	PRJNA925477	SAMN32854664	https://www.ncbi.nlm.nih.gov/nuccore/DAOPSX000000000
AMR_MDS_1460	DAOPSW000000000	PRJNA925477	SAMN32854665	https://www.ncbi.nlm.nih.gov/nuccore/DAOPSW000000000
AMR_MDS_1461	DAOPSV000000000	PRJNA925477	SAMN32854666	https://www.ncbi.nlm.nih.gov/nuccore/DAOPSV000000000
AMR_MDS_1462	DAOPSU000000000	PRJNA925477	SAMN32854667	https://www.ncbi.nlm.nih.gov/nuccore/DAOPSU000000000
AMR_MDS_1463	DAOPST000000000	PRJNA925477	SAMN32854668	https://www.ncbi.nlm.nih.gov/nuccore/DAOPST000000000
AMR_MDS_1464	DAOPSS000000000	PRJNA925477	SAMN32854669	https://www.ncbi.nlm.nih.gov/nuccore/DAOPSS000000000
AMR_MDS_1465	DAOPSR000000000	PRJNA925477	SAMN32854670	https://www.ncbi.nlm.nih.gov/nuccore/DAOPSR000000000
AMR_MDS_1466	DAOPSQ000000000	PRJNA925477	SAMN32854671	https://www.ncbi.nlm.nih.gov/nuccore/DAOPSQ000000000
AMR_MDS_1467	DAOPSP000000000	PRJNA925477	SAMN32854672	https://www.ncbi.nlm.nih.gov/nuccore/DAOPSP000000000
AMR_MDS_1468	DAOPSO000000000	PRJNA925477	SAMN32854673	https://www.ncbi.nlm.nih.gov/nuccore/DAOPSO000000000
AMR_MDS_1469	DAOPSN000000000	PRJNA925477	SAMN32854674	https://www.ncbi.nlm.nih.gov/nuccore/DAOPSN000000000
AMR_MDS_1470	DAOPSM000000000	PRJNA925477	SAMN32854675	https://www.ncbi.nlm.nih.gov/nuccore/DAOPSM000000000
AMR_MDS_1471	DAOPSL000000000	PRJNA925477	SAMN32854676	https://www.ncbi.nlm.nih.gov/nuccore/DAOPSL000000000
AMR_MDS_1472	DAOPSK000000000	PRJNA925477	SAMN32854677	https://www.ncbi.nlm.nih.gov/nuccore/DAOPSK000000000
AMR_MDS_1473	DAOPSJ000000000	PRJNA925477	SAMN32854678	https://www.ncbi.nlm.nih.gov/nuccore/DAOPSJ000000000
AMR_MDS_1474	DAOPSI000000000	PRJNA925477	SAMN32854679	https://www.ncbi.nlm.nih.gov/nuccore/DAOPSI000000000
AMR_MDS_1475	DAOPSH000000000	PRJNA925477	SAMN32854680	https://www.ncbi.nlm.nih.gov/nuccore/DAOPSH000000000
AMR_MDS_1476	DAOPSG000000000	PRJNA925477	SAMN32854681	https://www.ncbi.nlm.nih.gov/nuccore/DAOPSG000000000
AMR_MDS_1477	DAOPSF000000000	PRJNA925477	SAMN32854682	https://www.ncbi.nlm.nih.gov/nuccore/DAOPSF000000000
AMR_MDS_1478	DAOPSE000000000	PRJNA925477	SAMN32854683	https://www.ncbi.nlm.nih.gov/nuccore/DAOPSE000000000
AMR_MDS_1479	DAOPSD000000000	PRJNA925477	SAMN32854684	https://www.ncbi.nlm.nih.gov/nuccore/DAOPSD000000000
AMR_MDS_1480	DAOPSC000000000	PRJNA925477	SAMN32854685	https://www.ncbi.nlm.nih.gov/nuccore/DAOPSC000000000
AMR_MDS_1481	DAOPSB000000000	PRJNA925477	SAMN32854686	https://www.ncbi.nlm.nih.gov/nuccore/DAOPSB000000000
AMR_MDS_1482	DAOPSA000000000	PRJNA925477	SAMN32854687	https://www.ncbi.nlm.nih.gov/nuccore/DAOPSA000000000
AMR_MDS_1483	DAOPRZ000000000	PRJNA925477	SAMN32854688	https://www.ncbi.nlm.nih.gov/nuccore/DAOPRZ000000000
AMR_MDS_1484	DAOPRY000000000	PRJNA925477	SAMN32854689	https://www.ncbi.nlm.nih.gov/nuccore/DAOPRY000000000
AMR_MDS_1485	DAOPRX000000000	PRJNA925477	SAMN32854690	https://www.ncbi.nlm.nih.gov/nuccore/DAOPRX000000000
AMR_MDS_1486	DAOPRW000000000	PRJNA925477	SAMN32854691	https://www.ncbi.nlm.nih.gov/nuccore/DAOPRW000000000
AMR_MDS_1487	DAOPRV000000000	PRJNA925477	SAMN32854692	https://www.ncbi.nlm.nih.gov/nuccore/DAOPRV000000000
AMR_MDS_1488	DAOPRU000000000	PRJNA925477	SAMN32854693	https://www.ncbi.nlm.nih.gov/nuccore/DAOPRU000000000
AMR_MDS_1489	DAOPRT000000000	PRJNA925477	SAMN32854694	https://www.ncbi.nlm.nih.gov/nuccore/DAOPRT000000000
AMR_MDS_1490	DAOPRS000000000	PRJNA925477	SAMN32854695	https://www.ncbi.nlm.nih.gov/nuccore/DAOPRS000000000
AMR_MDS_1491	DAOPRR000000000	PRJNA925477	SAMN32854696	https://www.ncbi.nlm.nih.gov/nuccore/DAOPRR000000000
AMR_MDS_1492	DAOPRQ000000000	PRJNA925477	SAMN32854697	https://www.ncbi.nlm.nih.gov/nuccore/DAOPRQ000000000
AMR_MDS_1493	DAOPRP000000000	PRJNA925477	SAMN32854698	https://www.ncbi.nlm.nih.gov/nuccore/DAOPRP000000000
AMR_MDS_1494	DAOPRO000000000	PRJNA925477	SAMN32854699	https://www.ncbi.nlm.nih.gov/nuccore/DAOPRO000000000
AMR_MDS_1495	DAOPRN000000000	PRJNA925477	SAMN32854700	https://www.ncbi.nlm.nih.gov/nuccore/DAOPRN000000000
AMR_MDS_1496	DAOPRM000000000	PRJNA925477	SAMN32854701	https://www.ncbi.nlm.nih.gov/nuccore/DAOPRM000000000
AMR_MDS_1497	DAOPRL000000000	PRJNA925477	SAMN32854702	https://www.ncbi.nlm.nih.gov/nuccore/DAOPRL000000000
AMR_MDS_1498	DAOPRK000000000	PRJNA925477	SAMN32854703	https://www.ncbi.nlm.nih.gov/nuccore/DAOPRK000000000
AMR_MDS_1499	DAOPRJ000000000	PRJNA925477	SAMN32854704	https://www.ncbi.nlm.nih.gov/nuccore/DAOPRJ000000000
AMR_MDS_1500	DAOPRI000000000	PRJNA925477	SAMN32854705	https://www.ncbi.nlm.nih.gov/nuccore/DAOPRI000000000
AMR_MDS_1501	DAOPRH000000000	PRJNA925477	SAMN32854706	https://www.ncbi.nlm.nih.gov/nuccore/DAOPRH000000000
AMR_MDS_1502	DAOPRG000000000	PRJNA925477	SAMN32854707	https://www.ncbi.nlm.nih.gov/nuccore/DAOPRG000000000
AMR_MDS_1503	DAOPRF000000000	PRJNA925477	SAMN32854708	https://www.ncbi.nlm.nih.gov/nuccore/DAOPRF000000000
AMR_MDS_1504	DAOPRE000000000	PRJNA925477	SAMN32854709	https://www.ncbi.nlm.nih.gov/nuccore/DAOPRE000000000
AMR_MDS_1505	DAOPRD000000000	PRJNA925477	SAMN32854710	https://www.ncbi.nlm.nih.gov/nuccore/DAOPRD000000000
AMR_MDS_1506	DAOPRC000000000	PRJNA925477	SAMN32854711	https://www.ncbi.nlm.nih.gov/nuccore/DAOPRC000000000
AMR_MDS_1507	DAOPRB000000000	PRJNA925477	SAMN32854712	https://www.ncbi.nlm.nih.gov/nuccore/DAOPRB000000000
AMR_MDS_1508	DAOPRA000000000	PRJNA925477	SAMN32854713	https://www.ncbi.nlm.nih.gov/nuccore/DAOPRA000000000
AMR_MDS_1509	DAOPQZ000000000	PRJNA925477	SAMN32854714	https://www.ncbi.nlm.nih.gov/nuccore/DAOPQZ000000000
AMR_MDS_1510	DAOPQY000000000	PRJNA925477	SAMN32854715	https://www.ncbi.nlm.nih.gov/nuccore/DAOPQY000000000
AMR_MDS_1511	DAOPQX000000000	PRJNA925477	SAMN32854716	https://www.ncbi.nlm.nih.gov/nuccore/DAOPQX000000000
AMR_MDS_1512	DAOPQW000000000	PRJNA925477	SAMN32854717	https://www.ncbi.nlm.nih.gov/nuccore/DAOPQW000000000
AMR_MDS_1513	DAOPQV000000000	PRJNA925477	SAMN32854718	https://www.ncbi.nlm.nih.gov/nuccore/DAOPQV000000000
AMR_MDS_1514	DAOPQU000000000	PRJNA925477	SAMN32854719	https://www.ncbi.nlm.nih.gov/nuccore/DAOPQU000000000
AMR_MDS_1515	DAOPQT000000000	PRJNA925477	SAMN32854720	https://www.ncbi.nlm.nih.gov/nuccore/DAOPQT000000000
AMR_MDS_1516	DAOPQS000000000	PRJNA925477	SAMN32854721	https://www.ncbi.nlm.nih.gov/nuccore/DAOPQS000000000
AMR_MDS_1517	DAOPQR000000000	PRJNA925477	SAMN32854722	https://www.ncbi.nlm.nih.gov/nuccore/DAOPQR000000000
AMR_MDS_1518	DAOPQQ000000000	PRJNA925477	SAMN32854723	https://www.ncbi.nlm.nih.gov/nuccore/DAOPQQ000000000
AMR_MDS_1519	DAOPQP000000000	PRJNA925477	SAMN32854724	https://www.ncbi.nlm.nih.gov/nuccore/DAOPQP000000000
AMR_MDS_1520	DAOPQO000000000	PRJNA925477	SAMN32854725	https://www.ncbi.nlm.nih.gov/nuccore/DAOPQO000000000
AMR_MDS_1521	DAOPQN000000000	PRJNA925477	SAMN32854726	https://www.ncbi.nlm.nih.gov/nuccore/DAOPQN000000000
AMR_MDS_1522	DAOPQM000000000	PRJNA925477	SAMN32854727	https://www.ncbi.nlm.nih.gov/nuccore/DAOPQM000000000
AMR_MDS_1523	DAOPQL000000000	PRJNA925477	SAMN32854728	https://www.ncbi.nlm.nih.gov/nuccore/DAOPQL000000000
AMR_MDS_1524	DAOPQK000000000	PRJNA925477	SAMN32854729	https://www.ncbi.nlm.nih.gov/nuccore/DAOPQK000000000
AMR_MDS_1525	DAOPQJ000000000	PRJNA925477	SAMN32854730	https://www.ncbi.nlm.nih.gov/nuccore/DAOPQJ000000000
AMR_MDS_1526	DAOPQI000000000	PRJNA925477	SAMN32854731	https://www.ncbi.nlm.nih.gov/nuccore/DAOPQI000000000
AMR_MDS_1527	DAOPQH000000000	PRJNA925477	SAMN32854732	https://www.ncbi.nlm.nih.gov/nuccore/DAOPQH000000000
AMR_MDS_1528	DAOPQG000000000	PRJNA925477	SAMN32854733	https://www.ncbi.nlm.nih.gov/nuccore/DAOPQG000000000
AMR_MDS_1529	DAOPQF000000000	PRJNA925477	SAMN32854734	https://www.ncbi.nlm.nih.gov/nuccore/DAOPQF000000000
AMR_MDS_1530	DAOPQE000000000	PRJNA925477	SAMN32854735	https://www.ncbi.nlm.nih.gov/nuccore/DAOPQE000000000
AMR_MDS_1531	DAOPQD000000000	PRJNA925477	SAMN32854736	https://www.ncbi.nlm.nih.gov/nuccore/DAOPQD000000000
AMR_MDS_1532	DAOPQC000000000	PRJNA925477	SAMN32854737	https://www.ncbi.nlm.nih.gov/nuccore/DAOPQC000000000
AMR_MDS_1533	DAOPQB000000000	PRJNA925477	SAMN32854738	https://www.ncbi.nlm.nih.gov/nuccore/DAOPQB000000000
AMR_MDS_1534	DAOPQA000000000	PRJNA925477	SAMN32854739	https://www.ncbi.nlm.nih.gov/nuccore/DAOPQA000000000
AMR_MDS_1535	DAOPPZ000000000	PRJNA925477	SAMN32854740	https://www.ncbi.nlm.nih.gov/nuccore/DAOPPZ000000000
AMR_MDS_1536	DAOPPY000000000	PRJNA925477	SAMN32854741	https://www.ncbi.nlm.nih.gov/nuccore/DAOPPY000000000
AMR_MDS_1537	DAOPPX000000000	PRJNA925477	SAMN32854742	https://www.ncbi.nlm.nih.gov/nuccore/DAOPPX000000000
AMR_MDS_1538	DAOPPW000000000	PRJNA925477	SAMN32854743	https://www.ncbi.nlm.nih.gov/nuccore/DAOPPW000000000
AMR_MDS_1539	DAOPPV000000000	PRJNA925477	SAMN32854744	https://www.ncbi.nlm.nih.gov/nuccore/DAOPPV000000000
AMR_MDS_1540	DAOPPU000000000	PRJNA925477	SAMN32854745	https://www.ncbi.nlm.nih.gov/nuccore/DAOPPU000000000
AMR_MDS_1541	DAOPPT000000000	PRJNA925477	SAMN32854746	https://www.ncbi.nlm.nih.gov/nuccore/DAOPPT000000000
AMR_MDS_1542	DAOPPS000000000	PRJNA925477	SAMN32854747	https://www.ncbi.nlm.nih.gov/nuccore/DAOPPS000000000
AMR_MDS_1543	DAOPPR000000000	PRJNA925477	SAMN32854748	https://www.ncbi.nlm.nih.gov/nuccore/DAOPPR000000000
AMR_MDS_1544	DAOPPQ000000000	PRJNA925477	SAMN32854749	https://www.ncbi.nlm.nih.gov/nuccore/DAOPPQ000000000
AMR_MDS_1545	DAOPPP000000000	PRJNA925477	SAMN32854750	https://www.ncbi.nlm.nih.gov/nuccore/DAOPPP000000000
AMR_MDS_1546	DAOPPO000000000	PRJNA925477	SAMN32854751	https://www.ncbi.nlm.nih.gov/nuccore/DAOPPO000000000
AMR_MDS_1547	DAOPPN000000000	PRJNA925477	SAMN32854752	https://www.ncbi.nlm.nih.gov/nuccore/DAOPPN000000000
AMR_MDS_1548	DAOPPM000000000	PRJNA925477	SAMN32854753	https://www.ncbi.nlm.nih.gov/nuccore/DAOPPM000000000
AMR_MDS_1549	DAOPPL000000000	PRJNA925477	SAMN32854754	https://www.ncbi.nlm.nih.gov/nuccore/DAOPPL000000000
AMR_MDS_1550	DAOPPK000000000	PRJNA925477	SAMN32854755	https://www.ncbi.nlm.nih.gov/nuccore/DAOPPK000000000
AMR_MDS_1551	DAOPPJ000000000	PRJNA925477	SAMN32854756	https://www.ncbi.nlm.nih.gov/nuccore/DAOPPJ000000000
AMR_MDS_1552	DAOPPI000000000	PRJNA925477	SAMN32854757	https://www.ncbi.nlm.nih.gov/nuccore/DAOPPI000000000
AMR_MDS_1553	DAOPPH000000000	PRJNA925477	SAMN32854758	https://www.ncbi.nlm.nih.gov/nuccore/DAOPPH000000000
AMR_MDS_1554	DAOPPG000000000	PRJNA925477	SAMN32854759	https://www.ncbi.nlm.nih.gov/nuccore/DAOPPG000000000
AMR_MDS_1555	DAOPPF000000000	PRJNA925477	SAMN32854760	https://www.ncbi.nlm.nih.gov/nuccore/DAOPPF000000000
AMR_MDS_1556	DAOPPE000000000	PRJNA925477	SAMN32854761	https://www.ncbi.nlm.nih.gov/nuccore/DAOPPE000000000
AMR_MDS_1557	DAOPPD000000000	PRJNA925477	SAMN32854762	https://www.ncbi.nlm.nih.gov/nuccore/DAOPPD000000000
AMR_MDS_1558	DAOPPC000000000	PRJNA925477	SAMN32854763	https://www.ncbi.nlm.nih.gov/nuccore/DAOPPC000000000
AMR_MDS_1559	DAOPPB000000000	PRJNA925477	SAMN32854764	https://www.ncbi.nlm.nih.gov/nuccore/DAOPPB000000000
AMR_MDS_1560	DAOPPA000000000	PRJNA925477	SAMN32854765	https://www.ncbi.nlm.nih.gov/nuccore/DAOPPA000000000
AMR_MDS_1561	DAOPOZ000000000	PRJNA925477	SAMN32854766	https://www.ncbi.nlm.nih.gov/nuccore/DAOPOZ000000000
AMR_MDS_1562	DAOPOY000000000	PRJNA925477	SAMN32854767	https://www.ncbi.nlm.nih.gov/nuccore/DAOPOY000000000
AMR_MDS_1563	DAOPOX000000000	PRJNA925477	SAMN32854768	https://www.ncbi.nlm.nih.gov/nuccore/DAOPOX000000000
AMR_MDS_1564	DAOPOW000000000	PRJNA925477	SAMN32854769	https://www.ncbi.nlm.nih.gov/nuccore/DAOPOW000000000
AMR_MDS_1565	DAOPOV000000000	PRJNA925477	SAMN32854770	https://www.ncbi.nlm.nih.gov/nuccore/DAOPOV000000000
AMR_MDS_1566	DAOPOU000000000	PRJNA925477	SAMN32854771	https://www.ncbi.nlm.nih.gov/nuccore/DAOPOU000000000
AMR_MDS_1567	DAOPOT000000000	PRJNA925477	SAMN32854772	https://www.ncbi.nlm.nih.gov/nuccore/DAOPOT000000000
AMR_MDS_1568	DAOPOS000000000	PRJNA925477	SAMN32854773	https://www.ncbi.nlm.nih.gov/nuccore/DAOPOS000000000
AMR_MDS_1569	DAOPOR000000000	PRJNA925477	SAMN32854774	https://www.ncbi.nlm.nih.gov/nuccore/DAOPOR000000000
AMR_MDS_1570	DAOPOQ000000000	PRJNA925477	SAMN32854775	https://www.ncbi.nlm.nih.gov/nuccore/DAOPOQ000000000
AMR_MDS_1571	DAOPOP000000000	PRJNA925477	SAMN32854776	https://www.ncbi.nlm.nih.gov/nuccore/DAOPOP000000000
AMR_MDS_1572	DAOPOO000000000	PRJNA925477	SAMN32854777	https://www.ncbi.nlm.nih.gov/nuccore/DAOPOO000000000
AMR_MDS_1573	DAOPON000000000	PRJNA925477	SAMN32854778	https://www.ncbi.nlm.nih.gov/nuccore/DAOPON000000000
AMR_MDS_1574	DAOPOM000000000	PRJNA925477	SAMN32854779	https://www.ncbi.nlm.nih.gov/nuccore/DAOPOM000000000
AMR_MDS_1575	DAOPOL000000000	PRJNA925477	SAMN32854780	https://www.ncbi.nlm.nih.gov/nuccore/DAOPOL000000000
AMR_MDS_1576	DAOPOK000000000	PRJNA925477	SAMN32854781	https://www.ncbi.nlm.nih.gov/nuccore/DAOPOK000000000
AMR_MDS_1577	DAOPOJ000000000	PRJNA925477	SAMN32854782	https://www.ncbi.nlm.nih.gov/nuccore/DAOPOJ000000000
AMR_MDS_1578	DAOPOI000000000	PRJNA925477	SAMN32854783	https://www.ncbi.nlm.nih.gov/nuccore/DAOPOI000000000
AMR_MDS_1579	DAOPOH000000000	PRJNA925477	SAMN32854784	https://www.ncbi.nlm.nih.gov/nuccore/DAOPOH000000000
AMR_MDS_1580	DAOPOG000000000	PRJNA925477	SAMN32854785	https://www.ncbi.nlm.nih.gov/nuccore/DAOPOG000000000
AMR_MDS_1581	DAOPOF000000000	PRJNA925477	SAMN32854786	https://www.ncbi.nlm.nih.gov/nuccore/DAOPOF000000000
AMR_MDS_1582	DAOPOE000000000	PRJNA925477	SAMN32854787	https://www.ncbi.nlm.nih.gov/nuccore/DAOPOE000000000
AMR_MDS_1583	DAOPOD000000000	PRJNA925477	SAMN32854788	https://www.ncbi.nlm.nih.gov/nuccore/DAOPOD000000000
AMR_MDS_1584	DAOPOC000000000	PRJNA925477	SAMN32854789	https://www.ncbi.nlm.nih.gov/nuccore/DAOPOC000000000
AMR_MDS_1585	DAOPOB000000000	PRJNA925477	SAMN32854790	https://www.ncbi.nlm.nih.gov/nuccore/DAOPOB000000000
AMR_MDS_1586	DAOPOA000000000	PRJNA925477	SAMN32854791	https://www.ncbi.nlm.nih.gov/nuccore/DAOPOA000000000
AMR_MDS_1587	DAOPNZ000000000	PRJNA925477	SAMN32854792	https://www.ncbi.nlm.nih.gov/nuccore/DAOPNZ000000000
AMR_MDS_1588	DAOPNY000000000	PRJNA925477	SAMN32854793	https://www.ncbi.nlm.nih.gov/nuccore/DAOPNY000000000
AMR_MDS_1589	DAOPNX000000000	PRJNA925477	SAMN32854794	https://www.ncbi.nlm.nih.gov/nuccore/DAOPNX000000000
AMR_MDS_1590	DAOPNW000000000	PRJNA925477	SAMN32854795	https://www.ncbi.nlm.nih.gov/nuccore/DAOPNW000000000
AMR_MDS_1591	DAOPNV000000000	PRJNA925477	SAMN32854796	https://www.ncbi.nlm.nih.gov/nuccore/DAOPNV000000000
AMR_MDS_1592	DAOPNU000000000	PRJNA925477	SAMN32854797	https://www.ncbi.nlm.nih.gov/nuccore/DAOPNU000000000
AMR_MDS_1593	DAOPNT000000000	PRJNA925477	SAMN32854798	https://www.ncbi.nlm.nih.gov/nuccore/DAOPNT000000000
AMR_MDS_1594	DAOPNS000000000	PRJNA925477	SAMN32854799	https://www.ncbi.nlm.nih.gov/nuccore/DAOPNS000000000
AMR_MDS_1595	DAOPNR000000000	PRJNA925477	SAMN32854800	https://www.ncbi.nlm.nih.gov/nuccore/DAOPNR000000000
AMR_MDS_1596	DAOPNQ000000000	PRJNA925477	SAMN32854801	https://www.ncbi.nlm.nih.gov/nuccore/DAOPNQ000000000
AMR_MDS_1597	DAOPNP000000000	PRJNA925477	SAMN32854802	https://www.ncbi.nlm.nih.gov/nuccore/DAOPNP000000000
AMR_MDS_1598	DAOPNO000000000	PRJNA925477	SAMN32854803	https://www.ncbi.nlm.nih.gov/nuccore/DAOPNO000000000
AMR_MDS_1599	DAOPNN000000000	PRJNA925477	SAMN32854804	https://www.ncbi.nlm.nih.gov/nuccore/DAOPNN000000000
AMR_MDS_1600	DAOPNM000000000	PRJNA925477	SAMN32854805	https://www.ncbi.nlm.nih.gov/nuccore/DAOPNM000000000
AMR_MDS_1601	DAOSMI000000000	PRJNA925477	SAMN32863130	https://www.ncbi.nlm.nih.gov/nuccore/DAOSMI000000000
AMR_MDS_1602	DAOSMH000000000	PRJNA925477	SAMN32863131	https://www.ncbi.nlm.nih.gov/nuccore/DAOSMH000000000
AMR_MDS_1603	DAOSMG000000000	PRJNA925477	SAMN32863132	https://www.ncbi.nlm.nih.gov/nuccore/DAOSMG000000000
AMR_MDS_1604	DAOSMF000000000	PRJNA925477	SAMN32863133	https://www.ncbi.nlm.nih.gov/nuccore/DAOSMF000000000
AMR_MDS_1605	DAOSME000000000	PRJNA925477	SAMN32863134	https://www.ncbi.nlm.nih.gov/nuccore/DAOSME000000000
AMR_MDS_1606	DAOSMD000000000	PRJNA925477	SAMN32863135	https://www.ncbi.nlm.nih.gov/nuccore/DAOSMD000000000
AMR_MDS_1607	DAOSMC000000000	PRJNA925477	SAMN32863136	https://www.ncbi.nlm.nih.gov/nuccore/DAOSMC000000000
AMR_MDS_1608	DAOSMB000000000	PRJNA925477	SAMN32863137	https://www.ncbi.nlm.nih.gov/nuccore/DAOSMB000000000
AMR_MDS_1609	DAOSMA000000000	PRJNA925477	SAMN32863138	https://www.ncbi.nlm.nih.gov/nuccore/DAOSMA000000000
AMR_MDS_1610	DAOSLZ000000000	PRJNA925477	SAMN32863139	https://www.ncbi.nlm.nih.gov/nuccore/DAOSLZ000000000
AMR_MDS_1611	DAOSLY000000000	PRJNA925477	SAMN32863140	https://www.ncbi.nlm.nih.gov/nuccore/DAOSLY000000000
AMR_MDS_1612	DAOSLX000000000	PRJNA925477	SAMN32863141	https://www.ncbi.nlm.nih.gov/nuccore/DAOSLX000000000
AMR_MDS_1613	DAOSLW000000000	PRJNA925477	SAMN32863142	https://www.ncbi.nlm.nih.gov/nuccore/DAOSLW000000000
AMR_MDS_1614	DAOSLV000000000	PRJNA925477	SAMN32863143	https://www.ncbi.nlm.nih.gov/nuccore/DAOSLV000000000
AMR_MDS_1615	DAOSLU000000000	PRJNA925477	SAMN32863144	https://www.ncbi.nlm.nih.gov/nuccore/DAOSLU000000000
AMR_MDS_1616	DAOSLT000000000	PRJNA925477	SAMN32863145	https://www.ncbi.nlm.nih.gov/nuccore/DAOSLT000000000
AMR_MDS_1617	DAOSLS000000000	PRJNA925477	SAMN32863146	https://www.ncbi.nlm.nih.gov/nuccore/DAOSLS000000000
AMR_MDS_1618	DAOSLR000000000	PRJNA925477	SAMN32863147	https://www.ncbi.nlm.nih.gov/nuccore/DAOSLR000000000
AMR_MDS_1619	DAOSLQ000000000	PRJNA925477	SAMN32863148	https://www.ncbi.nlm.nih.gov/nuccore/DAOSLQ000000000
AMR_MDS_1620	DAOSLP000000000	PRJNA925477	SAMN32863149	https://www.ncbi.nlm.nih.gov/nuccore/DAOSLP000000000
AMR_MDS_1621	DAOSLO000000000	PRJNA925477	SAMN32863150	https://www.ncbi.nlm.nih.gov/nuccore/DAOSLO000000000
AMR_MDS_1622	DAOSLN000000000	PRJNA925477	SAMN32863151	https://www.ncbi.nlm.nih.gov/nuccore/DAOSLN000000000
AMR_MDS_1623	DAOSLM000000000	PRJNA925477	SAMN32863152	https://www.ncbi.nlm.nih.gov/nuccore/DAOSLM000000000
AMR_MDS_1624	DAOSLL000000000	PRJNA925477	SAMN32863153	https://www.ncbi.nlm.nih.gov/nuccore/DAOSLL000000000
AMR_MDS_1625	DAOSLK000000000	PRJNA925477	SAMN32863154	https://www.ncbi.nlm.nih.gov/nuccore/DAOSLK000000000
AMR_MDS_1626	DAOSLJ000000000	PRJNA925477	SAMN32863155	https://www.ncbi.nlm.nih.gov/nuccore/DAOSLJ000000000
AMR_MDS_1627	DAOSLI000000000	PRJNA925477	SAMN32863156	https://www.ncbi.nlm.nih.gov/nuccore/DAOSLI000000000
AMR_MDS_1628	DAOSLH000000000	PRJNA925477	SAMN32863157	https://www.ncbi.nlm.nih.gov/nuccore/DAOSLH000000000
AMR_MDS_1629	DAOSLG000000000	PRJNA925477	SAMN32863158	https://www.ncbi.nlm.nih.gov/nuccore/DAOSLG000000000
AMR_MDS_1630	DAOSLF000000000	PRJNA925477	SAMN32863159	https://www.ncbi.nlm.nih.gov/nuccore/DAOSLF000000000
AMR_MDS_1631	DAOSLE000000000	PRJNA925477	SAMN32863160	https://www.ncbi.nlm.nih.gov/nuccore/DAOSLE000000000
AMR_MDS_1632	DAOSLD000000000	PRJNA925477	SAMN32863161	https://www.ncbi.nlm.nih.gov/nuccore/DAOSLD000000000
AMR_MDS_1633	DAOSLC000000000	PRJNA925477	SAMN32863162	https://www.ncbi.nlm.nih.gov/nuccore/DAOSLC000000000
AMR_MDS_1634	DAOSLB000000000	PRJNA925477	SAMN32863163	https://www.ncbi.nlm.nih.gov/nuccore/DAOSLB000000000
AMR_MDS_1635	DAOSLA000000000	PRJNA925477	SAMN32863164	https://www.ncbi.nlm.nih.gov/nuccore/DAOSLA000000000
AMR_MDS_1636	DAOSKZ000000000	PRJNA925477	SAMN32863165	https://www.ncbi.nlm.nih.gov/nuccore/DAOSKZ000000000
AMR_MDS_1637	DAOSKY000000000	PRJNA925477	SAMN32863166	https://www.ncbi.nlm.nih.gov/nuccore/DAOSKY000000000
AMR_MDS_1638	DAOSKX000000000	PRJNA925477	SAMN32863167	https://www.ncbi.nlm.nih.gov/nuccore/DAOSKX000000000
AMR_MDS_1639	DAOSKW000000000	PRJNA925477	SAMN32863168	https://www.ncbi.nlm.nih.gov/nuccore/DAOSKW000000000
AMR_MDS_1640	DAOSKV000000000	PRJNA925477	SAMN32863169	https://www.ncbi.nlm.nih.gov/nuccore/DAOSKV000000000
AMR_MDS_1641	DAOSKU000000000	PRJNA925477	SAMN32863170	https://www.ncbi.nlm.nih.gov/nuccore/DAOSKU000000000
AMR_MDS_1642	DAOSKT000000000	PRJNA925477	SAMN32863171	https://www.ncbi.nlm.nih.gov/nuccore/DAOSKT000000000
AMR_MDS_1643	DAOSKS000000000	PRJNA925477	SAMN32863172	https://www.ncbi.nlm.nih.gov/nuccore/DAOSKS000000000
AMR_MDS_1644	DAOSKR000000000	PRJNA925477	SAMN32863173	https://www.ncbi.nlm.nih.gov/nuccore/DAOSKR000000000
AMR_MDS_1645	DAOSKQ000000000	PRJNA925477	SAMN32863174	https://www.ncbi.nlm.nih.gov/nuccore/DAOSKQ000000000
AMR_MDS_1646	DAOSKP000000000	PRJNA925477	SAMN32863175	https://www.ncbi.nlm.nih.gov/nuccore/DAOSKP000000000
AMR_MDS_1647	DAOSKO000000000	PRJNA925477	SAMN32863176	https://www.ncbi.nlm.nih.gov/nuccore/DAOSKO000000000
AMR_MDS_1648	DAOSKN000000000	PRJNA925477	SAMN32863177	https://www.ncbi.nlm.nih.gov/nuccore/DAOSKN000000000
AMR_MDS_1649	DAOSKM000000000	PRJNA925477	SAMN32863178	https://www.ncbi.nlm.nih.gov/nuccore/DAOSKM000000000
AMR_MDS_1650	DAOSKL000000000	PRJNA925477	SAMN32863179	https://www.ncbi.nlm.nih.gov/nuccore/DAOSKL000000000
AMR_MDS_1651	DAOSKK000000000	PRJNA925477	SAMN32863180	https://www.ncbi.nlm.nih.gov/nuccore/DAOSKK000000000
AMR_MDS_1652	DAOSKJ000000000	PRJNA925477	SAMN32863181	https://www.ncbi.nlm.nih.gov/nuccore/DAOSKJ000000000
AMR_MDS_1653	DAOSKI000000000	PRJNA925477	SAMN32863182	https://www.ncbi.nlm.nih.gov/nuccore/DAOSKI000000000
AMR_MDS_1654	DAOSKH000000000	PRJNA925477	SAMN32863183	https://www.ncbi.nlm.nih.gov/nuccore/DAOSKH000000000
AMR_MDS_1655	DAOSKG000000000	PRJNA925477	SAMN32863184	https://www.ncbi.nlm.nih.gov/nuccore/DAOSKG000000000
AMR_MDS_1656	DAOSKF000000000	PRJNA925477	SAMN32863185	https://www.ncbi.nlm.nih.gov/nuccore/DAOSKF000000000
AMR_MDS_1657	DAOSKE000000000	PRJNA925477	SAMN32863186	https://www.ncbi.nlm.nih.gov/nuccore/DAOSKE000000000
AMR_MDS_1658	DAOSKD000000000	PRJNA925477	SAMN32863187	https://www.ncbi.nlm.nih.gov/nuccore/DAOSKD000000000
AMR_MDS_1659	DAOSKC000000000	PRJNA925477	SAMN32863188	https://www.ncbi.nlm.nih.gov/nuccore/DAOSKC000000000
AMR_MDS_1660	DAOSKB000000000	PRJNA925477	SAMN32863189	https://www.ncbi.nlm.nih.gov/nuccore/DAOSKB000000000
AMR_MDS_1661	DAOSKA000000000	PRJNA925477	SAMN32863190	https://www.ncbi.nlm.nih.gov/nuccore/DAOSKA000000000
AMR_MDS_1662	DAOSJZ000000000	PRJNA925477	SAMN32863191	https://www.ncbi.nlm.nih.gov/nuccore/DAOSJZ000000000
AMR_MDS_1663	DAOSJY000000000	PRJNA925477	SAMN32863192	https://www.ncbi.nlm.nih.gov/nuccore/DAOSJY000000000
AMR_MDS_1664	DAOSJX000000000	PRJNA925477	SAMN32863193	https://www.ncbi.nlm.nih.gov/nuccore/DAOSJX000000000
AMR_MDS_1665	DAOSJW000000000	PRJNA925477	SAMN32863194	https://www.ncbi.nlm.nih.gov/nuccore/DAOSJW000000000
AMR_MDS_1666	DAOSJV000000000	PRJNA925477	SAMN32863195	https://www.ncbi.nlm.nih.gov/nuccore/DAOSJV000000000
AMR_MDS_1667	DAOSJU000000000	PRJNA925477	SAMN32863196	https://www.ncbi.nlm.nih.gov/nuccore/DAOSJU000000000
AMR_MDS_1668	DAOSJT000000000	PRJNA925477	SAMN32863197	https://www.ncbi.nlm.nih.gov/nuccore/DAOSJT000000000
AMR_MDS_1669	DAOSJS000000000	PRJNA925477	SAMN32863198	https://www.ncbi.nlm.nih.gov/nuccore/DAOSJS000000000
AMR_MDS_1670	DAOSJR000000000	PRJNA925477	SAMN32863199	https://www.ncbi.nlm.nih.gov/nuccore/DAOSJR000000000
AMR_MDS_1671	DAOSJQ000000000	PRJNA925477	SAMN32863200	https://www.ncbi.nlm.nih.gov/nuccore/DAOSJQ000000000
AMR_MDS_1672	DAOSJP000000000	PRJNA925477	SAMN32863201	https://www.ncbi.nlm.nih.gov/nuccore/DAOSJP000000000
AMR_MDS_1673	DAOSJO000000000	PRJNA925477	SAMN32863202	https://www.ncbi.nlm.nih.gov/nuccore/DAOSJO000000000
AMR_MDS_1674	DAOSJN000000000	PRJNA925477	SAMN32863203	https://www.ncbi.nlm.nih.gov/nuccore/DAOSJN000000000
AMR_MDS_1675	DAOSJM000000000	PRJNA925477	SAMN32863204	https://www.ncbi.nlm.nih.gov/nuccore/DAOSJM000000000
AMR_MDS_1676	DAOSJL000000000	PRJNA925477	SAMN32863205	https://www.ncbi.nlm.nih.gov/nuccore/DAOSJL000000000
AMR_MDS_1677	DAOSJK000000000	PRJNA925477	SAMN32863206	https://www.ncbi.nlm.nih.gov/nuccore/DAOSJK000000000
AMR_MDS_1678	DAOSJJ000000000	PRJNA925477	SAMN32863207	https://www.ncbi.nlm.nih.gov/nuccore/DAOSJJ000000000
AMR_MDS_1679	DAOSJI000000000	PRJNA925477	SAMN32863208	https://www.ncbi.nlm.nih.gov/nuccore/DAOSJI000000000
AMR_MDS_1680	DAOSJH000000000	PRJNA925477	SAMN32863209	https://www.ncbi.nlm.nih.gov/nuccore/DAOSJH000000000
AMR_MDS_1681	DAOSJG000000000	PRJNA925477	SAMN32863210	https://www.ncbi.nlm.nih.gov/nuccore/DAOSJG000000000
AMR_MDS_1682	DAOSJF000000000	PRJNA925477	SAMN32863211	https://www.ncbi.nlm.nih.gov/nuccore/DAOSJF000000000
AMR_MDS_1683	DAOSJE000000000	PRJNA925477	SAMN32863212	https://www.ncbi.nlm.nih.gov/nuccore/DAOSJE000000000
AMR_MDS_1684	DAOSJD000000000	PRJNA925477	SAMN32863213	https://www.ncbi.nlm.nih.gov/nuccore/DAOSJD000000000
AMR_MDS_1685	DAOSJC000000000	PRJNA925477	SAMN32863214	https://www.ncbi.nlm.nih.gov/nuccore/DAOSJC000000000
AMR_MDS_1686	DAOSJB000000000	PRJNA925477	SAMN32863215	https://www.ncbi.nlm.nih.gov/nuccore/DAOSJB000000000
AMR_MDS_1687	DAOSJA000000000	PRJNA925477	SAMN32863216	https://www.ncbi.nlm.nih.gov/nuccore/DAOSJA000000000
AMR_MDS_1688	DAOSIZ000000000	PRJNA925477	SAMN32863217	https://www.ncbi.nlm.nih.gov/nuccore/DAOSIZ000000000
AMR_MDS_1689	DAOSIY000000000	PRJNA925477	SAMN32863218	https://www.ncbi.nlm.nih.gov/nuccore/DAOSIY000000000
AMR_MDS_1690	DAOSIX000000000	PRJNA925477	SAMN32863219	https://www.ncbi.nlm.nih.gov/nuccore/DAOSIX000000000
AMR_MDS_1691	DAOSIW000000000	PRJNA925477	SAMN32863220	https://www.ncbi.nlm.nih.gov/nuccore/DAOSIW000000000
AMR_MDS_1692	DAOSIV000000000	PRJNA925477	SAMN32863221	https://www.ncbi.nlm.nih.gov/nuccore/DAOSIV000000000
AMR_MDS_1693	DAOSIU000000000	PRJNA925477	SAMN32863222	https://www.ncbi.nlm.nih.gov/nuccore/DAOSIU000000000
AMR_MDS_1694	DAOSIT000000000	PRJNA925477	SAMN32863223	https://www.ncbi.nlm.nih.gov/nuccore/DAOSIT000000000
AMR_MDS_1695	DAOSIS000000000	PRJNA925477	SAMN32863224	https://www.ncbi.nlm.nih.gov/nuccore/DAOSIS000000000
AMR_MDS_1696	DAOSIR000000000	PRJNA925477	SAMN32863225	https://www.ncbi.nlm.nih.gov/nuccore/DAOSIR000000000
AMR_MDS_1697	DAOSIQ000000000	PRJNA925477	SAMN32863226	https://www.ncbi.nlm.nih.gov/nuccore/DAOSIQ000000000
AMR_MDS_1698	DAOSIP000000000	PRJNA925477	SAMN32863227	https://www.ncbi.nlm.nih.gov/nuccore/DAOSIP000000000
AMR_MDS_1699	DAOSIO000000000	PRJNA925477	SAMN32863228	https://www.ncbi.nlm.nih.gov/nuccore/DAOSIO000000000
AMR_MDS_1700	DAOSIN000000000	PRJNA925477	SAMN32863229	https://www.ncbi.nlm.nih.gov/nuccore/DAOSIN000000000
AMR_MDS_1701	DAOSIM000000000	PRJNA925477	SAMN32863230	https://www.ncbi.nlm.nih.gov/nuccore/DAOSIM000000000
AMR_MDS_1702	DAOSIL000000000	PRJNA925477	SAMN32863231	https://www.ncbi.nlm.nih.gov/nuccore/DAOSIL000000000
AMR_MDS_1703	DAOSIK000000000	PRJNA925477	SAMN32863232	https://www.ncbi.nlm.nih.gov/nuccore/DAOSIK000000000
AMR_MDS_1704	DAOSIJ000000000	PRJNA925477	SAMN32863233	https://www.ncbi.nlm.nih.gov/nuccore/DAOSIJ000000000
AMR_MDS_1705	DAOSII000000000	PRJNA925477	SAMN32863234	https://www.ncbi.nlm.nih.gov/nuccore/DAOSII000000000
AMR_MDS_1706	DAOSIH000000000	PRJNA925477	SAMN32863235	https://www.ncbi.nlm.nih.gov/nuccore/DAOSIH000000000
AMR_MDS_1707	DAOSIG000000000	PRJNA925477	SAMN32863236	https://www.ncbi.nlm.nih.gov/nuccore/DAOSIG000000000
AMR_MDS_1708	DAOSIF000000000	PRJNA925477	SAMN32863237	https://www.ncbi.nlm.nih.gov/nuccore/DAOSIF000000000
AMR_MDS_1709	DAOSIE000000000	PRJNA925477	SAMN32863238	https://www.ncbi.nlm.nih.gov/nuccore/DAOSIE000000000
AMR_MDS_1710	DAOSID000000000	PRJNA925477	SAMN32863239	https://www.ncbi.nlm.nih.gov/nuccore/DAOSID000000000
AMR_MDS_1711	DAOSIC000000000	PRJNA925477	SAMN32863240	https://www.ncbi.nlm.nih.gov/nuccore/DAOSIC000000000
AMR_MDS_1712	DAOSIB000000000	PRJNA925477	SAMN32863241	https://www.ncbi.nlm.nih.gov/nuccore/DAOSIB000000000
AMR_MDS_1713	DAOSIA000000000	PRJNA925477	SAMN32863242	https://www.ncbi.nlm.nih.gov/nuccore/DAOSIA000000000
AMR_MDS_1714	DAOSHZ000000000	PRJNA925477	SAMN32863243	https://www.ncbi.nlm.nih.gov/nuccore/DAOSHZ000000000
AMR_MDS_1715	DAOSHY000000000	PRJNA925477	SAMN32863244	https://www.ncbi.nlm.nih.gov/nuccore/DAOSHY000000000
AMR_MDS_1716	DAOSHX000000000	PRJNA925477	SAMN32863245	https://www.ncbi.nlm.nih.gov/nuccore/DAOSHX000000000
AMR_MDS_1717	DAOSHW000000000	PRJNA925477	SAMN32863246	https://www.ncbi.nlm.nih.gov/nuccore/DAOSHW000000000
AMR_MDS_1718	DAOSHV000000000	PRJNA925477	SAMN32863247	https://www.ncbi.nlm.nih.gov/nuccore/DAOSHV000000000
AMR_MDS_1719	DAOSHU000000000	PRJNA925477	SAMN32863248	https://www.ncbi.nlm.nih.gov/nuccore/DAOSHU000000000
AMR_MDS_1720	DAOSHT000000000	PRJNA925477	SAMN32863249	https://www.ncbi.nlm.nih.gov/nuccore/DAOSHT000000000
AMR_MDS_1721	DAOSHS000000000	PRJNA925477	SAMN32863250	https://www.ncbi.nlm.nih.gov/nuccore/DAOSHS000000000
AMR_MDS_1722	DAOSHR000000000	PRJNA925477	SAMN32863251	https://www.ncbi.nlm.nih.gov/nuccore/DAOSHR000000000
AMR_MDS_1723	DAOSHQ000000000	PRJNA925477	SAMN32863252	https://www.ncbi.nlm.nih.gov/nuccore/DAOSHQ000000000
AMR_MDS_1724	DAOSHP000000000	PRJNA925477	SAMN32863253	https://www.ncbi.nlm.nih.gov/nuccore/DAOSHP000000000
AMR_MDS_1725	DAOSHO000000000	PRJNA925477	SAMN32863254	https://www.ncbi.nlm.nih.gov/nuccore/DAOSHO000000000
AMR_MDS_1726	DAOSHN000000000	PRJNA925477	SAMN32863255	https://www.ncbi.nlm.nih.gov/nuccore/DAOSHN000000000
AMR_MDS_1727	DAOSHM000000000	PRJNA925477	SAMN32863256	https://www.ncbi.nlm.nih.gov/nuccore/DAOSHM000000000
AMR_MDS_1728	DAOSHL000000000	PRJNA925477	SAMN32863257	https://www.ncbi.nlm.nih.gov/nuccore/DAOSHL000000000
AMR_MDS_1729	DAOSHK000000000	PRJNA925477	SAMN32863258	https://www.ncbi.nlm.nih.gov/nuccore/DAOSHK000000000
AMR_MDS_1730	DAOSHJ000000000	PRJNA925477	SAMN32863259	https://www.ncbi.nlm.nih.gov/nuccore/DAOSHJ000000000
AMR_MDS_1731	DAOSHI000000000	PRJNA925477	SAMN32863260	https://www.ncbi.nlm.nih.gov/nuccore/DAOSHI000000000
AMR_MDS_1732	DAOSHH000000000	PRJNA925477	SAMN32863261	https://www.ncbi.nlm.nih.gov/nuccore/DAOSHH000000000
AMR_MDS_1733	DAOSHG000000000	PRJNA925477	SAMN32863262	https://www.ncbi.nlm.nih.gov/nuccore/DAOSHG000000000
AMR_MDS_1734	DAOSHF000000000	PRJNA925477	SAMN32863263	https://www.ncbi.nlm.nih.gov/nuccore/DAOSHF000000000
AMR_MDS_1735	DAOSHE000000000	PRJNA925477	SAMN32863264	https://www.ncbi.nlm.nih.gov/nuccore/DAOSHE000000000
AMR_MDS_1736	DAOSHD000000000	PRJNA925477	SAMN32863265	https://www.ncbi.nlm.nih.gov/nuccore/DAOSHD000000000
AMR_MDS_1737	DAOSHC000000000	PRJNA925477	SAMN32863266	https://www.ncbi.nlm.nih.gov/nuccore/DAOSHC000000000
AMR_MDS_1738	DAOSHB000000000	PRJNA925477	SAMN32863267	https://www.ncbi.nlm.nih.gov/nuccore/DAOSHB000000000
AMR_MDS_1739	DAOSHA000000000	PRJNA925477	SAMN32863268	https://www.ncbi.nlm.nih.gov/nuccore/DAOSHA000000000
AMR_MDS_1740	DAOSGZ000000000	PRJNA925477	SAMN32863269	https://www.ncbi.nlm.nih.gov/nuccore/DAOSGZ000000000
AMR_MDS_1741	DAOSGY000000000	PRJNA925477	SAMN32863270	https://www.ncbi.nlm.nih.gov/nuccore/DAOSGY000000000
AMR_MDS_1742	DAOSGX000000000	PRJNA925477	SAMN32863271	https://www.ncbi.nlm.nih.gov/nuccore/DAOSGX000000000
AMR_MDS_1743	DAOSGW000000000	PRJNA925477	SAMN32863272	https://www.ncbi.nlm.nih.gov/nuccore/DAOSGW000000000
AMR_MDS_1744	DAOSGV000000000	PRJNA925477	SAMN32863273	https://www.ncbi.nlm.nih.gov/nuccore/DAOSGV000000000
AMR_MDS_1745	DAOSGU000000000	PRJNA925477	SAMN32863274	https://www.ncbi.nlm.nih.gov/nuccore/DAOSGU000000000
AMR_MDS_1746	DAOSGT000000000	PRJNA925477	SAMN32863275	https://www.ncbi.nlm.nih.gov/nuccore/DAOSGT000000000
AMR_MDS_1747	DAOSGS000000000	PRJNA925477	SAMN32863276	https://www.ncbi.nlm.nih.gov/nuccore/DAOSGS000000000
AMR_MDS_1748	DAOSGR000000000	PRJNA925477	SAMN32863277	https://www.ncbi.nlm.nih.gov/nuccore/DAOSGR000000000
AMR_MDS_1749	DAOSGQ000000000	PRJNA925477	SAMN32863278	https://www.ncbi.nlm.nih.gov/nuccore/DAOSGQ000000000
AMR_MDS_1750	DAOSGP000000000	PRJNA925477	SAMN32863279	https://www.ncbi.nlm.nih.gov/nuccore/DAOSGP000000000
AMR_MDS_1751	DAOSGO000000000	PRJNA925477	SAMN32863280	https://www.ncbi.nlm.nih.gov/nuccore/DAOSGO000000000
AMR_MDS_1752	DAOSGN000000000	PRJNA925477	SAMN32863281	https://www.ncbi.nlm.nih.gov/nuccore/DAOSGN000000000
AMR_MDS_1753	DAOSGM000000000	PRJNA925477	SAMN32863282	https://www.ncbi.nlm.nih.gov/nuccore/DAOSGM000000000
AMR_MDS_1754	DAOSGL000000000	PRJNA925477	SAMN32863283	https://www.ncbi.nlm.nih.gov/nuccore/DAOSGL000000000
AMR_MDS_1755	DAOSGK000000000	PRJNA925477	SAMN32863284	https://www.ncbi.nlm.nih.gov/nuccore/DAOSGK000000000
AMR_MDS_1756	DAOSGJ000000000	PRJNA925477	SAMN32863285	https://www.ncbi.nlm.nih.gov/nuccore/DAOSGJ000000000
AMR_MDS_1757	DAOSGI000000000	PRJNA925477	SAMN32863286	https://www.ncbi.nlm.nih.gov/nuccore/DAOSGI000000000
AMR_MDS_1758	DAOSGH000000000	PRJNA925477	SAMN32863287	https://www.ncbi.nlm.nih.gov/nuccore/DAOSGH000000000
AMR_MDS_1759	DAOSGG000000000	PRJNA925477	SAMN32863288	https://www.ncbi.nlm.nih.gov/nuccore/DAOSGG000000000
AMR_MDS_1760	DAOSGF000000000	PRJNA925477	SAMN32863289	https://www.ncbi.nlm.nih.gov/nuccore/DAOSGF000000000
AMR_MDS_1761	DAOSGE000000000	PRJNA925477	SAMN32863290	https://www.ncbi.nlm.nih.gov/nuccore/DAOSGE000000000
AMR_MDS_1762	DAOSGD000000000	PRJNA925477	SAMN32863291	https://www.ncbi.nlm.nih.gov/nuccore/DAOSGD000000000
AMR_MDS_1763	DAOSGC000000000	PRJNA925477	SAMN32863292	https://www.ncbi.nlm.nih.gov/nuccore/DAOSGC000000000
AMR_MDS_1764	DAOSGB000000000	PRJNA925477	SAMN32863293	https://www.ncbi.nlm.nih.gov/nuccore/DAOSGB000000000
AMR_MDS_1765	DAOSGA000000000	PRJNA925477	SAMN32863294	https://www.ncbi.nlm.nih.gov/nuccore/DAOSGA000000000
AMR_MDS_1766	DAOSFZ000000000	PRJNA925477	SAMN32863295	https://www.ncbi.nlm.nih.gov/nuccore/DAOSFZ000000000
AMR_MDS_1767	DAOSFY000000000	PRJNA925477	SAMN32863296	https://www.ncbi.nlm.nih.gov/nuccore/DAOSFY000000000
AMR_MDS_1768	DAOSFX000000000	PRJNA925477	SAMN32863297	https://www.ncbi.nlm.nih.gov/nuccore/DAOSFX000000000
AMR_MDS_1769	DAOSFW000000000	PRJNA925477	SAMN32863298	https://www.ncbi.nlm.nih.gov/nuccore/DAOSFW000000000
AMR_MDS_1770	DAOSFV000000000	PRJNA925477	SAMN32863299	https://www.ncbi.nlm.nih.gov/nuccore/DAOSFV000000000
AMR_MDS_1771	DAOSFU000000000	PRJNA925477	SAMN32863300	https://www.ncbi.nlm.nih.gov/nuccore/DAOSFU000000000
AMR_MDS_1772	DAOSFT000000000	PRJNA925477	SAMN32863301	https://www.ncbi.nlm.nih.gov/nuccore/DAOSFT000000000
AMR_MDS_1773	DAOSFS000000000	PRJNA925477	SAMN32863302	https://www.ncbi.nlm.nih.gov/nuccore/DAOSFS000000000
AMR_MDS_1774	DAOSFR000000000	PRJNA925477	SAMN32863303	https://www.ncbi.nlm.nih.gov/nuccore/DAOSFR000000000
AMR_MDS_1775	DAOSFQ000000000	PRJNA925477	SAMN32863304	https://www.ncbi.nlm.nih.gov/nuccore/DAOSFQ000000000
AMR_MDS_1776	DAOSFP000000000	PRJNA925477	SAMN32863305	https://www.ncbi.nlm.nih.gov/nuccore/DAOSFP000000000
AMR_MDS_1777	DAOSFO000000000	PRJNA925477	SAMN32863306	https://www.ncbi.nlm.nih.gov/nuccore/DAOSFO000000000
AMR_MDS_1778	DAOSFN000000000	PRJNA925477	SAMN32863307	https://www.ncbi.nlm.nih.gov/nuccore/DAOSFN000000000
AMR_MDS_1779	DAOSFM000000000	PRJNA925477	SAMN32863308	https://www.ncbi.nlm.nih.gov/nuccore/DAOSFM000000000
AMR_MDS_1780	DAOSFL000000000	PRJNA925477	SAMN32863309	https://www.ncbi.nlm.nih.gov/nuccore/DAOSFL000000000
AMR_MDS_1781	DAOSFK000000000	PRJNA925477	SAMN32863310	https://www.ncbi.nlm.nih.gov/nuccore/DAOSFK000000000
AMR_MDS_1782	DAOSFJ000000000	PRJNA925477	SAMN32863311	https://www.ncbi.nlm.nih.gov/nuccore/DAOSFJ000000000
AMR_MDS_1783	DAOSFI000000000	PRJNA925477	SAMN32863312	https://www.ncbi.nlm.nih.gov/nuccore/DAOSFI000000000
AMR_MDS_1784	DAOSFH000000000	PRJNA925477	SAMN32863313	https://www.ncbi.nlm.nih.gov/nuccore/DAOSFH000000000
AMR_MDS_1785	DAOSFG000000000	PRJNA925477	SAMN32863314	https://www.ncbi.nlm.nih.gov/nuccore/DAOSFG000000000
AMR_MDS_1786	DAOSFF000000000	PRJNA925477	SAMN32863315	https://www.ncbi.nlm.nih.gov/nuccore/DAOSFF000000000
AMR_MDS_1787	DAOSFE000000000	PRJNA925477	SAMN32863316	https://www.ncbi.nlm.nih.gov/nuccore/DAOSFE000000000
AMR_MDS_1788	DAOSFD000000000	PRJNA925477	SAMN32863317	https://www.ncbi.nlm.nih.gov/nuccore/DAOSFD000000000
AMR_MDS_1789	DAOSFC000000000	PRJNA925477	SAMN32863318	https://www.ncbi.nlm.nih.gov/nuccore/DAOSFC000000000
AMR_MDS_1790	DAOSFB000000000	PRJNA925477	SAMN32863319	https://www.ncbi.nlm.nih.gov/nuccore/DAOSFB000000000
AMR_MDS_1791	DAOSFA000000000	PRJNA925477	SAMN32863320	https://www.ncbi.nlm.nih.gov/nuccore/DAOSFA000000000
AMR_MDS_1792	DAOSEZ000000000	PRJNA925477	SAMN32863321	https://www.ncbi.nlm.nih.gov/nuccore/DAOSEZ000000000
AMR_MDS_1793	DAOSEY000000000	PRJNA925477	SAMN32863322	https://www.ncbi.nlm.nih.gov/nuccore/DAOSEY000000000
AMR_MDS_1794	DAOSEX000000000	PRJNA925477	SAMN32863323	https://www.ncbi.nlm.nih.gov/nuccore/DAOSEX000000000
AMR_MDS_1795	DAOSEW000000000	PRJNA925477	SAMN32863324	https://www.ncbi.nlm.nih.gov/nuccore/DAOSEW000000000
AMR_MDS_1796	DAOSEV000000000	PRJNA925477	SAMN32863325	https://www.ncbi.nlm.nih.gov/nuccore/DAOSEV000000000
AMR_MDS_1797	DAOSEU000000000	PRJNA925477	SAMN32863326	https://www.ncbi.nlm.nih.gov/nuccore/DAOSEU000000000
AMR_MDS_1798	DAOSET000000000	PRJNA925477	SAMN32863327	https://www.ncbi.nlm.nih.gov/nuccore/DAOSET000000000
AMR_MDS_1799	DAOSES000000000	PRJNA925477	SAMN32863328	https://www.ncbi.nlm.nih.gov/nuccore/DAOSES000000000
AMR_MDS_1800	DAOSER000000000	PRJNA925477	SAMN32863329	https://www.ncbi.nlm.nih.gov/nuccore/DAOSER000000000
AMR_MDS_1801	DAOSEQ000000000	PRJNA925477	SAMN32863330	https://www.ncbi.nlm.nih.gov/nuccore/DAOSEQ000000000
AMR_MDS_1802	DAOSEP000000000	PRJNA925477	SAMN32863331	https://www.ncbi.nlm.nih.gov/nuccore/DAOSEP000000000
AMR_MDS_1803	DAOSEO000000000	PRJNA925477	SAMN32863332	https://www.ncbi.nlm.nih.gov/nuccore/DAOSEO000000000
AMR_MDS_1804	DAOSEN000000000	PRJNA925477	SAMN32863333	https://www.ncbi.nlm.nih.gov/nuccore/DAOSEN000000000
AMR_MDS_1805	DAOSEM000000000	PRJNA925477	SAMN32863334	https://www.ncbi.nlm.nih.gov/nuccore/DAOSEM000000000
AMR_MDS_1806	DAOSEL000000000	PRJNA925477	SAMN32863335	https://www.ncbi.nlm.nih.gov/nuccore/DAOSEL000000000
AMR_MDS_1807	DAOSEK000000000	PRJNA925477	SAMN32863336	https://www.ncbi.nlm.nih.gov/nuccore/DAOSEK000000000
AMR_MDS_1808	DAOSEJ000000000	PRJNA925477	SAMN32863337	https://www.ncbi.nlm.nih.gov/nuccore/DAOSEJ000000000
AMR_MDS_1809	DAOSEI000000000	PRJNA925477	SAMN32863338	https://www.ncbi.nlm.nih.gov/nuccore/DAOSEI000000000
AMR_MDS_1810	DAOSEH000000000	PRJNA925477	SAMN32863339	https://www.ncbi.nlm.nih.gov/nuccore/DAOSEH000000000
AMR_MDS_1811	DAOSEG000000000	PRJNA925477	SAMN32863340	https://www.ncbi.nlm.nih.gov/nuccore/DAOSEG000000000
AMR_MDS_1812	DAOSEF000000000	PRJNA925477	SAMN32863341	https://www.ncbi.nlm.nih.gov/nuccore/DAOSEF000000000
AMR_MDS_1813	DAOSEE000000000	PRJNA925477	SAMN32863342	https://www.ncbi.nlm.nih.gov/nuccore/DAOSEE000000000
AMR_MDS_1814	DAOSED000000000	PRJNA925477	SAMN32863343	https://www.ncbi.nlm.nih.gov/nuccore/DAOSED000000000
AMR_MDS_1815	DAOSEC000000000	PRJNA925477	SAMN32863344	https://www.ncbi.nlm.nih.gov/nuccore/DAOSEC000000000
AMR_MDS_1816	DAOSEB000000000	PRJNA925477	SAMN32863345	https://www.ncbi.nlm.nih.gov/nuccore/DAOSEB000000000
AMR_MDS_1817	DAOSEA000000000	PRJNA925477	SAMN32863346	https://www.ncbi.nlm.nih.gov/nuccore/DAOSEA000000000
AMR_MDS_1818	DAOSDZ000000000	PRJNA925477	SAMN32863347	https://www.ncbi.nlm.nih.gov/nuccore/DAOSDZ000000000
AMR_MDS_1819	DAOSDY000000000	PRJNA925477	SAMN32863348	https://www.ncbi.nlm.nih.gov/nuccore/DAOSDY000000000
AMR_MDS_1820	DAOSDX000000000	PRJNA925477	SAMN32863349	https://www.ncbi.nlm.nih.gov/nuccore/DAOSDX000000000
AMR_MDS_1821	DAOSDW000000000	PRJNA925477	SAMN32863350	https://www.ncbi.nlm.nih.gov/nuccore/DAOSDW000000000
AMR_MDS_1822	DAOSDV000000000	PRJNA925477	SAMN32863351	https://www.ncbi.nlm.nih.gov/nuccore/DAOSDV000000000
AMR_MDS_1823	DAOSDU000000000	PRJNA925477	SAMN32863352	https://www.ncbi.nlm.nih.gov/nuccore/DAOSDU000000000
AMR_MDS_1824	DAOSDT000000000	PRJNA925477	SAMN32863353	https://www.ncbi.nlm.nih.gov/nuccore/DAOSDT000000000
AMR_MDS_1825	DAOSDS000000000	PRJNA925477	SAMN32863354	https://www.ncbi.nlm.nih.gov/nuccore/DAOSDS000000000
AMR_MDS_1826	DAOSDR000000000	PRJNA925477	SAMN32863355	https://www.ncbi.nlm.nih.gov/nuccore/DAOSDR000000000
AMR_MDS_1827	DAOSDQ000000000	PRJNA925477	SAMN32863356	https://www.ncbi.nlm.nih.gov/nuccore/DAOSDQ000000000
AMR_MDS_1828	DAOSDP000000000	PRJNA925477	SAMN32863357	https://www.ncbi.nlm.nih.gov/nuccore/DAOSDP000000000
AMR_MDS_1829	DAOSDO000000000	PRJNA925477	SAMN32863358	https://www.ncbi.nlm.nih.gov/nuccore/DAOSDO000000000
AMR_MDS_1830	DAOSDN000000000	PRJNA925477	SAMN32863359	https://www.ncbi.nlm.nih.gov/nuccore/DAOSDN000000000
AMR_MDS_1831	DAOSDM000000000	PRJNA925477	SAMN32863360	https://www.ncbi.nlm.nih.gov/nuccore/DAOSDM000000000
AMR_MDS_1832	DAOSDL000000000	PRJNA925477	SAMN32863361	https://www.ncbi.nlm.nih.gov/nuccore/DAOSDL000000000
AMR_MDS_1833	DAOSDK000000000	PRJNA925477	SAMN32863362	https://www.ncbi.nlm.nih.gov/nuccore/DAOSDK000000000
AMR_MDS_1834	DAOSDJ000000000	PRJNA925477	SAMN32863363	https://www.ncbi.nlm.nih.gov/nuccore/DAOSDJ000000000
AMR_MDS_1835	DAOSDI000000000	PRJNA925477	SAMN32863364	https://www.ncbi.nlm.nih.gov/nuccore/DAOSDI000000000
AMR_MDS_1836	DAOSDH000000000	PRJNA925477	SAMN32863365	https://www.ncbi.nlm.nih.gov/nuccore/DAOSDH000000000
AMR_MDS_1837	DAOSDG000000000	PRJNA925477	SAMN32863366	https://www.ncbi.nlm.nih.gov/nuccore/DAOSDG000000000
AMR_MDS_1838	DAOSDF000000000	PRJNA925477	SAMN32863367	https://www.ncbi.nlm.nih.gov/nuccore/DAOSDF000000000
AMR_MDS_1839	DAOSDE000000000	PRJNA925477	SAMN32863368	https://www.ncbi.nlm.nih.gov/nuccore/DAOSDE000000000
AMR_MDS_1840	DAOSDD000000000	PRJNA925477	SAMN32863369	https://www.ncbi.nlm.nih.gov/nuccore/DAOSDD000000000
AMR_MDS_1841	DAOSDC000000000	PRJNA925477	SAMN32863370	https://www.ncbi.nlm.nih.gov/nuccore/DAOSDC000000000
AMR_MDS_1842	DAOSDB000000000	PRJNA925477	SAMN32863371	https://www.ncbi.nlm.nih.gov/nuccore/DAOSDB000000000
AMR_MDS_1843	DAOSDA000000000	PRJNA925477	SAMN32863372	https://www.ncbi.nlm.nih.gov/nuccore/DAOSDA000000000
AMR_MDS_1844	DAOSCZ000000000	PRJNA925477	SAMN32863373	https://www.ncbi.nlm.nih.gov/nuccore/DAOSCZ000000000
AMR_MDS_1845	DAOSCY000000000	PRJNA925477	SAMN32863374	https://www.ncbi.nlm.nih.gov/nuccore/DAOSCY000000000
AMR_MDS_1846	DAOSCX000000000	PRJNA925477	SAMN32863375	https://www.ncbi.nlm.nih.gov/nuccore/DAOSCX000000000
AMR_MDS_1847	DAOSCW000000000	PRJNA925477	SAMN32863376	https://www.ncbi.nlm.nih.gov/nuccore/DAOSCW000000000
AMR_MDS_1848	DAOSCV000000000	PRJNA925477	SAMN32863377	https://www.ncbi.nlm.nih.gov/nuccore/DAOSCV000000000
AMR_MDS_1849	DAOSCU000000000	PRJNA925477	SAMN32863378	https://www.ncbi.nlm.nih.gov/nuccore/DAOSCU000000000
AMR_MDS_1850	DAOSCT000000000	PRJNA925477	SAMN32863379	https://www.ncbi.nlm.nih.gov/nuccore/DAOSCT000000000
AMR_MDS_1851	DAOSCS000000000	PRJNA925477	SAMN32863380	https://www.ncbi.nlm.nih.gov/nuccore/DAOSCS000000000
AMR_MDS_1852	DAOSCR000000000	PRJNA925477	SAMN32863381	https://www.ncbi.nlm.nih.gov/nuccore/DAOSCR000000000
AMR_MDS_1853	DAOSCQ000000000	PRJNA925477	SAMN32863382	https://www.ncbi.nlm.nih.gov/nuccore/DAOSCQ000000000
AMR_MDS_1854	DAOSCP000000000	PRJNA925477	SAMN32863383	https://www.ncbi.nlm.nih.gov/nuccore/DAOSCP000000000
AMR_MDS_1855	DAOSCO000000000	PRJNA925477	SAMN32863384	https://www.ncbi.nlm.nih.gov/nuccore/DAOSCO000000000
AMR_MDS_1856	DAOSCN000000000	PRJNA925477	SAMN32863385	https://www.ncbi.nlm.nih.gov/nuccore/DAOSCN000000000
AMR_MDS_1857	DAOSCM000000000	PRJNA925477	SAMN32863386	https://www.ncbi.nlm.nih.gov/nuccore/DAOSCM000000000
AMR_MDS_1858	DAOSCL000000000	PRJNA925477	SAMN32863387	https://www.ncbi.nlm.nih.gov/nuccore/DAOSCL000000000
AMR_MDS_1859	DAOSCK000000000	PRJNA925477	SAMN32863388	https://www.ncbi.nlm.nih.gov/nuccore/DAOSCK000000000
AMR_MDS_1860	DAOSCJ000000000	PRJNA925477	SAMN32863389	https://www.ncbi.nlm.nih.gov/nuccore/DAOSCJ000000000
AMR_MDS_1861	DAOSCI000000000	PRJNA925477	SAMN32863390	https://www.ncbi.nlm.nih.gov/nuccore/DAOSCI000000000
AMR_MDS_1862	DAOSCH000000000	PRJNA925477	SAMN32863391	https://www.ncbi.nlm.nih.gov/nuccore/DAOSCH000000000
AMR_MDS_1863	DAOSCG000000000	PRJNA925477	SAMN32863392	https://www.ncbi.nlm.nih.gov/nuccore/DAOSCG000000000
AMR_MDS_1864	DAOSCF000000000	PRJNA925477	SAMN32863393	https://www.ncbi.nlm.nih.gov/nuccore/DAOSCF000000000
AMR_MDS_1865	DAOSCE000000000	PRJNA925477	SAMN32863394	https://www.ncbi.nlm.nih.gov/nuccore/DAOSCE000000000
AMR_MDS_1866	DAOSCD000000000	PRJNA925477	SAMN32863395	https://www.ncbi.nlm.nih.gov/nuccore/DAOSCD000000000
AMR_MDS_1867	DAOSCC000000000	PRJNA925477	SAMN32863396	https://www.ncbi.nlm.nih.gov/nuccore/DAOSCC000000000
AMR_MDS_1868	DAOSCB000000000	PRJNA925477	SAMN32863397	https://www.ncbi.nlm.nih.gov/nuccore/DAOSCB000000000
AMR_MDS_1869	DAOSCA000000000	PRJNA925477	SAMN32863398	https://www.ncbi.nlm.nih.gov/nuccore/DAOSCA000000000
AMR_MDS_1870	DAOSBZ000000000	PRJNA925477	SAMN32863399	https://www.ncbi.nlm.nih.gov/nuccore/DAOSBZ000000000
AMR_MDS_1871	DAOSBY000000000	PRJNA925477	SAMN32863400	https://www.ncbi.nlm.nih.gov/nuccore/DAOSBY000000000
AMR_MDS_1872	DAOSBX000000000	PRJNA925477	SAMN32863401	https://www.ncbi.nlm.nih.gov/nuccore/DAOSBX000000000
AMR_MDS_1873	DAOSBW000000000	PRJNA925477	SAMN32863402	https://www.ncbi.nlm.nih.gov/nuccore/DAOSBW000000000
AMR_MDS_1874	DAOSBV000000000	PRJNA925477	SAMN32863403	https://www.ncbi.nlm.nih.gov/nuccore/DAOSBV000000000
AMR_MDS_1875	DAOSBU000000000	PRJNA925477	SAMN32863404	https://www.ncbi.nlm.nih.gov/nuccore/DAOSBU000000000
AMR_MDS_1876	DAOSBT000000000	PRJNA925477	SAMN32863405	https://www.ncbi.nlm.nih.gov/nuccore/DAOSBT000000000
AMR_MDS_1877	DAOSBS000000000	PRJNA925477	SAMN32863406	https://www.ncbi.nlm.nih.gov/nuccore/DAOSBS000000000
AMR_MDS_1878	DAOSBR000000000	PRJNA925477	SAMN32863407	https://www.ncbi.nlm.nih.gov/nuccore/DAOSBR000000000
AMR_MDS_1879	DAOSBQ000000000	PRJNA925477	SAMN32863408	https://www.ncbi.nlm.nih.gov/nuccore/DAOSBQ000000000
AMR_MDS_1880	DAOSBP000000000	PRJNA925477	SAMN32863409	https://www.ncbi.nlm.nih.gov/nuccore/DAOSBP000000000
AMR_MDS_1881	DAOSBO000000000	PRJNA925477	SAMN32863410	https://www.ncbi.nlm.nih.gov/nuccore/DAOSBO000000000
AMR_MDS_1882	DAOSBN000000000	PRJNA925477	SAMN32863411	https://www.ncbi.nlm.nih.gov/nuccore/DAOSBN000000000
AMR_MDS_1883	DAOSBM000000000	PRJNA925477	SAMN32863412	https://www.ncbi.nlm.nih.gov/nuccore/DAOSBM000000000
AMR_MDS_1884	DAOSBL000000000	PRJNA925477	SAMN32863413	https://www.ncbi.nlm.nih.gov/nuccore/DAOSBL000000000
AMR_MDS_1885	DAOSBK000000000	PRJNA925477	SAMN32863414	https://www.ncbi.nlm.nih.gov/nuccore/DAOSBK000000000
AMR_MDS_1886	DAOSBJ000000000	PRJNA925477	SAMN32863415	https://www.ncbi.nlm.nih.gov/nuccore/DAOSBJ000000000
AMR_MDS_1887	DAOSBI000000000	PRJNA925477	SAMN32863416	https://www.ncbi.nlm.nih.gov/nuccore/DAOSBI000000000
AMR_MDS_1888	DAOSBH000000000	PRJNA925477	SAMN32863417	https://www.ncbi.nlm.nih.gov/nuccore/DAOSBH000000000
AMR_MDS_1889	DAOSBG000000000	PRJNA925477	SAMN32863418	https://www.ncbi.nlm.nih.gov/nuccore/DAOSBG000000000
AMR_MDS_1890	DAOSBF000000000	PRJNA925477	SAMN32863419	https://www.ncbi.nlm.nih.gov/nuccore/DAOSBF000000000
AMR_MDS_1891	DAOSBE000000000	PRJNA925477	SAMN32863420	https://www.ncbi.nlm.nih.gov/nuccore/DAOSBE000000000
AMR_MDS_1892	DAOSBD000000000	PRJNA925477	SAMN32863421	https://www.ncbi.nlm.nih.gov/nuccore/DAOSBD000000000
AMR_MDS_1893	DAOSBC000000000	PRJNA925477	SAMN32863422	https://www.ncbi.nlm.nih.gov/nuccore/DAOSBC000000000
AMR_MDS_1894	DAOSBB000000000	PRJNA925477	SAMN32863423	https://www.ncbi.nlm.nih.gov/nuccore/DAOSBB000000000
AMR_MDS_1895	DAOSBA000000000	PRJNA925477	SAMN32863424	https://www.ncbi.nlm.nih.gov/nuccore/DAOSBA000000000
AMR_MDS_1896	DAOSAZ000000000	PRJNA925477	SAMN32863425	https://www.ncbi.nlm.nih.gov/nuccore/DAOSAZ000000000
AMR_MDS_1897	DAOSAY000000000	PRJNA925477	SAMN32863426	https://www.ncbi.nlm.nih.gov/nuccore/DAOSAY000000000
AMR_MDS_1898	DAOSAX000000000	PRJNA925477	SAMN32863427	https://www.ncbi.nlm.nih.gov/nuccore/DAOSAX000000000
AMR_MDS_1899	DAOSAW000000000	PRJNA925477	SAMN32863428	https://www.ncbi.nlm.nih.gov/nuccore/DAOSAW000000000
AMR_MDS_1900	DAOSAV000000000	PRJNA925477	SAMN32863429	https://www.ncbi.nlm.nih.gov/nuccore/DAOSAV000000000
AMR_MDS_1901	DAOSAU000000000	PRJNA925477	SAMN32863430	https://www.ncbi.nlm.nih.gov/nuccore/DAOSAU000000000
AMR_MDS_1902	DAOSAT000000000	PRJNA925477	SAMN32863431	https://www.ncbi.nlm.nih.gov/nuccore/DAOSAT000000000
AMR_MDS_1903	DAOSAS000000000	PRJNA925477	SAMN32863432	https://www.ncbi.nlm.nih.gov/nuccore/DAOSAS000000000
AMR_MDS_1904	DAOSAR000000000	PRJNA925477	SAMN32863433	https://www.ncbi.nlm.nih.gov/nuccore/DAOSAR000000000
AMR_MDS_1905	DAOSAQ000000000	PRJNA925477	SAMN32863434	https://www.ncbi.nlm.nih.gov/nuccore/DAOSAQ000000000
AMR_MDS_1906	DAOSAP000000000	PRJNA925477	SAMN32863435	https://www.ncbi.nlm.nih.gov/nuccore/DAOSAP000000000
AMR_MDS_1907	DAOSAO000000000	PRJNA925477	SAMN32863436	https://www.ncbi.nlm.nih.gov/nuccore/DAOSAO000000000
AMR_MDS_1908	DAOSAN000000000	PRJNA925477	SAMN32863437	https://www.ncbi.nlm.nih.gov/nuccore/DAOSAN000000000
AMR_MDS_1909	DAOSAM000000000	PRJNA925477	SAMN32863438	https://www.ncbi.nlm.nih.gov/nuccore/DAOSAM000000000
AMR_MDS_1910	DAOSAL000000000	PRJNA925477	SAMN32863439	https://www.ncbi.nlm.nih.gov/nuccore/DAOSAL000000000
AMR_MDS_1911	DAOSAK000000000	PRJNA925477	SAMN32863440	https://www.ncbi.nlm.nih.gov/nuccore/DAOSAK000000000
AMR_MDS_1912	DAOSAJ000000000	PRJNA925477	SAMN32863441	https://www.ncbi.nlm.nih.gov/nuccore/DAOSAJ000000000
AMR_MDS_1913	DAOSAI000000000	PRJNA925477	SAMN32863442	https://www.ncbi.nlm.nih.gov/nuccore/DAOSAI000000000
AMR_MDS_1914	DAOSAH000000000	PRJNA925477	SAMN32863443	https://www.ncbi.nlm.nih.gov/nuccore/DAOSAH000000000
AMR_MDS_1915	DAOSAG000000000	PRJNA925477	SAMN32863444	https://www.ncbi.nlm.nih.gov/nuccore/DAOSAG000000000
AMR_MDS_1916	DAOSAF000000000	PRJNA925477	SAMN32863445	https://www.ncbi.nlm.nih.gov/nuccore/DAOSAF000000000
AMR_MDS_1917	DAOSAE000000000	PRJNA925477	SAMN32863446	https://www.ncbi.nlm.nih.gov/nuccore/DAOSAE000000000
AMR_MDS_1918	DAOSAD000000000	PRJNA925477	SAMN32863447	https://www.ncbi.nlm.nih.gov/nuccore/DAOSAD000000000
AMR_MDS_1919	DAOSAC000000000	PRJNA925477	SAMN32863448	https://www.ncbi.nlm.nih.gov/nuccore/DAOSAC000000000
AMR_MDS_1920	DAOSAB000000000	PRJNA925477	SAMN32863449	https://www.ncbi.nlm.nih.gov/nuccore/DAOSAB000000000
AMR_MDS_1921	DAOSAA000000000	PRJNA925477	SAMN32863450	https://www.ncbi.nlm.nih.gov/nuccore/DAOSAA000000000
AMR_MDS_1922	DAORZZ000000000	PRJNA925477	SAMN32863451	https://www.ncbi.nlm.nih.gov/nuccore/DAORZZ000000000
AMR_MDS_1923	DAORZY000000000	PRJNA925477	SAMN32863452	https://www.ncbi.nlm.nih.gov/nuccore/DAORZY000000000
AMR_MDS_1924	DAORZX000000000	PRJNA925477	SAMN32863453	https://www.ncbi.nlm.nih.gov/nuccore/DAORZX000000000
AMR_MDS_1925	DAORZW000000000	PRJNA925477	SAMN32863454	https://www.ncbi.nlm.nih.gov/nuccore/DAORZW000000000
AMR_MDS_1926	DAORZV000000000	PRJNA925477	SAMN32863455	https://www.ncbi.nlm.nih.gov/nuccore/DAORZV000000000
AMR_MDS_1927	DAORZU000000000	PRJNA925477	SAMN32863456	https://www.ncbi.nlm.nih.gov/nuccore/DAORZU000000000
AMR_MDS_1928	DAORZT000000000	PRJNA925477	SAMN32863457	https://www.ncbi.nlm.nih.gov/nuccore/DAORZT000000000
AMR_MDS_1929	DAORZS000000000	PRJNA925477	SAMN32863458	https://www.ncbi.nlm.nih.gov/nuccore/DAORZS000000000
AMR_MDS_1930	DAORZR000000000	PRJNA925477	SAMN32863459	https://www.ncbi.nlm.nih.gov/nuccore/DAORZR000000000
AMR_MDS_1931	DAORZQ000000000	PRJNA925477	SAMN32863460	https://www.ncbi.nlm.nih.gov/nuccore/DAORZQ000000000
AMR_MDS_1932	DAORZP000000000	PRJNA925477	SAMN32863461	https://www.ncbi.nlm.nih.gov/nuccore/DAORZP000000000
AMR_MDS_1933	DAORZO000000000	PRJNA925477	SAMN32863462	https://www.ncbi.nlm.nih.gov/nuccore/DAORZO000000000
AMR_MDS_1934	DAORZN000000000	PRJNA925477	SAMN32863463	https://www.ncbi.nlm.nih.gov/nuccore/DAORZN000000000
AMR_MDS_1935	DAORZM000000000	PRJNA925477	SAMN32863464	https://www.ncbi.nlm.nih.gov/nuccore/DAORZM000000000
AMR_MDS_1936	DAORZL000000000	PRJNA925477	SAMN32863465	https://www.ncbi.nlm.nih.gov/nuccore/DAORZL000000000
AMR_MDS_1937	DAORZK000000000	PRJNA925477	SAMN32863466	https://www.ncbi.nlm.nih.gov/nuccore/DAORZK000000000
AMR_MDS_1938	DAORZJ000000000	PRJNA925477	SAMN32863467	https://www.ncbi.nlm.nih.gov/nuccore/DAORZJ000000000
AMR_MDS_1939	DAORZI000000000	PRJNA925477	SAMN32863468	https://www.ncbi.nlm.nih.gov/nuccore/DAORZI000000000
AMR_MDS_1940	DAORZH000000000	PRJNA925477	SAMN32863469	https://www.ncbi.nlm.nih.gov/nuccore/DAORZH000000000
AMR_MDS_1941	DAORZG000000000	PRJNA925477	SAMN32863470	https://www.ncbi.nlm.nih.gov/nuccore/DAORZG000000000
AMR_MDS_1942	DAORZF000000000	PRJNA925477	SAMN32863471	https://www.ncbi.nlm.nih.gov/nuccore/DAORZF000000000
AMR_MDS_1943	DAORZE000000000	PRJNA925477	SAMN32863472	https://www.ncbi.nlm.nih.gov/nuccore/DAORZE000000000
AMR_MDS_1944	DAORZD000000000	PRJNA925477	SAMN32863473	https://www.ncbi.nlm.nih.gov/nuccore/DAORZD000000000
AMR_MDS_1945	DAORZC000000000	PRJNA925477	SAMN32863474	https://www.ncbi.nlm.nih.gov/nuccore/DAORZC000000000
AMR_MDS_1946	DAORZB000000000	PRJNA925477	SAMN32863475	https://www.ncbi.nlm.nih.gov/nuccore/DAORZB000000000
AMR_MDS_1947	DAORZA000000000	PRJNA925477	SAMN32863476	https://www.ncbi.nlm.nih.gov/nuccore/DAORZA000000000
AMR_MDS_1948	DAORYZ000000000	PRJNA925477	SAMN32863477	https://www.ncbi.nlm.nih.gov/nuccore/DAORYZ000000000
AMR_MDS_1949	DAORYY000000000	PRJNA925477	SAMN32863478	https://www.ncbi.nlm.nih.gov/nuccore/DAORYY000000000
AMR_MDS_1950	DAORYX000000000	PRJNA925477	SAMN32863479	https://www.ncbi.nlm.nih.gov/nuccore/DAORYX000000000
AMR_MDS_1951	DAORYW000000000	PRJNA925477	SAMN32863480	https://www.ncbi.nlm.nih.gov/nuccore/DAORYW000000000
AMR_MDS_1952	DAORYV000000000	PRJNA925477	SAMN32863481	https://www.ncbi.nlm.nih.gov/nuccore/DAORYV000000000
AMR_MDS_1953	DAORYU000000000	PRJNA925477	SAMN32863482	https://www.ncbi.nlm.nih.gov/nuccore/DAORYU000000000
AMR_MDS_1954	DAORYT000000000	PRJNA925477	SAMN32863483	https://www.ncbi.nlm.nih.gov/nuccore/DAORYT000000000
AMR_MDS_1955	DAORYS000000000	PRJNA925477	SAMN32863484	https://www.ncbi.nlm.nih.gov/nuccore/DAORYS000000000
AMR_MDS_1956	DAORYR000000000	PRJNA925477	SAMN32863485	https://www.ncbi.nlm.nih.gov/nuccore/DAORYR000000000
AMR_MDS_1957	DAORYQ000000000	PRJNA925477	SAMN32863486	https://www.ncbi.nlm.nih.gov/nuccore/DAORYQ000000000
AMR_MDS_1958	DAORYP000000000	PRJNA925477	SAMN32863487	https://www.ncbi.nlm.nih.gov/nuccore/DAORYP000000000
AMR_MDS_1959	DAORYO000000000	PRJNA925477	SAMN32863488	https://www.ncbi.nlm.nih.gov/nuccore/DAORYO000000000
AMR_MDS_1960	DAORYN000000000	PRJNA925477	SAMN32863489	https://www.ncbi.nlm.nih.gov/nuccore/DAORYN000000000
AMR_MDS_1961	DAORYM000000000	PRJNA925477	SAMN32863490	https://www.ncbi.nlm.nih.gov/nuccore/DAORYM000000000
AMR_MDS_1962	DAORYL000000000	PRJNA925477	SAMN32863491	https://www.ncbi.nlm.nih.gov/nuccore/DAORYL000000000
AMR_MDS_1963	DAORYK000000000	PRJNA925477	SAMN32863492	https://www.ncbi.nlm.nih.gov/nuccore/DAORYK000000000
AMR_MDS_1964	DAORYJ000000000	PRJNA925477	SAMN32863493	https://www.ncbi.nlm.nih.gov/nuccore/DAORYJ000000000
AMR_MDS_1965	DAORYI000000000	PRJNA925477	SAMN32863494	https://www.ncbi.nlm.nih.gov/nuccore/DAORYI000000000
AMR_MDS_1966	DAORYH000000000	PRJNA925477	SAMN32863495	https://www.ncbi.nlm.nih.gov/nuccore/DAORYH000000000
AMR_MDS_1967	DAORYG000000000	PRJNA925477	SAMN32863496	https://www.ncbi.nlm.nih.gov/nuccore/DAORYG000000000
AMR_MDS_1968	DAORYF000000000	PRJNA925477	SAMN32863497	https://www.ncbi.nlm.nih.gov/nuccore/DAORYF000000000
AMR_MDS_1969	DAORYE000000000	PRJNA925477	SAMN32863498	https://www.ncbi.nlm.nih.gov/nuccore/DAORYE000000000
AMR_MDS_1970	DAORYD000000000	PRJNA925477	SAMN32863499	https://www.ncbi.nlm.nih.gov/nuccore/DAORYD000000000
AMR_MDS_1971	DAORYC000000000	PRJNA925477	SAMN32863500	https://www.ncbi.nlm.nih.gov/nuccore/DAORYC000000000
AMR_MDS_1972	DAORYB000000000	PRJNA925477	SAMN32863501	https://www.ncbi.nlm.nih.gov/nuccore/DAORYB000000000
AMR_MDS_1973	DAORYA000000000	PRJNA925477	SAMN32863502	https://www.ncbi.nlm.nih.gov/nuccore/DAORYA000000000
AMR_MDS_1974	DAORXZ000000000	PRJNA925477	SAMN32863503	https://www.ncbi.nlm.nih.gov/nuccore/DAORXZ000000000
AMR_MDS_1975	DAORXY000000000	PRJNA925477	SAMN32863504	https://www.ncbi.nlm.nih.gov/nuccore/DAORXY000000000
AMR_MDS_1976	DAORXX000000000	PRJNA925477	SAMN32863505	https://www.ncbi.nlm.nih.gov/nuccore/DAORXX000000000
AMR_MDS_1977	DAORXW000000000	PRJNA925477	SAMN32863506	https://www.ncbi.nlm.nih.gov/nuccore/DAORXW000000000
AMR_MDS_1978	DAORXV000000000	PRJNA925477	SAMN32863507	https://www.ncbi.nlm.nih.gov/nuccore/DAORXV000000000
AMR_MDS_1979	DAORXU000000000	PRJNA925477	SAMN32863508	https://www.ncbi.nlm.nih.gov/nuccore/DAORXU000000000
AMR_MDS_1980	DAORXT000000000	PRJNA925477	SAMN32863509	https://www.ncbi.nlm.nih.gov/nuccore/DAORXT000000000
AMR_MDS_1981	DAORXS000000000	PRJNA925477	SAMN32863510	https://www.ncbi.nlm.nih.gov/nuccore/DAORXS000000000
AMR_MDS_1982	DAORXR000000000	PRJNA925477	SAMN32863511	https://www.ncbi.nlm.nih.gov/nuccore/DAORXR000000000
AMR_MDS_1983	DAORXQ000000000	PRJNA925477	SAMN32863512	https://www.ncbi.nlm.nih.gov/nuccore/DAORXQ000000000
AMR_MDS_1984	DAORXP000000000	PRJNA925477	SAMN32863513	https://www.ncbi.nlm.nih.gov/nuccore/DAORXP000000000
AMR_MDS_1985	DAORXO000000000	PRJNA925477	SAMN32863514	https://www.ncbi.nlm.nih.gov/nuccore/DAORXO000000000
AMR_MDS_1986	DAORXN000000000	PRJNA925477	SAMN32863515	https://www.ncbi.nlm.nih.gov/nuccore/DAORXN000000000
AMR_MDS_1987	DAORXM000000000	PRJNA925477	SAMN32863516	https://www.ncbi.nlm.nih.gov/nuccore/DAORXM000000000
AMR_MDS_1988	DAORXL000000000	PRJNA925477	SAMN32863517	https://www.ncbi.nlm.nih.gov/nuccore/DAORXL000000000
AMR_MDS_1989	DAORXK000000000	PRJNA925477	SAMN32863518	https://www.ncbi.nlm.nih.gov/nuccore/DAORXK000000000
AMR_MDS_1990	DAORXJ000000000	PRJNA925477	SAMN32863519	https://www.ncbi.nlm.nih.gov/nuccore/DAORXJ000000000
AMR_MDS_1991	DAORXI000000000	PRJNA925477	SAMN32863520	https://www.ncbi.nlm.nih.gov/nuccore/DAORXI000000000
AMR_MDS_1992	DAORXH000000000	PRJNA925477	SAMN32863521	https://www.ncbi.nlm.nih.gov/nuccore/DAORXH000000000
AMR_MDS_1993	DAORXG000000000	PRJNA925477	SAMN32863522	https://www.ncbi.nlm.nih.gov/nuccore/DAORXG000000000
AMR_MDS_1994	DAORXF000000000	PRJNA925477	SAMN32863523	https://www.ncbi.nlm.nih.gov/nuccore/DAORXF000000000
AMR_MDS_1995	DAORXE000000000	PRJNA925477	SAMN32863524	https://www.ncbi.nlm.nih.gov/nuccore/DAORXE000000000
AMR_MDS_1996	DAORXD000000000	PRJNA925477	SAMN32863525	https://www.ncbi.nlm.nih.gov/nuccore/DAORXD000000000
AMR_MDS_1997	DAORXC000000000	PRJNA925477	SAMN32863526	https://www.ncbi.nlm.nih.gov/nuccore/DAORXC000000000
AMR_MDS_1998	DAORXB000000000	PRJNA925477	SAMN32863527	https://www.ncbi.nlm.nih.gov/nuccore/DAORXB000000000
[truncated: 3,918 more rows]
